# Supplementary material for: O-GlcNAc modification of leucyl-tRNA synthetase 1 integrates leucine and glucose availability to regulate mTORC1 and the metabolic fate of leucine
Source: Nat Commun. 2022 May 25;13:2904. doi: 10.1038/s41467-022-30696-8 (PMC9133088; doi:10.1038/s41467-022-30696-8)
Supplement: Supplementary file 4 — Source Data [file 41467_2022_30696_MOESM4_ESM.zip]

Archive with 17 entries (17 files):
- 41467_2022_30696_MOESM4_ESM/Fig. 1.xlsx
- 41467_2022_30696_MOESM4_ESM/Fig. 2.xlsx
- 41467_2022_30696_MOESM4_ESM/Fig. 3.xlsx
- 41467_2022_30696_MOESM4_ESM/Fig. 4.xlsx
- 41467_2022_30696_MOESM4_ESM/Fig. 4c O-GlcNAcylated LARS1 MD-1(Initial).pdb
- 41467_2022_30696_MOESM4_ESM/Fig. 4c O-GlcNAcylated LARS1 MD-1(Initial).txt
- 41467_2022_30696_MOESM4_ESM/Fig. 4c O-GlcNAcylated LARS1 MD-2(Final).pdb
- 41467_2022_30696_MOESM4_ESM/Fig. 4c O-GlcNAcylated LARS1 MD-2(Final).txt
- 41467_2022_30696_MOESM4_ESM/Fig. 5.xlsx
- 41467_2022_30696_MOESM4_ESM/Fig. 6.xlsx
- 41467_2022_30696_MOESM4_ESM/Supplementary Fig. 1.xlsx
- 41467_2022_30696_MOESM4_ESM/Supplementary Fig. 2.xlsx
- 41467_2022_30696_MOESM4_ESM/Supplementary Fig. 3.xlsx
- 41467_2022_30696_MOESM4_ESM/Supplementary Fig. 4.xlsx
- 41467_2022_30696_MOESM4_ESM/Supplementary Fig. 5.xlsx
- 41467_2022_30696_MOESM4_ESM/Supplementary Fig. 6.xlsx
- 41467_2022_30696_MOESM4_ESM/Supplementary Fig. 7.xlsx
