# Supplementary material for: O-GlcNAc modification of leucyl-tRNA synthetase 1 integrates leucine and glucose availability to regulate mTORC1 and the metabolic fate of leucine
Source: Nat Commun. 2022 May 25;13:2904. doi: 10.1038/s41467-022-30696-8 (PMC9133088; doi:10.1038/s41467-022-30696-8)
Supplement: Supplementary file 4 — Source Data [file 41467_2022_30696_MOESM4_ESM.zip › 41467_2022_30696_MOESM4_ESM/Fig. 1.xlsx]

## Sheet: Fig. 1 Raw Data
	Figure 1e
	Index of LARS1 co-localization (%)
	Leu	Glc
	-	+	22.5427	24.3363	20.5857
	+	+	78.9454	85.6867	69.9601
	-	-	22.4422	23.9946	20.3107
	+	-	27.0528	28.8944	24.254
