# Supplementary material for: O-GlcNAc modification of leucyl-tRNA synthetase 1 integrates leucine and glucose availability to regulate mTORC1 and the metabolic fate of leucine
Source: Nat Commun. 2022 May 25;13:2904. doi: 10.1038/s41467-022-30696-8 (PMC9133088; doi:10.1038/s41467-022-30696-8)
Supplement: Supplementary file 4 — Source Data [file 41467_2022_30696_MOESM4_ESM.zip › 41467_2022_30696_MOESM4_ESM/Fig. 2.xlsx]

## Sheet: Fig. 2 Raw Data
Figure 2e
LARS1 +Glc																							LARS1 -Glc
Valid	Assigned	Sequence	Prob	Actual Mass	X! Tandem	Charge	Retention Time	SEQUEST XCorr	SEQUEST deltaCn	Intensity	TIC	Start	NTT	Stop	Modifications	# Other Proteins	Observed	Other Proteins	Delta Da	Spectrum ID	Delta PPM		Valid	Assigned	Sequence	Prob	Actual Mass	X! Tandem	Charge	Retention Time	SEQUEST XCorr	SEQUEST deltaCn	Intensity	TIC	Start	NTT	Stop	Modifications	# Other Proteins	Observed	Other Proteins	Delta Da	Spectrum ID	Delta PPM
TRUE	TRUE	(R)VFEVNASNLEK(Q)	0.99	1248.63	1.67778	2	1772.13	2.04109	0.962744	313116	313116	29	2	39		0	625.322		-0.005358	untreated_LRS2-460-4239_4239	-4.287		TRUE	TRUE	(K)IEKEIQQK(W)	0.96	1014.57	1.63827	2		0.792502	0	133964	110276	16	2	23		0	508.293		-0.000517	Treated_LRS2-861-1373_1373	-0.5091
TRUE	TRUE	(R)VFEVNASNLEK(Q)	0.99	1248.63	1.48149	2	1688.44	2.16418	0.961651	258959	258959	29	2	39		0	625.322		-0.005602	untreated_LRS2-202-4109_4109	-4.483		TRUE	TRUE	(K)IEKEIQQK(W)	0.96	1014.57	1.07572	2		0.638194	0	165148	139595	16	2	23		0	508.291		-0.004668	Treated_LRS2-2313-1353_1353	-4.596
TRUE	TRUE	(K)cEFAVGYQR(L)	1	1128.5	2.79588	2	1495.43	2.64641	0.993433	510586	510586	70	2	78	Carbamidomethyl (+57)	0	565.256		-0.004703	untreated_LRS2-190-3635_3635	-4.164		TRUE	TRUE	(R)VFEVNASNLEK(Q)	1	1248.65	5.27572	2				53349100	38463600	29	2	39		0	625.332		0.01414	Treated_LRS2-1336-4795_4795	11.32
TRUE	TRUE	(K)cEFAVGYQR(L)	0.99	1128.5	1.65758	2	1569.29	1.98867	0.245728	284288	284288	70	2	78	Carbamidomethyl (+57)	0	565.256		-0.005557	untreated_LRS2-451-3755_3755	-4.92		TRUE	TRUE	(R)VFEVNASNLEK(Q)	1	1248.64	5.26761	2		3.45819	0.566246	53590000	38838600	29	2	39		0	625.328		0.005629	Treated_LRS2-2769-4779_4779	4.504
TRUE	TRUE	(K)SLGLSDEEIVK(F)	1	1188.62	5.52288	2	1788.89	2.50698	0.40167	4440680	4440680	163	2	173		0	595.316		-0.00632	untreated_LRS2-205-4345_4345	-5.313		TRUE	TRUE	(R)VFEVNASNLEK(Q)	1	1248.63	2.92082	2		2.04283	0.962433	465212	373102	29	2	39		0	625.321		-0.007067	Treated_LRS2-2780-4837_4837	-5.655
TRUE	TRUE	(K)SLGLSDEEIVK(F)	1	1188.62	2.95861	2	1864.57	2.39302	0.373178	3824750	3824740	163	2	173		0	595.317		-0.005588	untreated_LRS2-464-4461_4461	-4.697		TRUE	TRUE	(R)VFEVNASNLEK(Q)	1	1248.64	2.31876	2		1.9471	0.229622	386085	310800	29	2	39		0	625.325		0.000473	Treated_LRS2-1329-4766_4766	0.3785
TRUE	TRUE	(R)SFITTDVNPYYDSFVR(W)	0.99	1922.9	2.02228	2	2546.75	2.79663	0.932497	202985	202985	204	2	219		0	962.456		-0.006781	untreated_LRS2-247-6206_6206	-3.525		TRUE	TRUE	(R)VFEVNASNLEK(Q)	1	1248.63	1.11351	2		1.81085	0.948629	127978	100147	29	2	39		0	625.321		-0.006945	Treated_LRS2-2751-4645_4645	-5.558
TRUE	TRUE	(K)YIGFETVNGDIFIcTQK(A)	0.99	2003.96	2.16749	2	2578.69	2.41788	0.379621	131983	131983	313	2	329	Carbamidomethyl (+57)	0	1002.99		-0.01002	untreated_LRS2-250-6285_6285	-4.997		TRUE	TRUE	(K)YFVTFPYPYmNGR(L)	1	1669.76	2.60206	2		2.25556	0.334977	277140	207567	46	2	58	Oxidation (+16)	0	835.886		-0.002804	Treated_LRS2-1563-6758_6758	-1.678
TRUE	TRUE	(K)ELmGEEILGASLSAPLTSYK(V)	1	2124.06	5.01773	2	2597.09	3.55079	0.577559	257519	257519	351	2	370	Oxidation (+16)	0	1063.04		-0.01004	untreated_LRS2-252-6331_6331	-4.723		TRUE	TRUE	(K)YFVTFPYPYMNGR(L)	1	1653.76	1.56864	2		2.01435	0.255342	283828	209284	46	2	58		0	827.888		-0.002726	Treated_LRS2-1599-7206_7206	-1.647
TRUE	TRUE	(K)ELmGEEILGASLSAPLTSYK(V)	0.99	2124.05	2.03621	3	2594.97	2.4257	0.381623	151852	151852	351	2	370	Oxidation (+16)	0	709.026		-0.01139	untreated_LRS2-251-6325_6325	-5.361		TRUE	TRUE	(R)LHLGHTFSLSK(C)	1	1238.67	0.721246	3		3.55478	0.578033	1677540	1258140	59	2	69		0	413.897		-0.00754	Treated_LRS2-2714-4421_4421	-6.082
TRUE	TRUE	(K)VIYVLPmLTIK(E)	1	1304.77	2.95861	2	2505.46	2.59336	0.963171	1379550	1379550	371	2	381	Oxidation (+16)	0	653.393		-0.006039	untreated_LRS2-244-6105_6105	-4.625		TRUE	TRUE	(R)LHLGHTFSLSK(C)	1	1238.68	0.585027	3		3.09671	0.515615	1250840	1016820	59	2	69		0	413.899		-0.000908	Treated_LRS2-1236-4244_4244	-0.7324
TRUE	TRUE	(K)VIYVLPMLTIK(E)	0.99	1288.78	1.79588	2	2779.49	2.34891	0.361405	182884	182884	371	2	381		0	645.395		-0.006729	untreated_LRS2-258-6770_6770	-5.217		TRUE	TRUE	(R)LHLGHTFSLSK(C)	1	1238.68	1.33724	3		3.03063	0.505054	1493730	1151880	59	2	69		0	413.899		-0.000542	Treated_LRS2-1268-4418_4418	-0.4372
TRUE	TRUE	(K)GFYEGImLVDGFK(G)	1	1490.71	4.30103	2	2550.13	2.80039	0.464361	267704	267704	471	2	483	Oxidation (+16)	0	746.361		-0.003803	untreated_LRS2-248-6215_6215	-2.55		TRUE	TRUE	(R)LHLGHTFSLSK(C)	1	1238.67	0.251812	3		2.81174	0.466522	1283820	1055410	59	2	69		0	413.897		-0.007449	Treated_LRS2-2693-4257_4257	-6.009
TRUE	TRUE	(K)GFYEGIMLVDGFK(G)	1	1474.71	2.88606	2	2719.93	2.64369	0.432611	185388	185388	471	2	483		0	738.362		-0.007057	untreated_LRS2-255-6626_6626	-4.782		TRUE	TRUE	(R)LHLGHTFSLSK(C)	1	1238.67	1.11351	2		1.32423	0	169845	133834	59	2	69		0	620.342		-0.00713	Treated_LRS2-2698-4295_4295	-5.751
TRUE	TRUE	(K)GFYEGImLVDGFK(G)	0.99	1490.71	1.88606	3	2557.67	1.67021	0.10191	105750	105750	471	2	483	Oxidation (+16)	0	497.909		-0.005984	untreated_LRS2-249-6234_6234	-4.011		TRUE	TRUE	(R)LHLGHTFSLSK(C)	1	1238.68	1.11351	2		0.852926	0	163461	145815	59	2	69		0	620.346		-0.000376	Treated_LRS2-1248-4302_4302	-0.3033
TRUE	TRUE	(K)mIDAGDALIYmEPEK(Q)	1	1726.77	4.79588	2	1907.61	3.01492	0.502474	188400	188400	498	2	512	Oxidation (+16), Oxidation (+16)	0	864.392		-0.009463	untreated_LRS2-219-4642_4642	-5.477		TRUE	TRUE	(K)cEFAVGYQR(L)	1	1128.5	1.14267	2		1.98385	0.984008	260452	211959	70	2	78	Carbamidomethyl (+57)	0	565.258		-0.001834	Treated_LRS2-1204-4091_4091	-1.624
TRUE	TRUE	(K)NLETFcEETR(R)	1	1297.55	3.12494	2	1523.83	2.11713	0.291495	619875	619875	549	2	558	Carbamidomethyl (+57)	0	649.784		-0.007129	untreated_LRS2-192-3705_3705	-5.49		TRUE	TRUE	(K)cEFAVGYQR(L)	1	1128.5	1.1549	2		1.8348	0.182471	228615	190328	70	2	78	Carbamidomethyl (+57)	0	565.256		-0.005557	Treated_LRS2-2656-4083_4083	-4.92
TRUE	TRUE	(K)NLETFcEETR(R)	0.99	1297.55	1.82391	2	1599.06	1.97481	0.240432	338369	338369	549	2	558	Carbamidomethyl (+57)	0	649.784		-0.00664	untreated_LRS2-453-3828_3828	-5.114		TRUE	TRUE	{K}cEFAVGYQR(L)	1	1111.47	1.40894	2				252378	205300	70	2	78	Ammonia-loss (-17), Carbamidomethyl (+57)	0	556.742		-0.005743	Treated_LRS2-2861-5840_5840	-5.162
TRUE	TRUE	(K)EVWDYVFFK(E)	1	1231.59	2.85387	2	2718.21	2.00051	0.250193	226795	226795	633	2	641		0	616.8		-0.006191	untreated_LRS2-254-6621_6621	-5.023		TRUE	TRUE	{K}cEFAVGYQR(L)	1	1111.48	0.853872	2				261495	207727	70	2	78	Ammonia-loss (-17), Carbamidomethyl (+57)	0	556.746		0.00204	Treated_LRS2-1505-5925_5925	1.834
TRUE	TRUE	(K)STGNFLTLTQAIDK(F)	0.99	1507.78	1.88606	2	2400.08	2.27622	0.341012	152599	152599	720	2	733		0	754.897		-0.009444	untreated_LRS2-479-5732_5732	-6.259		TRUE	TRUE	(C)EFAVGYQR(L)	0.96	968.47	0.886057	2				250556	199057	71	1	78		0	485.242		-0.001627	Treated_LRS2-1174-3943_3943	-1.678
TRUE	TRUE	(K)STGNFLTLTQAIDK(F)	0.99	1507.78	1.82391	2	2299.78	1.79851	0.165974	184543	184543	720	2	733		0	754.898		-0.007857	untreated_LRS2-239-5603_5603	-5.207		TRUE	TRUE	(K)ccLFPFGLHcTGmPIK(A)	1	1952.88	1.95861	3		3.87236	0.61264	1888790	1173270	83	2	98	Carbamidomethyl (+57), Carbamidomethyl (+57), Carbamidomethyl (+57), Oxidation (+16)	0	651.966		1.409e-05	Treated_LRS2-1527-6235_6235	0.00721
TRUE	TRUE	(R)LALADAGDTVEDANFVEAmADAGILR(L)	1	2663.26	8.38722	3	2724.58	3.33484	0.774867	267412	267412	741	2	766	Oxidation (+16)	0	888.76		-0.01698	untreated_LRS2-256-6638_6638	-6.375		TRUE	TRUE	{K}ccLFPFGLHcTGMPIK(A)	1	1919.85	2.63827	2				189706	149116	83	2	98	Ammonia-loss (-17), Carbamidomethyl (+57), Carbamidomethyl (+57), Carbamidomethyl (+57)	0	960.934		-0.001696	Treated_LRS2-1655-7824_7824	-0.8827
TRUE	TRUE	(K)EmVANWDSLR(S)	0.99	1235.55	2.05552	2	1829.77	1.94455	0.228612	216733	216733	776	2	785	Oxidation (+16)	0	618.785		-0.005702	untreated_LRS2-462-4377_4377	-4.611		TRUE	TRUE	(K)ccLFPFGLHcTGMPIK(A)	1	1936.88	-0.113943	3		1.85567	0.191669	143322	96243.6	83	2	98	Carbamidomethyl (+57), Carbamidomethyl (+57), Carbamidomethyl (+57)	0	646.633		-0.004363	Treated_LRS2-1565-6778_6778	-2.251
TRUE	TRUE	(K)EmVANWDSLR(S)	0.99	1235.56	2.03621	2	1739.6	2.03332	0.262289	190948	190948	776	2	785	Oxidation (+16)	0	618.785		-0.005458	untreated_LRS2-204-4227_4227	-4.413		TRUE	TRUE	{K}ccLFPFGLHcTGmPIK(A)	1	1935.85	1.45593	2				174470	122336	83	2	98	Ammonia-loss (-17), Carbamidomethyl (+57), Carbamidomethyl (+57), Carbamidomethyl (+57), Oxidation (+16)	0	968.931		-0.002629	Treated_LRS2-1618-7400_7400	-1.357
TRUE	TRUE	(R)VFASELNAGIIK(T)	0.99	1260.7	2.16749	2	1994.44	2.2004	0.318307	273693	273693	796	2	807		0	631.359		-0.004283	untreated_LRS2-222-4853_4853	-3.395		TRUE	TRUE	(R)EIELYGcPPDFPDEEEEEEETSVK(T)	1	2869.2	1.01323	3		2.47092	0.392937	165564	99629.5	107	2	130	Carbamidomethyl (+57)	0	957.407		-0.002626	Treated_LRS2-1552-6649_6649	-0.915
TRUE	TRUE	(R)VFASELNAGIIK(T)	0.99	1260.7	1.5376	2	2095.49	2.13547	0.297578	262996	262996	796	2	807		0	631.357		-0.007457	untreated_LRS2-473-5015_5015	-5.91		TRUE	TRUE	(R)EIELYGcPPDFPDEEEEEEETSVKTEDIIIK(D)	1	3681.67	0.346788	3		1.8947	0.208319	281638	126990	107	2	137	Carbamidomethyl (+57)	0	1228.23		0.001171	Treated_LRS2-1598-7191_7191	0.3179
TRUE	TRUE	(K)TGFFEFQAAK(D)	0.99	1144.55	2.65758	2	2162.73	1.98073	0.242704	256958	256958	823	2	832		0	573.281		-0.007056	untreated_LRS2-474-5174_5174	-6.16		TRUE	TRUE	(K)TEDIIIK(D)	0.99	830.472	1.69897	2		2.12225	0.293202	1378550	1156530	131	2	137		0	416.243		-0.002967	Treated_LRS2-2589-3705_3705	-3.568
TRUE	TRUE	(K)TGFFEFQAAK(D)	0.99	1144.55	2.61979	2	2051.85	1.88938	0.20609	240397	240397	823	2	832		0	573.283		-0.004859	untreated_LRS2-226-4995_4995	-4.242		TRUE	TRUE	(K)TEDIIIK(D)	0.99	830.477	2.16115	2		2.0873	0.281369	1641250	1363450	131	2	137		0	416.246		0.001725	Treated_LRS2-1137-3714_3714	2.075
TRUE	TRUE	(K)VIASELGSmPELK(K)	1	1388.72	3.5376	2	1754.85	2.69991	0.444425	159881	159881	971	2	983	Oxidation (+16)	0	695.365		-0.006735	untreated_LRS2-459-4198_4198	-4.846		TRUE	TRUE	(K)TEDIIIKDK(A)	1	1073.59	2.79588	2		3.42341	0.947962	2930560	2101980	131	2	139		0	537.803		-0.006254	Treated_LRS2-2459-2948_2948	-5.82
TRUE	TRUE	(K)VIASELGSmPELK(K)	0.99	1388.72	1.92082	2	1674.27	2.14449	0.300534	176142	176142	971	2	983	Oxidation (+16)	0	695.365		-0.007223	untreated_LRS2-201-4074_4074	-5.198		TRUE	TRUE	(K)TEDIIIKDK(A)	1	1073.6	5.85387	2		3.3482	0.951344	2283080	1689080	131	2	139		0	537.805		-0.001115	Treated_LRS2-1008-2969_2969	-1.038
TRUE	TRUE	(K)VIASELGSmPELKK(Y)	1	1516.82	2.1549	3	1441.16	2.81289	0.466741	1178440	1178440	971	2	984	Oxidation (+16)	0	506.613		-0.001285	untreated_LRS2-187-3503_3503	-0.8464		TRUE	TRUE	(K)TEDIIIKDK(A)	1	1073.59	2.04576	3		3.32675	0.915869	5800740	4249680	131	2	139		0	358.871		-0.005077	Treated_LRS2-2461-2955_2955	-4.725
TRUE	TRUE	(R)ILDLQLEFDEK(A)	1	1361.7	3.69897	2	2407.86	2.43483	0.383942	440878	440878	1007	2	1017		0	681.858		-0.006902	untreated_LRS2-242-5867_5867	-5.065		TRUE	TRUE	(K)TEDIIIKDK(A)	1	1073.6	2.04576	3		3.2834	0.875366	6357380	4629910	131	2	139		0	358.873		0.001404	Treated_LRS2-1010-2977_2977	1.307
TRUE	TRUE	(R)ILDLQLEFDEK(A)	0.99	1361.7	2.12494	2	2500.95	1.71482	0.125273	235370	235370	1007	2	1017		0	681.857		-0.008611	untreated_LRS2-481-5969_5969	-6.319		TRUE	TRUE	(T)EDIIIKDK(A)	0.96	972.548	2.63827	2				126658	107875	132	1	139		0	487.281		-0.001197	Treated_LRS2-1009-2974_2974	-1.23
TRUE	TRUE	(R)QGDNcDSIIR(R)	0.99	1176.51	2.33724	2	1196.09	1.93734	0.225742	174296	174296	1089	2	1098	Carbamidomethyl (+57)	0	589.264		-0.00589	untreated_LRS2-436-2854_2854	-5.002		TRUE	TRUE	(K)YQWGIMK(S)	0.99	924.453	1.92082	2		2.64834	0.433607	3495100	2947140	156	2	162		0	463.234		-0.000314	Treated_LRS2-1413-5214_5214	-0.3393
TRUE	TRUE	(R)FDDPLLGPR(R)	1	1028.53	2.79588	2	1960.46	2.24126	0.330733	203407	203407	1118	2	1126		0	515.27		-0.004372	untreated_LRS2-220-4771_4771	-4.246		TRUE	TRUE	(K)YQWGImK(S)	0.99	940.449	0.657577	2		2.57686	0.417896	6758660	5062790	156	2	162	Oxidation (+16)	0	471.232		0.001683	Treated_LRS2-1257-4368_4368	1.788
TRUE	TRUE	(R)FDDPLLGPR(R)	1	1028.52	2.76955	2	2058.81	1.87547	0.200201	147284	147284	1118	2	1126		0	515.27		-0.004616	untreated_LRS2-471-4927_4927	-4.484		TRUE	TRUE	(K)YQWGImK(S)	0.99	940.447	1.60206	2		2.00551	0.252062	824911	719972	156	2	162	Oxidation (+16)	0	471.231		-0.00027	Treated_LRS2-1253-4346_4346	-0.2868
TRUE	TRUE	(K)TPISEHAVFNVDLmSK(K)	1	1802.88	2.38722	3	1871.86	3.11665	0.518714	182740	182740	1139	2	1154	Oxidation (+16)	0	601.967		-0.006809	untreated_LRS2-213-4551_4551	-3.775		TRUE	TRUE	(K)SLGLSDEEIVK(F)	1	1188.64	4.19382	2				67434900	50290200	163	2	173		0	595.326		0.01323	Treated_LRS2-1386-5067_5067	11.12
TRUE	TRUE	(R)VDIGDTIIYLVH(-)	1	1356.72	3.09691	2	2849.18	2.88893	0.480776	157232	157232	1165	2	1176		0	679.368		-0.006906	untreated_LRS2-259-6935_6935	-5.087		TRUE	TRUE	(K)SLGLSDEEIVK(F)	1	1188.63	5.31876	2		2.93451	0.488842	54831900	40917600	163	2	173		0	595.322		0.00552	Treated_LRS2-2808-5045_5045	4.64
END OF FILE																							TRUE	TRUE	(K)SLGLSDEEIVK(F)	1	1188.62	3.05552	2		2.84559	0.472869	7823230	5837740	163	2	173		0	595.316		-0.006809	Treated_LRS2-2805-5029_5029	-5.724
																							TRUE	TRUE	(K)SLGLSDEEIVK(F)	1	1188.62	4.36653	2		2.57472	0.417412	6476450	4902720	163	2	173		0	595.319		-7.8e-05	Treated_LRS2-1379-5046_5046	-0.06557
																							TRUE	TRUE	(K)FSEAEHWLDYFPPLAIQDLK(R)	1	2418.19	2.76955	3		2.30047	0.925381	242504	155548	174	2	193		0	807.072		0.002842	Treated_LRS2-1677-8321_8321	1.175
																							TRUE	TRUE	(R)SFITTDVNPYYDSFVR(W)	1	1922.91	4.95861	2		3.78207	0.864942	430256	307693	204	2	219		0	962.46		9.4e-05	Treated_LRS2-1584-7114_7114	0.04886
																							TRUE	TRUE	(R)SFITTDVNPYYDSFVR(W)	1	1922.9	2.56864	3		2.11489	0.650312	240095	181562	204	2	219		0	641.975		-0.002483	Treated_LRS2-1586-7121_7121	-1.291
																							TRUE	TRUE	(R)WQFLTLR(E)	0.99	962.533	0.585027	2		1.61949	0.93664	177283	151352	220	2	226		0	482.274		-0.000604	Treated_LRS2-1558-6698_6698	-0.6269
																							TRUE	TRUE	(R)WQFLTLR(E)	0.99	962.528	1.4318	2		1.51901	0.937936	227257	189842	220	2	226		0	482.271		-0.005637	Treated_LRS2-2871-6576_6576	-5.85
																							TRUE	TRUE	(R)YTIYSPK(D)	0.99	870.449	0.69897	2		1.66077	0.0968028	193205	172183	237	2	243		0	436.232		-4.2e-05	Treated_LRS2-1116-3641_3641	-0.0482
																							TRUE	TRUE	(R)YTIYSPK(D)	0.99	870.444	0.744727	2		1.63619	0.0832358	170874	153369	237	2	243		0	436.229		-0.004827	Treated_LRS2-2570-3631_3631	-5.539
																							TRUE	TRUE	(K)DGQPcMDHDR(Q)	1	1229.45	0.552842	3		2.14214	0.299767	192453	167084	244	2	253	Carbamidomethyl (+57)	0	410.823		-0.007188	Treated_LRS2-2327-1791_1791	-5.842
																							TRUE	TRUE	(K)DGQPcMDHDR(Q)	1	1229.45	0.60206	3		2.1409	0.29936	148420	125569	244	2	253	Carbamidomethyl (+57)	0	410.825		-0.002162	Treated_LRS2-875-1804_1804	-1.757
																							TRUE	TRUE	(K)DGQPcMDHDR(Q)	1	1229.45	2.50864	2		1.61397	0.0706172	196418	145341	244	2	253	Carbamidomethyl (+57)	0	615.735		-0.001081	Treated_LRS2-877-1817_1817	-0.8788
																							TRUE	TRUE	(K)DGQPcMDHDR(Q)	1	1229.45	1.88606	2		1.4775	0	186870	143373	244	2	253	Carbamidomethyl (+57)	0	615.731		-0.008518	Treated_LRS2-2328-1800_1800	-6.923
																							TRUE	TRUE	(K)DGQPcmDHDRQTGEGVGPQEYTLLK(L)	1	2846.25	2	4		3.0825	0.513382	250334	147539	244	2	268	Carbamidomethyl (+57), Oxidation (+16)	0	712.569		-0.01246	Treated_LRS2-1310-4626_4626	-4.377
																							TRUE	TRUE	(R)QTGEGVGPQEY(T)	1	1163.51	0.431798	2				122656	115399	254	1	264		0	582.763		0.00105	Treated_LRS2-1185-3986_3986	0.9017
																							TRUE	TRUE	{R}QTGEGVGPQEYTLLK(L)	1	1601.79	4.01323	2				281143	229008	254	2	268	Ammonia-loss (-17)	0	801.904		-0.0003176	Treated_LRS2-1535-6424_6424	-0.1982
																							TRUE	TRUE	(R)QTGEGVGPQEYTLLK(L)	1	1618.81	0.886057	3		2.33974	0.358903	169809	135746	254	2	268		0	540.611		-0.008964	Treated_LRS2-2831-5275_5275	-5.534
																							TRUE	TRUE	(R)QTGEGVGPQEYTLLK(L)	1	1618.82	1.22915	3		1.91159	0.215315	162643	139135	254	2	268		0	540.614		-0.000299	Treated_LRS2-1427-5293_5293	-0.1846
																							TRUE	TRUE	(R)QTGEGVGPQEYTLLK(L)	1	1618.82	2.4437	2		1.5929	0.0583225	253655	175387	254	2	268		0	810.416		-0.003703	Treated_LRS2-1422-5268_5268	-2.286
																							TRUE	TRUE	(R)QTGEGVGPQEYTLLK(L)	1	1618.81	2.09691	2		1.53425	0.0223207	181158	124407	254	2	268		0	810.413		-0.00834	Treated_LRS2-2826-5231_5231	-5.149
																							TRUE	TRUE	{R}QTGEGVGPQEYTLLK(L)	1	1601.78	0.455932	2				173292	139676	254	2	268	Ammonia-loss (-17)	0	801.9		-0.009136	Treated_LRS2-2866-6337_6337	-5.7
																							TRUE	TRUE	(K)VLEPYPSK(L)	1	931.507	0.39794	2		2.36584	0.365976	10002400	7453370	271	2	278		0	466.761		0.00559	Treated_LRS2-1083-3376_3376	5.995
																							TRUE	TRUE	(K)VLEPYPSK(L)	1	931.502	0.853872	2		2.08893	0.281929	4071000	3135110	271	2	278		0	466.759		0.000784	Treated_LRS2-2536-3342_3342	0.8407
																							TRUE	TRUE	(K)VLEPYPSK(L)	1	931.5	2.60206	2		1.76162	0.148511	1519090	1283220	271	2	278		0	466.757		-0.001063	Treated_LRS2-1075-3331_3331	-1.14
																							TRUE	TRUE	(K)NIFLVAATLRPETMFGQTN(C)	1	2122.09	0.0655015	3				71856.8	67920.2	286	1	304		0	708.369		-0.002123	Treated_LRS2-1674-8149_8149	-1
																							TRUE	TRUE	(K)YIGFETVNGDIFIcTQK(A)	1	2003.96	4.5376	2		3.0655	0.510683	171447	129095	313	2	329	Carbamidomethyl (+57)	0	1002.99		-0.001612	Treated_LRS2-1600-7217_7217	-0.8042
																							TRUE	TRUE	(R)NmSYQGFTK(D)	1	1090.47	1.88606	2		1.84614	0.187495	182454	156054	333	2	341	Oxidation (+16)	0	546.242		-0.005074	Treated_LRS2-2471-3012_3012	-4.649
																							TRUE	TRUE	(R)NMSYQGFTK(D)	1	1074.48	2.65758	2		1.68442	0.109484	1102190	855244	333	2	341		0	538.248		0.000477	Treated_LRS2-1177-3958_3958	0.4435
																							TRUE	TRUE	(R)NmSYQGFTK(D)	1	1090.47	1.284	2		1.63207	0.0809214	159690	138909	333	2	341	Oxidation (+16)	0	546.245		-0.000944	Treated_LRS2-1017-3041_3041	-0.8649
																							TRUE	TRUE	(R)NMSYQGFTK(D)	1	1074.47	2.61979	2		1.53147	0.0205486	1168900	918674	333	2	341		0	538.244		-0.006131	Treated_LRS2-2631-3951_3951	-5.701
																							TRUE	TRUE	(K)DNGVVPVVK(E)	1	925.523	2.88606	2		2.85317	0.474269	3653730	2838380	342	2	350		0	463.769		-0.000495	Treated_LRS2-1159-3850_3850	-0.5343
																							TRUE	TRUE	(K)DNGVVPVVK(E)	1	925.518	2.85387	2		2.83818	0.471493	5783180	4386820	342	2	350		0	463.767		-0.004964	Treated_LRS2-2613-3849_3849	-5.358
																							TRUE	TRUE	(K)ELmGEEILGASLSAPLTSYK(V)	1	2124.06	9.95861	2		3.59978	0.583308	286520	214130	351	2	370	Oxidation (+16)	0	1063.04		-0.00233	Treated_LRS2-1607-7265_7265	-1.096
																							TRUE	TRUE	(K)ELMGEEILGASLSAPLTSYK(V)	1	2108.07	4.63827	3		3.53189	0.575298	249911	202872	351	2	370		0	703.697		-0.000556	Treated_LRS2-1662-7864_7864	-0.2636
																							TRUE	TRUE	(K)ELMGEEILGASLSAPLTSYK(V)	1	2108.07	5.79588	2		3.37459	0.555501	249503	185992	351	2	370		0	1055.04		-0.001642	Treated_LRS2-1664-7868_7868	-0.7785
																							TRUE	TRUE	(K)ELmGEEILGASLSAPLTSYK(V)	1	2124.07	2.60206	3		2.94576	0.490793	231839	182115	351	2	370	Oxidation (+16)	0	709.029		-0.001306	Treated_LRS2-1604-7259_7259	-0.6146
																							TRUE	TRUE	(K)VIYVLPmLTIK(E)	1	1304.78	3.61979	2		2.74831	0.951671	1673470	1299200	371	2	381	Oxidation (+16)	0	653.396		-0.000152	Treated_LRS2-1577-7018_7018	-0.1164
																							TRUE	TRUE	(K)VIYVLPMLTIK(E)	1	1288.78	1.79588	2		2.24246	0.33109	330176	277311	371	2	381		0	645.399		-0.000684	Treated_LRS2-1649-7720_7720	-0.5303
																							TRUE	TRUE	(K)VIYVLPmLTIK(E)	1	1304.78	0.366532	3		1.21608	0	140742	130549	371	2	381	Oxidation (+16)	0	435.933		-0.000104	Treated_LRS2-1578-7030_7030	-0.07965
																							TRUE	TRUE	(K)VIYVLPmLTIKEDK(G)	1	1676.94	0.0177288	3		2.34369	0.359985	404492	296543	371	2	384	Oxidation (+16)	0	559.988		-0.000665	Treated_LRS2-1524-6206_6206	-0.3963
																							TRUE	TRUE	(K)VIYVLPmLTIKEDK(G)	1	1676.94	1.92082	2		2.06922	0.27509	171332	131476	371	2	384	Oxidation (+16)	0	839.478		-0.000651	Treated_LRS2-1528-6239_6239	-0.388
																							TRUE	TRUE	(K)EDKGTGVVTSVPSDSPDDIAALR(D)	1	2328.14	0.09691	3		2.34968	0.361615	218001	144750	382	2	404		0	777.056		0.000119	Treated_LRS2-1444-5424_5424	0.05109
																							TRUE	TRUE	(K)GTGVVTSVPSDSPDDIAALR(D)	1	1955.98	5.4318	3		4.02325	0.627167	1380680	876385	385	2	404		0	653.001		0.00068	Treated_LRS2-1487-5793_5793	0.3475
																							TRUE	TRUE	(K)GTGVVTSVPSDSPDDIAALR(D)	1	1955.98	1.23657	2		2.0276	0.260211	250670	191754	385	2	404		0	978.997		-0.000222	Treated_LRS2-1485-5784_5784	-0.1134
																							TRUE	TRUE	(D)SPDDIAALR(D)	1	956.493	3.56864	2				200095	169024	396	1	404		0	479.254		-0.000225	Treated_LRS2-1221-4182_4182	-0.235
																							TRUE	TRUE	(D)SPDDIAALR(D)	1	956.487	2.88606	2				174989	149437	396	1	404		0	479.251		-0.005714	Treated_LRS2-2674-4178_4178	-5.968
																							TRUE	TRUE	(N)LSAVTIcDELK(I)	1	1247.64	2.1549	2				242894	197135	440	1	450	Carbamidomethyl (+57)	0	624.829		-0.0002073	Treated_LRS2-1453-5485_5485	-0.166
																							TRUE	TRUE	(N)LSAVTIcDELK(I)	1	1247.64	1.46852	2				159255	136802	440	1	450	Carbamidomethyl (+57)	0	624.826		-0.00652	Treated_LRS2-2838-5426_5426	-5.222
																							TRUE	TRUE	(L)SAVTIcDELK(I)	1	1134.56	1.60206	2				132928	105997	441	1	450	Carbamidomethyl (+57)	0	568.287		-0.0004523	Treated_LRS2-1294-4549_4549	-0.3983
																							TRUE	TRUE	(L)SAVTIcDELK(I)	1	1134.55	1.5376	2				151065	131172	441	1	450	Carbamidomethyl (+57)	0	568.284		-0.005672	Treated_LRS2-2737-4540_4540	-4.995
																							TRUE	TRUE	(K)GFYEGImLVDGFK(G)	1	1490.71	4.29243	2		2.72013	0.916287	346977	288028	471	2	483	Oxidation (+16)	0	746.364		0.002224	Treated_LRS2-1593-7147_7147	1.491
																							TRUE	TRUE	(K)GFYEGIMLVDGFK(G)	1	1474.72	4.29243	2		2.63447	0.430626	253028	207455	471	2	483		0	738.367		0.001692	Treated_LRS2-1633-7583_7583	1.147
																							TRUE	TRUE	(K)GFYEGImLVDGFK(G)	1	1490.71	2.92082	2		2.29021	0.918037	135462	118175	471	2	483	Oxidation (+16)	0	746.364		0.001613	Treated_LRS2-1568-6873_6873	1.081
																							TRUE	TRUE	(K)GFYEGIMLVDGFK(G)	1	1474.72	1.58503	3		2.178	0.94258	135205	113269	471	2	483		0	492.58		0.000366	Treated_LRS2-1636-7597_7597	0.248
																							TRUE	TRUE	(K)GFYEGImLVDGFK(G)	1	1490.71	1.4437	3		2.07782	0.278091	186830	173034	471	2	483	Oxidation (+16)	0	497.911		-1.801e-05	Treated_LRS2-1594-7154_7154	-0.01207
																							TRUE	TRUE	(K)KmIDAGDALIYmEPEK(Q)	1	1854.87	1.88606	3		2.22588	0.974688	295494	214805	497	2	512	Oxidation (+16), Oxidation (+16)	0	619.298		-0.003849	Treated_LRS2-1313-4649_4649	-2.074
																							TRUE	TRUE	(K)KmIDAGDALIYmEPEK(Q)	1	1854.86	0.585027	3		1.77701	0.961371	206533	144763	497	2	512	Oxidation (+16), Oxidation (+16)	0	619.295		-0.01121	Treated_LRS2-2750-4644_4644	-6.042
																							TRUE	TRUE	(K)KmIDAGDALIYMEPEK(Q)	1	1838.88	1.1549	3		1.40041	0.0412147	186945	142916	497	2	512	Oxidation (+16)	0	613.966		-0.002001	Treated_LRS2-1470-5690_5690	-1.088
																							TRUE	TRUE	(K)mIDAGDALIYmEPEK(Q)	1	1726.77	5.3279	2		3.21627	0.533622	212814	178327	498	2	512	Oxidation (+16), Oxidation (+16)	0	864.393		-0.009218	Treated_LRS2-2837-5385_5385	-5.335
																							TRUE	TRUE	(K)mIDAGDALIYMEPEK(Q)	1	1710.79	5.34679	2		3.16972	0.417512	180884	143247	498	2	512	Oxidation (+16)	0	856.4		0.00108	Treated_LRS2-1539-6496_6496	0.6309
																							TRUE	TRUE	(K)mIDAGDALIYmEPEK(Q)	1	1726.78	3.82391	3		3.04685	0.507688	2250610	1834720	498	2	512	Oxidation (+16), Oxidation (+16)	0	576.6		-0.000599	Treated_LRS2-1449-5446_5446	-0.3467
																							TRUE	TRUE	(K)MIDAGDALIYmEPEK(Q)	1	1710.78	4.92082	2		2.81811	0.912308	348393	237818	498	2	512	Oxidation (+16)	0	856.398		-0.003925	Treated_LRS2-1493-5825_5825	-2.293
																							TRUE	TRUE	(K)mIDAGDALIYmEPEK(Q)	1	1726.78	5.08619	2		2.78737	0.461857	236391	188659	498	2	512	Oxidation (+16), Oxidation (+16)	0	864.396		-0.002783	Treated_LRS2-1446-5433_5433	-1.611
																							TRUE	TRUE	(K)MIDAGDALIYMEPEK(Q)	1	1694.79	4.22185	2		2.69003	0.442386	143742	117856	498	2	512		0	848.402		-0.000795	Treated_LRS2-1571-6890_6890	-0.4688
																							TRUE	TRUE	(K)mIDAGDALIYMEPEK(Q)	1	1710.79	0.657577	3		1.45936	0.528366	95882.2	80967.8	498	2	512	Oxidation (+16)	0	571.269		0.000334	Treated_LRS2-1546-6523_6523	0.1951
																							TRUE	TRUE	(K)NLETFcEETR(R)	1	1297.56	4.3279	2		2.10858	0.288621	1022670	802458	549	2	558	Carbamidomethyl (+57)	0	649.785		-0.005785	Treated_LRS2-2690-4246_4246	-4.455
																							TRUE	TRUE	(K)NLETFcEETR(R)	1	1297.56	4.88606	2		2.00891	0.253325	963889	761807	549	2	558	Carbamidomethyl (+57)	0	649.788		-5.93e-05	Treated_LRS2-1239-4252_4252	-0.04567
																							TRUE	TRUE	(K)NLETFcEETRR(N)	1	1453.67	-0.176091	3		3.20464	0.531929	24939200	13208200	549	2	559	Carbamidomethyl (+57)	0	485.564		0.008122	Treated_LRS2-2582-3685_3685	5.583
																							TRUE	TRUE	(K)NLETFcEETRR(N)	1	1453.68	-0.146128	3		2.85866	0.475279	22162600	11715900	549	2	559	Carbamidomethyl (+57)	0	485.566		0.01361	Treated_LRS2-1128-3696_3696	9.359
																							TRUE	TRUE	(R)NFEATLGWLQEHAcSR(T)	1	1917.88	3.04096	3		3.27654	0.5422	282420	181938	560	2	575	Carbamidomethyl (+57)	0	640.301		0.002573	Treated_LRS2-1570-6888_6888	1.341
																							TRUE	TRUE	(R)NFEATLGWLQEHAcSR(T)	1	1917.88	2.23657	3		2.74182	0.452919	209333	143797	560	2	575	Carbamidomethyl (+57)	0	640.301		0.0009247	Treated_LRS2-1562-6738_6738	0.4819
																							TRUE	TRUE	(K)EVWDYVFFK(E)	1	1231.59	2.40894	2		2.25625	0.33518	447000	359811	633	2	641		0	616.803		0.000769	Treated_LRS2-1632-7576_7576	0.6239
																							TRUE	TRUE	(K)EVWDYVFFK(E)	1	1231.58	2.42022	2		2.09967	0.2856	230483	177233	633	2	641		0	616.799		-0.008144	Treated_LRS2-2877-7407_7407	-6.607
																							TRUE	TRUE	(K)QEFEFWYPVDLR(V)	1	1627.77	5.63827	2		3.51859	0.573693	3005920	2038210	660	2	671		0	814.892		0.001893	Treated_LRS2-1659-7851_7851	1.162
																							TRUE	TRUE	{K}QEFEFWYPVDLR(V)	1	1610.74	2.49485	2				289926	235266	660	2	671	Ammonia-loss (-17)	0	806.378		3.039e-05	Treated_LRS2-1684-9105_9105	0.01885
																							TRUE	TRUE	(K)QEFEFWYPVDLR(V)	1	1627.77	1.02228	3		1.95107	0.231192	166153	140998	660	2	671		0	543.597		0.002246	Treated_LRS2-1660-7855_7855	1.379
																							TRUE	TRUE	(K)DLVPNHLSY(Y)	1	1056.52	0.920819	2				154786	137675	676	1	684		0	529.27		0.000482	Treated_LRS2-1454-5498_5498	0.4558
																							TRUE	TRUE	(R)ANGHLLLNSEK(M)	1	1194.63	2.46852	3		3.7845	0.603647	2067660	1396950	706	2	716		0	399.217		-0.0073	Treated_LRS2-2450-2871_2871	-6.106
																							TRUE	TRUE	(R)ANGHLLLNSEK(M)	1	1194.63	2.4318	3		3.4661	0.567237	1772050	1199350	706	2	716		0	399.219		-0.001453	Treated_LRS2-1000-2904_2904	-1.215
																							TRUE	TRUE	(R)ANGHLLLNSEK(M)	1	1194.63	2.55284	2		2.12858	0.295305	150062	107522	706	2	716		0	598.323		-0.004815	Treated_LRS2-2448-2864_2864	-4.027
																							TRUE	TRUE	(R)ANGHLLLNSEK(M)	1	1194.64	2.92082	2		1.72549	0.130684	125059	93381	706	2	716		0	598.326		0.000849	Treated_LRS2-998-2898_2898	0.7101
																							TRUE	TRUE	(A)NGHLLLNSEK(M)	1	1123.59	2.49485	2				201950	164409	707	1	716		0	562.803		-0.006777	Treated_LRS2-2454-2887_2887	-6.026
																							TRUE	TRUE	(A)NGHLLLNSEK(M)	1	1123.6	2.30103	2				212655	166084	707	1	716		0	562.806		-0.000761	Treated_LRS2-1004-2920_2920	-0.6767
																							TRUE	TRUE	(K)STGNFLTLTQAIDK(F)	1	1507.78	2.72125	2		3.34658	0.551781	451384	353087	720	2	733		0	754.897		-0.009077	Treated_LRS2-2867-6401_6401	-6.016
																							TRUE	TRUE	(K)STGNFLTLTQAIDK(F)	1	1507.79	2.72125	2		2.71421	0.447353	295392	231660	720	2	733		0	754.9		-0.002349	Treated_LRS2-1541-6501_6501	-1.557
																							TRUE	TRUE	(K)STGNFLTLTQAIDKF(S)	1	1654.86	4.27572	2				93051.1	78789.4	720	1	734		0	828.435		-0.001114	Treated_LRS2-1657-7842_7842	-0.6728
																							TRUE	TRUE	(K)STGNFLTLTQAIDKFSADGMR(L)	1	2272.12	0.657577	3		2.4167	0.891277	340886	216934	720	2	740		0	758.382		0.008233	Treated_LRS2-1648-7710_7710	3.622
																							TRUE	TRUE	(K)FSADGmR(L)	0.99	798.332	1.27572	2		1.7384	0.137138	3441170	3020760	734	2	740	Oxidation (+16)	0	400.173		-0.000893	Treated_LRS2-885-1921_1921	-1.117
																							TRUE	TRUE	(R)LALADAGDTVEDANFVEAmADAGILR(L)	1	2663.27	10	3		3.79692	0.724779	392565	330676	741	2	766	Oxidation (+16)	0	888.764		-0.00438	Treated_LRS2-1634-7593_7593	-1.644
																							TRUE	TRUE	(R)LALADAGDTVEDANFVEAmADAGILR(L)	1	2663.28	13.7959	2		3.6094	0.875091	97085.7	75561.8	741	2	766	Oxidation (+16)	0	1332.65		0.009672	Treated_LRS2-1641-7613_7613	3.63
																							TRUE	TRUE	(R)LALADAGDTVEDANFVEAMADAGILR(L)	1	2647.28	8.37675	3		3.59533	0.663241	251356	185626	741	2	766		0	883.433		-0.001982	Treated_LRS2-1679-8708_8708	-0.7484
																							TRUE	TRUE	(R)LALADAGDTVEDANFVEAMADAGILR(L)	1	2647.28	1.46852	2		1.1785	0.523013	25775.2	22775.4	741	2	766		0	1324.65		-0.000138	Treated_LRS2-1680-8732_8732	-0.05211
																							TRUE	TRUE	(R)LYTWVEWVK(E)	1	1222.64	1.49485	2		1.80113	0.631048	370528	285311	767	2	775		0	612.326		-0.000925	Treated_LRS2-1583-7111_7111	-0.7559
																							TRUE	TRUE	(R)LYTWVEWVK(E)	1	1222.63	1.06048	2		1.02344	0.923533	388175	297752	767	2	775		0	612.323		-0.007715	Treated_LRS2-2873-6966_6966	-6.305
																							TRUE	TRUE	(K)EmVANWDSLR(S)	1	1235.56	2.05552	2		2.27694	0.341221	291355	232566	776	2	785	Oxidation (+16)	0	618.788		0.001158	Treated_LRS2-1350-4910_4910	0.9365
																							TRUE	TRUE	(K)EmVANWDSLR(S)	1	1235.55	2.22185	2		2.24038	0.33047	338491	274844	776	2	785	Oxidation (+16)	0	618.783		-0.008387	Treated_LRS2-2782-4890_4890	-6.783
																							TRUE	TRUE	(K)EMVANWDSLR(S)	1	1219.56	1.95861	2		2.10986	0.289051	1193940	947554	776	2	785		0	610.786		-0.007857	Treated_LRS2-2840-5499_5499	-6.437
																							TRUE	TRUE	(K)EMVANWDSLR(S)	1	1219.56	3.27572	2		2.09021	0.282367	782100	627125	776	2	785		0	610.789		-0.001327	Treated_LRS2-1459-5565_5565	-1.087
																							TRUE	TRUE	(K)EmVANWDSLR(S)	1	1235.56	1.46852	2		1.90723	0.213518	120626	100290	776	2	785	Oxidation (+16)	0	618.787		-0.000795	Treated_LRS2-1283-4489_4489	-0.6429
																							TRUE	TRUE	(K)EmVANWDSLR(S)	1	1235.55	1.49485	2		1.84417	0.186627	115540	103079	776	2	785	Oxidation (+16)	0	618.784		-0.0068	Treated_LRS2-2727-4482_4482	-5.499
																							TRUE	TRUE	(K)EmVANWDSLR(S)	1	1235.56	0.769551	2		1.6547	0.0934921	102293	84926.7	776	2	785	Oxidation (+16)	0	618.788		0.000303	Treated_LRS2-1447-5440_5440	0.245
																							TRUE	TRUE	(R)SGPASTFNDR(V)	1	1050.48	4.34679	2		2.61959	0.427392	33829100	23494200	786	2	795		0	526.248		0.007504	Treated_LRS2-974-2743_2743	7.137
																							TRUE	TRUE	(R)SGPASTFNDR(V)	1	1050.47	1.52288	2		1.56553	0.0418589	184564	144643	786	2	795		0	526.242		-0.003116	Treated_LRS2-988-2832_2832	-2.963
																							TRUE	TRUE	(R)SGPASTFNDR(V)	1	1050.47	1	2		1.33728	0	175819	122635	786	2	795		0	526.243		-0.002383	Treated_LRS2-992-2850_2850	-2.266
																							TRUE	TRUE	(R)SGPASTFNDR(V)	1	1050.47	0.744727	2		1.00415	0	114389	89270	786	2	795		0	526.242		-0.003482	Treated_LRS2-958-2644_2644	-3.312
																							TRUE	TRUE	(G)PASTFNDR(V)	0.96	906.418	1.45593	2				920723	752043	788	1	795		0	454.216		-0.00129	Treated_LRS2-972-2732_2732	-1.422
																							TRUE	TRUE	(R)VFASELNAGIIK(T)	1	1260.72	6.09152	2				49742100	34226800	796	2	807		0	631.369		0.0148	Treated_LRS2-1480-5736_5736	11.73
																							TRUE	TRUE	(R)VFASELNAGIIK(T)	1	1260.71	3.29243	2		2.34574	0.360543	417127	326676	796	2	807		0	631.362		0.001124	Treated_LRS2-1473-5707_5707	0.8909
																							TRUE	TRUE	(R)VFASELNAGIIK(T)	1	1260.71	0.886057	3		2.24947	0.333176	348759	312822	796	2	807		0	421.243		0.0005	Treated_LRS2-1476-5727_5727	0.3963
																							TRUE	TRUE	(R)VFASELNAGIIK(T)	1	1260.7	0.39794	3		2.12323	0.293531	218288	211076	796	2	807		0	421.241		-0.007074	Treated_LRS2-2849-5671_5671	-5.607
																							TRUE	TRUE	(K)TGFFEFQAAK(D)	1	1144.57	6.39794	2				34252600	27898900	823	2	832		0	573.291		0.01152	Treated_LRS2-1503-5906_5906	10.06
																							TRUE	TRUE	(K)TGFFEFQAAK(D)	1	1144.56	6.92082	2		3.94335	0.619613	37335200	29489600	823	2	832		0	573.288		0.005517	Treated_LRS2-2860-5824_5824	4.816
																							TRUE	TRUE	(K)TGFFEFQAAK(D)	1	1144.55	4.05061	2		2.29998	0.347821	256805	215504	823	2	832		0	573.282		-0.006446	Treated_LRS2-2856-5791_5791	-5.627
																							TRUE	TRUE	(K)TGFFEFQAAK(D)	1	1144.56	2	2		2.07831	0.278259	245560	197468	823	2	832		0	573.285		-0.000318	Treated_LRS2-1500-5878_5878	-0.2776
																							TRUE	TRUE	(K)YRELAVEGmHR(E)	1	1375.66	-0.176091	3		0.91208	0	222149	201221	835	2	845	Oxidation (+16)	0	459.56		-0.008338	Treated_LRS2-2406-2568_2568	-6.057
																							TRUE	TRUE	(K)YRELAVEGmHR(E)	1	1375.67	-0.113943	3		0.772864	0	157584	145318	835	2	845	Oxidation (+16)	0	459.563		-0.000516	Treated_LRS2-956-2618_2618	-0.3748
																							TRUE	TRUE	(R)ELAVEGmHR(E)	1	1056.5	1.88606	2		1.63058	0.0800839	140500	122198	837	2	845	Oxidation (+16)	0	529.255		-0.00634	Treated_LRS2-2355-2108_2108	-5.995
																							TRUE	TRUE	(R)ELAVEGmHR(E)	1	1056.5	1.85387	2		1.62889	0.0791287	149117	118669	837	2	845	Oxidation (+16)	0	529.258		-0.000926	Treated_LRS2-903-2132_2132	-0.8757
																							TRUE	TRUE	(K)TDKQPLQKPSHc(T)	1	1437.7	1.04096	3				57489.1	57483.3	925	1	936	Carbamidomethyl (+57)	0	480.24		-0.006875	Treated_LRS2-2321-1715_1715	-4.779
																							TRUE	TRUE	(K)TDKQPLQKPSHc(T)	1	1437.7	0.920819	3				52891.3	50498.1	925	1	936	Carbamidomethyl (+57)	0	480.241		-0.001376	Treated_LRS2-868-1728_1728	-0.9566
																							TRUE	TRUE	{K}QPLQKPSHc(T)	1	1076.5	1.07058	2				372415	286212	928	1	936	Ammonia-loss (-17), Carbamidomethyl (+57)	0	539.258		-0.006659	Treated_LRS2-2422-2700_2700	-6.18
																							TRUE	TRUE	{K}QPLQKPSHc(T)	1	1076.51	0.552842	2				256399	192445	928	1	936	Ammonia-loss (-17), Carbamidomethyl (+57)	0	539.261		-0.0005279	Treated_LRS2-970-2726_2726	-0.4899
																							TRUE	TRUE	(K)QPLQKPSHc(T)	1	1093.54	0.39794	3				151759	140800	928	1	936	Carbamidomethyl (+57)	0	365.519		0.002634	Treated_LRS2-869-1731_1731	2.406
																							TRUE	TRUE	{K}QPLQKPSHcTIYVAK(N)	1	1751.9	0.275724	3				113169	79732	928	2	942	Ammonia-loss (-17), Carbamidomethyl (+57)	0	584.975		5.008e-05	Treated_LRS2-1181-3969_3969	0.02857
																							TRUE	TRUE	{L}QKPSHcTIYVAK(N)	1	1413.71	0.958607	3				142033	115111	931	1	942	Ammonia-loss (-17), Carbamidomethyl (+57)	0	472.243		-0.0002289	Treated_LRS2-993-2857_2857	-0.1618
																							TRUE	TRUE	{L}QKPSHcTIYVAK(N)	1	1413.7	0.677781	3				145336	113328	931	1	942	Ammonia-loss (-17), Carbamidomethyl (+57)	0	472.241		-0.006974	Treated_LRS2-2445-2827_2827	-4.93
																							TRUE	TRUE	(K)PSHcTIYVAK(N)	1	1174.57	2.82391	3				4732150	3412780	933	1	942	Carbamidomethyl (+57)	0	392.532		-0.007699	Treated_LRS2-2390-2441_2441	-6.549
																							TRUE	TRUE	(K)PSHcTIYVAK(N)	1	1174.58	2.82391	3				4060130	3030360	933	1	942	Carbamidomethyl (+57)	0	392.534		-0.001227	Treated_LRS2-936-2425_2425	-1.044
																							TRUE	TRUE	(K)PSHcTIYVAK(N)	1	1174.57	1.67778	2				110018	78944.2	933	1	942	Carbamidomethyl (+57)	0	588.294		-0.006465	Treated_LRS2-2389-2437_2437	-5.5
																							TRUE	TRUE	(K)PSHcTIYVAK(N)	1	1174.58	1.19382	2				92950.5	73183	933	1	942	Carbamidomethyl (+57)	0	588.296		-0.002251	Treated_LRS2-935-2422_2422	-1.915
																							TRUE	TRUE	(S)HcTIYVAK(N)	0.96	990.495	1.42022	2				83842.4	78286	935	1	942	Carbamidomethyl (+57)	0	496.255		-0.0007113	Treated_LRS2-918-2285_2285	-0.7174
																							TRUE	TRUE	(S)HcTIYVAK(N)	0.96	990.49	1.34679	2				79764.8	74332	935	1	942	Carbamidomethyl (+57)	0	496.252		-0.005771	Treated_LRS2-2371-2281_2281	-5.821
																							TRUE	TRUE	(K)NYPPWQHTTLSVLR(K)	1	1710.88	3.36653	3		3.135	0.875615	2491250	1517610	943	2	956		0	571.302		-0.000457	Treated_LRS2-1498-5868_5868	-0.267
																							TRUE	TRUE	(K)NYPPWQHTTLSVLR(K)	1	1710.88	0.318759	3		1.1171	0.600555	279850	167241	943	2	956		0	571.302		-0.000823	Treated_LRS2-1471-5699_5699	-0.4808
																							TRUE	TRUE	(K)NYPPWQHTTLSVLR(K)	1	1710.89	2.26761	2		1.09085	0	233332	125794	943	2	956		0	856.452		0.005111	Treated_LRS2-1479-5734_5734	2.986
																							TRUE	TRUE	(Y)PPWQHTTLSVLR(K)	1	1433.78	0.568636	2				55479	39459.5	945	1	956		0	717.898		0.002284	Treated_LRS2-1483-5764_5764	1.592
																							TRUE	TRUE	(K)HFEANNGKLPDNK(V)	1	1482.72	1.22915	3		1.99455	0.24795	162735	130871	958	2	970		0	495.248		-0.000851	Treated_LRS2-922-2344_2344	-0.5736
																							TRUE	TRUE	(K)HFEANNGKLPDNK(V)	1	1482.71	1.04096	3		1.87369	0.199439	79741.2	68295.9	958	2	970		0	495.245		-0.007598	Treated_LRS2-2376-2349_2349	-5.121
																							TRUE	TRUE	(K)VIASELGSmPELK(K)	1	1388.72	2.38722	3		4.04192	0.852171	2660540	1943320	971	2	983	Oxidation (+16)	0	463.915		-0.000443	Treated_LRS2-1328-4764_4764	-0.3188
																							TRUE	TRUE	(K)VIASELGSmPELK(K)	1	1388.72	4.30103	2		2.68511	0.905369	353269	282250	971	2	983	Oxidation (+16)	0	695.368		-0.001376	Treated_LRS2-1324-4722_4722	-0.9901
																							TRUE	TRUE	(K)VIASELGSMPELK(K)	1	1372.72	3.46852	2		2.6138	0.426123	214958	175754	971	2	983		0	687.367		-0.007059	Treated_LRS2-2853-5753_5753	-5.139
																							TRUE	TRUE	(K)VIASELGSmPELK(K)	1	1388.71	1.92082	2		2.47796	0.898683	314760	257136	971	2	983	Oxidation (+16)	0	695.364		-0.009299	Treated_LRS2-2760-4712_4712	-6.691
																							TRUE	TRUE	(K)VIASELGSMPELK(K)	1	1372.73	2.49485	2		2.35478	0.362997	249547	199899	971	2	983		0	687.37		-0.001175	Treated_LRS2-1492-5821_5821	-0.8553
																							TRUE	TRUE	(K)VIASELGSMPELK(K)	1	1372.73	0.552842	3		1.18589	0	133745	128768	971	2	983		0	458.583		0.000215	Treated_LRS2-1495-5836_5836	0.1565
																							TRUE	TRUE	(K)VIASELGSMPELk(K)	1	1415.73	0.309804	2				274217	220823	971	2	983	Acetyl (+42)	0	708.873		0.9932	Treated_LRS2-1374-4997_4997	-6.691 (+1 neutron corrected from 701.1)
																							TRUE	TRUE	(K)VIASELGSMPELKK(Y)	1	1500.82	2.03621	3		4.4703	0.95035	3824130	2668700	971	2	984		0	501.282		0.001176	Treated_LRS2-1357-4942_4942	0.783
																							TRUE	TRUE	(K)VIASELGSmPELKK(Y)	1	1516.81	1.74473	3		3.23059	0.535688	2494670	1554030	971	2	984	Oxidation (+16)	0	506.61		-0.008426	Treated_LRS2-2628-3937_3937	-5.551
																							TRUE	TRUE	(K)VIASELGSmPELKK(Y)	1	1516.82	3.0655	3		2.73309	0.451171	2284770	1447010	971	2	984	Oxidation (+16)	0	506.612		-0.001771	Treated_LRS2-1170-3933_3933	-1.167
																							TRUE	TRUE	(K)VIASELGSmPELKK(Y)	1	1516.81	5.5376	2		2.70926	0.446343	574929	402833	971	2	984	Oxidation (+16)	0	759.412		-0.008107	Treated_LRS2-2630-3945_3945	-5.341
																							TRUE	TRUE	(K)VIASELGSMPELKK(Y)	1	1500.82	3.13077	2		2.28349	0.965377	131430	104153	971	2	984		0	751.417		-0.002839	Treated_LRS2-1355-4936_4936	-1.89
																							TRUE	TRUE	(K)VIASELGSmPELKK(Y)	1	1516.82	4.38722	2		2.26816	0.33867	398234	287545	971	2	984	Oxidation (+16)	0	759.415		-0.002062	Treated_LRS2-1173-3941_3941	-1.359
																							TRUE	TRUE	(K)VIASELGSmPELKK(Y)	0.96	1516.81		3	1518.95	3.56473	0.579211	3474200	3474200	971	2	984	Oxidation (+16)	0	506.611		-0.006045	Treated_LRS2-2645-4023_4023	-3.983
																							TRUE	TRUE	(K)VmPFVAmIK(E)	1	1066.56	3.08619	2		2.01522	0.255664	2548840	1986970	989	2	997	Oxidation (+16), Oxidation (+16)	0	534.285		0.000622	Treated_LRS2-1316-4668_4668	0.5826
																							TRUE	TRUE	(K)VmPFVAmIK(E)	1	1066.55	4.42022	2		1.94073	0.227094	3075430	2381000	989	2	997	Oxidation (+16), Oxidation (+16)	0	534.282		-0.006432	Treated_LRS2-2752-4658_4658	-6.025
																							TRUE	TRUE	(K)VMPFVAmIK(E)	1	1050.56	0.958607	2		1.15485	0	309572	248262	989	2	997	Oxidation (+16)	0	526.285		-0.005291	Treated_LRS2-2843-5545_5545	-5.032
																							TRUE	TRUE	(K)VMPFVAmIK(E)	1	1050.56	1	2		1.0252	0	412457	329526	989	2	997	Oxidation (+16)	0	526.287		-0.001253	Treated_LRS2-1464-5608_5608	-1.192
																							TRUE	TRUE	(R)ILDLQLEFDEK(A)	1	1361.71	3.69897	2		2.54333	0.410222	521349	408826	1007	2	1017		0	681.861		-0.001809	Treated_LRS2-1564-6772_6772	-1.327
																							TRUE	TRUE	(K)AVLmENIVYLTNSLELEHIEVK(F)	1	2572.34	3.35655	3		2.73162	0.450876	72935.6	57874.5	1018	2	1039	Oxidation (+16)	0	858.455		-0.002729	Treated_LRS2-1653-7792_7792	-1.06
																							TRUE	TRUE	(K)AVLmENIVYLTNSLELEHIEVK(F)	1	2572.35	2.03621	3		2.66823	0.437829	109781	87829.4	1018	2	1039	Oxidation (+16)	0	858.456		-0.000166	Treated_LRS2-1644-7644_7644	-0.06451
																							TRUE	TRUE	(K)AVLMENIVYLTNSLELEHIEVK(F)	1	2556.35	3.48149	3		2.04011	0.264747	81674.8	57981	1018	2	1039		0	853.124		-0.000515	Treated_LRS2-1678-8340_8340	-0.2014
																							TRUE	TRUE	(N)SLELEHIEVK(F)	1	1195.64	4.4437	2				164951	141797	1030	1	1039		0	598.829		-0.001021	Treated_LRS2-1297-4566_4566	-0.8532
																							TRUE	TRUE	(N)SLELEHIEVK(F)	1	1195.64	2.31876	2				134913	115997	1030	1	1039		0	598.827		-0.006324	Treated_LRS2-2739-4556_4556	-5.285
																							TRUE	TRUE	(N)SLELEHIEVK(F)	1	1195.64	0.958607	3				1688590	1391260	1030	1	1039		0	399.553		-0.007681	Treated_LRS2-2741-4565_4565	-6.419
																							TRUE	TRUE	(N)SLELEHIEVK(F)	1	1195.64	0.886057	3				1497660	1215930	1030	1	1039		0	399.555		-0.001096	Treated_LRS2-1298-4571_4571	-0.9159
																							TRUE	TRUE	(K)FASEAEDKIR(E)	1	1164.57	1.69897	3		3.97289	0.622441	11055900	8105250	1040	2	1049		0	389.198		-0.004123	Treated_LRS2-2443-2809_2809	-3.537
																							TRUE	TRUE	(K)FASEAEDKIR(E)	1	1164.58	1.69897	3		3.92556	0.617889	8978120	6620550	1040	2	1049		0	389.2		0.000739	Treated_LRS2-990-2837_2837	0.634
																							TRUE	TRUE	(K)FASEAEDKIR(E)	1	1164.58	3.5376	2		2.17813	0.311337	227604	173112	1040	2	1049		0	583.296		5e-05	Treated_LRS2-987-2825_2825	0.0429
																							TRUE	TRUE	(K)FASEAEDKIR(E)	1	1164.57	5.02687	2		2.08332	0.279996	278902	212159	1040	2	1049		0	583.293		-0.007162	Treated_LRS2-2440-2796_2796	-6.145
																							TRUE	TRUE	(F)ASEAEDKIR(E)	1	1017.5	5.18709	2				188652	145537	1041	1	1049		0	509.759		-0.005778	Treated_LRS2-2442-2807_2807	-5.673
																							TRUE	TRUE	(F)ASEAEDKIR(E)	1	1017.51	4.45593	2				197108	153550	1041	1	1049		0	509.762		-0.000818	Treated_LRS2-991-2838_2838	-0.8031
																							TRUE	TRUE	(F)AsEAEDKIR(E)	1	1221.59	0.508638	3				191505	172559	1041	1	1049	HexNAc (+203)	0	408.204		1.003	Treated_LRS2-2520-3284_3284	0.3943 (+1 neutron corrected from 820.6)
																							TRUE	TRUE	(F)AsEAEDKIR(E)	1	1221.6	-0.0413927	3				139225	131634	1041	1	1049	HexNAc (+203)	0	408.207		1.009	Treated_LRS2-1065-3294_3294	5.220 (+1 neutron corrected from 825.4)
																							TRUE	TRUE	(A)SEAEDKIR(E)	0.96	946.466	3.45593	2				193699	165344	1042	1	1049		0	474.24		-0.005544	Treated_LRS2-2441-2806_2806	-5.851
																							TRUE	TRUE	(A)SEAEDKIR(E)	0.96	946.472	3.4318	2				180826	159038	1042	1	1049		0	474.243		0.000197	Treated_LRS2-989-2835_2835	0.2079
																							TRUE	TRUE	(K)IREDccPGKPLNVFR(I)	1	1859.9	5.46852	4		3.09272	0.51499	796230	591221	1048	2	1062	Carbamidomethyl (+57), Carbamidomethyl (+57)	0	465.983		-0.009823	Treated_LRS2-2685-4221_4221	-5.278
																							TRUE	TRUE	(K)IREDccPGKPLNVFR(I)	1	1859.91	4.69897	4		2.88749	0.480517	792558	598411	1048	2	1062	Carbamidomethyl (+57), Carbamidomethyl (+57)	0	465.986		-0.0009666	Treated_LRS2-1227-4204_4204	-0.5194
																							TRUE	TRUE	(K)IREDccPGKPLNVFR(I)	1	1859.91	0.920819	3		1.94736	0.229724	113645	85092	1048	2	1062	Carbamidomethyl (+57), Carbamidomethyl (+57)	0	620.978		-0.0008306	Treated_LRS2-1230-4213_4213	-0.4463
																							TRUE	TRUE	(K)IREDccPGKPLNVFR(I)	1	1859.9	0.167491	3		0.927359	0	80482.9	67206.9	1048	2	1062	Carbamidomethyl (+57), Carbamidomethyl (+57)	0	620.974		-0.01372	Treated_LRS2-2687-4226_4226	-7.37
																							TRUE	TRUE	(R)EDccPGKPLNVFR(I)	1	1590.73	2.5376	3		2.98895	0.498152	678587	498367	1050	2	1062	Carbamidomethyl (+57), Carbamidomethyl (+57)	0	531.25		-0.0006036	Treated_LRS2-1255-4354_4354	-0.3792
																							TRUE	TRUE	(R)EDccPGKPLNVFR(I)	1	1590.72	1.20761	3		2.57838	0.418238	502047	370667	1050	2	1062	Carbamidomethyl (+57), Carbamidomethyl (+57)	0	531.247		-0.009302	Treated_LRS2-2704-4352_4352	-5.844
																							TRUE	TRUE	(R)EDccPGKPLNVFR(I)	1	1590.72	0.455932	2		0.57293	0	91635.2	61345.5	1050	2	1062	Carbamidomethyl (+57), Carbamidomethyl (+57)	0	796.368		-0.006726	Treated_LRS2-2707-4367_4367	-4.225
																							TRUE	TRUE	{R}EDccPGKPLNVFR(I)	1	1572.71	0.356547	2				81648.5	65575.3	1050	2	1062	Dehydrated (-18), Carbamidomethyl (+57), Carbamidomethyl (+57)	0	787.364		-0.003733	Treated_LRS2-1404-5177_5177	-2.372
																							TRUE	TRUE	(R)IEPGVSVSLVNPQPSNGHFSTK(I)	1	2293.17	1.61979	3		2.12539	0.685335	254947	174282	1063	2	1084		0	765.396		-0.005121	Treated_LRS2-1406-5182_5182	-2.232
																							TRUE	TRUE	{R}QGDNcDSIIR(R)	1	1159.49	3.79588	2				593857	465028	1089	2	1098	Ammonia-loss (-17), Carbamidomethyl (+57)	0	580.751		-0.005831	Treated_LRS2-2711-4403_4403	-5.025
																							TRUE	TRUE	(R)QGDNcDSIIR(R)	1	1176.51	5.11919	2		3.57005	0.579838	8691590	5288570	1089	2	1098	Carbamidomethyl (+57)	0	589.265		-0.004669	Treated_LRS2-2486-3061_3061	-3.965
																							TRUE	TRUE	{R}QGDNcDSIIR(R)	1	1159.49	3.20066	2				558618	432626	1089	2	1098	Ammonia-loss (-17), Carbamidomethyl (+57)	0	580.754		-0.0001109	Treated_LRS2-1266-4411_4411	-0.09558
																							TRUE	TRUE	(R)QGDNcDSIIR(R)	1	1176.52	5.1549	2		3.14294	0.52274	2333220	1542170	1089	2	1098	Carbamidomethyl (+57)	0	589.267		0.0001657	Treated_LRS2-1030-3083_3083	0.1407
																							TRUE	TRUE	(R)QGDNcDSIIR(R)	1	1176.51	2.61979	2		2.17252	0.309559	203531	155834	1089	2	1098	Carbamidomethyl (+57)	0	589.264		-0.0065	Treated_LRS2-2510-3238_3238	-5.52
																							TRUE	TRUE	(R)QGDNcDSIIR(R)	1	1176.52	2.55284	2		2.10045	0.285866	183977	146006	1089	2	1098	Carbamidomethyl (+57)	0	589.266		-0.001177	Treated_LRS2-1057-3254_3254	-0.9998
																							TRUE	TRUE	(R)QGDNcDSIIR(R)	1	1176.52	2.10791	2		2.00754	0.252817	365487	316858	1089	2	1098	Carbamidomethyl (+57)	0	589.267		0.0004097	Treated_LRS2-1273-4437_4437	0.3479
																							TRUE	TRUE	(R)QGDNcDSIIR(R)	1	1176.51	2.10791	2		1.63355	0.0817558	326141	296811	1089	2	1098	Carbamidomethyl (+57)	0	589.265		-0.004669	Treated_LRS2-2717-4427_4427	-3.965
																							TRUE	TRUE	{R}QGDNcDSIIR(R)	1	1159.49	1.50864	2				398961	299877	1089	2	1098	Ammonia-loss (-17), Carbamidomethyl (+57)	0	580.754		-0.0002329	Treated_LRS2-1303-4590_4590	-0.2007
																							TRUE	TRUE	(R)QGDNcDSIIR(R)	1	1176.52	1.10237	2		1.39679	0	124814	90748.1	1089	2	1098	Carbamidomethyl (+57)	0	589.267		-7.83e-05	Treated_LRS2-1002-2910_2910	-0.0665
																							TRUE	TRUE	(R)QGDNcDSIIR(R)	1	1176.51	0.522879	2		1.1773	0	126769	93139.9	1089	2	1098	Carbamidomethyl (+57)	0	589.264		-0.006378	Treated_LRS2-2453-2885_2885	-5.417
																							TRUE	TRUE	(K)LmRFDDPLLGPR(R)	1	1444.75	1.18709	3		1.60279	0.0641346	128025	111410	1115	2	1126	Oxidation (+16)	0	482.591		0.000782	Treated_LRS2-1438-5360_5360	0.5409
																							TRUE	TRUE	(R)FDDPLLGPR(R)	1	1028.53	3.4318	2		2.35072	0.361897	275356	231739	1118	2	1126		0	515.272		0.000892	Treated_LRS2-1460-5585_5585	0.8664
																							TRUE	TRUE	(R)FDDPLLGPR(R)	1	1028.53	2.79588	2		2.29166	0.345454	192736	161513	1118	2	1126		0	515.272		-0.000573	Treated_LRS2-1402-5157_5157	-0.5566
																							TRUE	TRUE	(R)FDDPLLGPR(R)	1	1028.52	2.5376	2		1.99296	0.247351	172762	144674	1118	2	1126		0	515.269		-0.006203	Treated_LRS2-2820-5129_5129	-6.025
																							TRUE	TRUE	(R)FDDPLLGPR(R)	1	1028.52	2.14874	2		1.99062	0.246468	197547	171044	1118	2	1126		0	515.269		-0.005593	Treated_LRS2-2841-5519_5519	-5.433
																							TRUE	TRUE	(R)RVPVLGK(E)	0.99	767.501	2.10791	2		2.28741	0.344238	570005	499833	1127	2	1133		0	384.758		-0.000898	Treated_LRS2-962-2673_2673	-1.168
																							TRUE	TRUE	(R)RVPVLGK(E)	0.99	767.5	0.455932	2		1.21889	0	138299	133199	1127	2	1133		0	384.757		-0.001386	Treated_LRS2-946-2511_2511	-1.803
																							TRUE	TRUE	(K)TPISEHAVF(N)	1	999.502	0.366532	2				62719.5	52344.6	1139	1	1147		0	500.758		-0.000296	Treated_LRS2-1320-4693_4693	-0.2958
																							TRUE	TRUE	(K)TPISEHAVFNVDLmSK(K)	1	1802.89	2.05552	3		3.62167	0.585826	218972	161760	1139	2	1154	Oxidation (+16)	0	601.969		-0.002103	Treated_LRS2-1434-5335_5335	-1.166
																							TRUE	TRUE	(K)TPISEHAVFNVDLMSK(K)	1	1786.89	2.29243	3		3.33656	0.550435	552820	360626	1139	2	1154		0	596.638		0.001027	Treated_LRS2-1508-5942_5942	0.5744
																							TRUE	TRUE	(K)TPISEHAVFNVDLmSK(K)	1	1802.88	-0.146128	3		1.56619	0.0422625	63443.9	56188.6	1139	2	1154	Oxidation (+16)	0	601.967		-0.00919	Treated_LRS2-2832-5318_5318	-5.095
																							TRUE	TRUE	(K)KIHLTENGIR(V)	1	1179.67	1.85387	3		2.22047	0.324467	400205	326173	1155	2	1164		0	394.231		-0.001346	Treated_LRS2-1038-3133_3133	-1.14
																							TRUE	TRUE	(K)IHLTENGIR(V)	1	1051.57	1.04576	2		1.58126	0.0513877	764764	512808	1156	2	1164		0	526.793		-0.006307	Treated_LRS2-2551-3481_3481	-5.992
																							TRUE	TRUE	(K)IHLTENGIR(V)	1	1051.58	1.02687	2		1.43753	0	633859	429068	1156	2	1164		0	526.795		-0.002019	Treated_LRS2-1096-3494_3494	-1.918
																							TRUE	TRUE	(R)VDIGDTIIYLVH(-)	1	1356.73	4.5376	2		2.74623	0.453796	221616	186236	1165	2	1176		0	679.371		-0.00123	Treated_LRS2-1668-7902_7902	-0.9059
																							TRUE	TRUE	(R)VDIGDTIIYLVH(-)	1	1356.73	0.853872	3		1.73576	0.135826	255556	240778	1165	2	1176		0	453.249		-0.002708	Treated_LRS2-1669-7915_7915	-1.995
																							END OF FILE
