# Supplementary material for: O-GlcNAc modification of leucyl-tRNA synthetase 1 integrates leucine and glucose availability to regulate mTORC1 and the metabolic fate of leucine
Source: Nat Commun. 2022 May 25;13:2904. doi: 10.1038/s41467-022-30696-8 (PMC9133088; doi:10.1038/s41467-022-30696-8)
Supplement: Supplementary file 4 — Source Data [file 41467_2022_30696_MOESM4_ESM.zip › 41467_2022_30696_MOESM4_ESM/Fig. 3.xlsx]

## Sheet: Fig. 3 Raw Data
	Figure 3b
	p-S6K/S6K (% of control)	+Glucose						Glucose -
	+Leucine (min)	WT			S1042A			WT			S1042A
	0	100	100	100	101.433	104.051	97.1041	100	100	100	120.831	111.596	130.882
	2	101.174	106.963	96.8651	136.931	141.501	131.693	97.73	90.7947	117.13	148.092	137.781	161.357
	4	113.081	120.197	108.725	178.301	183.364	170.358	108.092	99.9769	128.874	176.04	162.994	190.701
	6	198.465	207.802	187.241	289.066	296.545	274.895	106.893	98.8363	127.415	256.044	236.488	276.237
	8	195.486	204.472	184.257	380.006	390.181	361.379	116.899	108.079	139.237	352.12	325.512	379.847
	10	316.25	331.145	297.786	511.889	528.736	489.352	136.044	126.028	162.195	519.155	482.793	562.899
	12	501.185	524.695	471.254	516.476	530.125	490.634	160.762	148.609	191.076	525.849	485.948	566.571
	15	510.078	536.663	481.98	527.888	542.626	502.181	163.306	151.711	195.044	508.393	470.5	548.592
