# Supplementary material for: O-GlcNAc modification of leucyl-tRNA synthetase 1 integrates leucine and glucose availability to regulate mTORC1 and the metabolic fate of leucine
Source: Nat Commun. 2022 May 25;13:2904. doi: 10.1038/s41467-022-30696-8 (PMC9133088; doi:10.1038/s41467-022-30696-8)
Supplement: Supplementary file 4 — Source Data [file 41467_2022_30696_MOESM4_ESM.zip › 41467_2022_30696_MOESM4_ESM/Fig. 4.xlsx]

## Sheet: Fig. 4 Raw Data
	Figure 4e					Figure 4i															1	P<0.001, ***
		WT	WT_OGT	S1024A_OGT		Myc-LARS1		LARS1-RagD interaction			p-S6K/S6K			(% of control)							2	P<0.001, ***
	350	0.305891	-1.62495	2.39467		Con	+Glc	0	0	0	100	100	100								3	P=0.1303, ns
	349.8	0.283943	-1.86606	2.31443			-Glc	0	0	0	7.61582	8.61304	9.13543								4	P<0.001, ***
	349.6	0.25408	-2.13343	2.21281		WT	+Glc	100	100	100	106.21	120.246	127.147								5	P<0.001, ***
	349.4	0.215318	-2.50797	2.09214			-Glc	5.46561	6.30575	6.69198	5.13551	5.81317	6.18399								6	P<0.001, ***
	349.2	0.166992	-2.78926	1.94386		S621A	+Glc	119.371	115.878	134.029	102.761	116.9	123.193								7	P<0.001, ***
	349	0.108901	-2.87972	1.76329			-Glc	5.78123	6.70391	7.12699	7.53027	8.61629	9.22464								8	P=0.3819, ns
	348.8	0.0413696	-2.87972	1.56935		S1042A	+Glc	109.406	133.608	138.927	115.075	131.101	137.9								9	P<0.001, ***
	348.6	-0.0339403	-2.81761	1.37182			-Glc	107.974	111.798	110.017	107.011	121.327	128.49
	348.4	-0.114698	-2.81761	1.19115
	348.2	-0.19797	-2.7283	1.05279		Figure 4k
	348	-0.280459	-2.87972	0.931828		Myc-LARS1			RagD-GTP/ARF1			p-S6K/S6K			(% of control)
	347.8	-0.358785	-2.87295	0.814615		Con	+Glc	Con	100	100	100	100	100	100
	347.6	-0.429798	-2.81761	0.702236			-Glc		507.136	433.602	452.366	9.02182	8.09921	8.66559
	347.4	-0.490697	-2.7283	0.590297		WT	+Glc		161.718	135.556	141.588	117.728	105.657	113.179								1	P<0.001, ***
	347.2	-0.539466	-2.62606	0.499281			-Glc		490.414	413.295	431.935	32.1424	29.0026	31.0851								2	P=0.0003, ***
	347	-0.575081	-2.49715	0.423254		S1042A	+Glc		119.933	99.5631	104.969	132.334	126.716	137.01								3	P=0.8498, ns
	346.8	-0.597681	-2.3282	0.376837			-Glc		117.999	97.857	103.426	123.205	118.481	128.423								4	P=0.1184, ns
	346.6	-0.608571	-2.10597	0.374835		Con	+Glc	RagD-GTP	536.293	530.169	558.617	16.7024	13.7352	15.6478								5	P=0.0061, **
	346.4	-0.610131	-1.84356	0.402957			-Glc		563.755	552.868	586.062	6.21972	5.52757	6.00915								6	P=0.0188, *
	346.2	-0.605622	-1.58859	0.452795		WT	+Glc		574.123	564.269	592.549	22.7531	20.3217	21.8854								7	P=0.0001, ***
	346	-0.598928	-1.37158	0.517107			-Glc		654.437	627.575	662.692	6.13616	5.44842	5.90029								8	P<0.001, ***
	345.8	-0.594253	-1.18606	0.579183		S1042A	+Glc		657.669	634.896	665.468	16.6113	14.8581	15.9714								9	P<0.001, ***
	345.6	-0.595723	-1.03105	0.628843			-Glc		602.904	586.308	618.733	3.98768	3.54963	3.84164								10	P<0.001, ***
	345.4	-0.606972	-0.891632	0.670468																		11	P<0.001, ***
	345.2	-0.63077	-0.763049	0.717011																		12	P=0.1046, ns
	345	-0.668713	-0.663533	0.774307																		13	P=0.0005, ***
	344.8	-0.721129	-0.578213	0.84746																		14	P<0.001, ***
	344.6	-0.787154	-0.530451	0.936031																		15	P<0.001, ***
	344.4	-0.86495	-0.5082	1.0406																		16	P<0.001, ***
	344.2	-0.951983	-0.497206	1.16015																		17	P<0.001, ***
	344	-1.04534	-0.493808	1.29884																		18	P<0.001, ***
	343.8	-1.14198	-0.471463	1.46148
	343.6	-1.23899	-0.422266	1.64376
	343.4	-1.33379	-0.34389	1.82614
	343.2	-1.42436	-0.253823	2.00255
	343	-1.50935	-0.16057	2.18485
	342.8	-1.58811	-0.0746443	2.36284
	342.6	-1.66049	0.0182668	2.53282
	342.4	-1.72662	0.114398	2.68646
	342.2	-1.78651	0.228261	2.84187
	342	-1.83979	0.364352	3.01733
	341.8	-1.88559	0.491385	3.19649
	341.6	-1.92237	0.622638	3.36233
	341.4	-1.94811	0.741092	3.48903
	341.2	-1.96036	0.835767	3.56541
	341	-1.95646	0.900689	3.61113
	340.8	-1.93376	0.946627	3.64757
	340.6	-1.89004	0.978413	3.67836
	340.4	-1.82391	0.976759	3.69121
	340.2	-1.7352	0.922458	3.68815
	340	-1.62538	0.828581	3.67653
	339.8	-1.49764	0.710028	3.65601
	339.6	-1.35673	0.570979	3.62042
	339.4	-1.20875	0.434952	3.58718
	339.2	-1.06058	0.294111	3.54493
	339	-0.919357	0.147177	3.51806
	338.8	-0.791956	0.00429948	3.52407
	338.6	-0.684456	-0.144163	3.53689
	338.4	-0.60158	-0.292428	3.55248
	338.2	-0.546259	-0.440464	3.5818
	338	-0.519323	-0.578622	3.64664
	337.8	-0.519312	-0.662416	3.74456
	337.6	-0.542598	-0.702362	3.85383
	337.4	-0.583812	-0.742791	3.9436
	337.2	-0.636429	-0.773337	4.02512
	337	-0.693478	-0.802324	4.094
	336.8	-0.748348	-0.822972	4.14006
	336.6	-0.795445	-0.849498	4.1606
	336.4	-0.830676	-0.903212	4.14546
	336.2	-0.85182	-0.970281	4.12504
	336	-0.858676	-1.03779	4.095
	335.8	-0.85297	-1.10451	4.06451
	335.6	-0.838116	-1.16739	4.02067
	335.4	-0.818827	-1.22178	3.95378
	335.2	-0.800542	-1.26324	3.87886
	335	-0.788794	-1.28106	3.82345
	334.8	-0.788637	-1.30781	3.76714
	334.6	-0.804048	-1.33922	3.69026
	334.4	-0.837508	-1.38291	3.60955
	334.2	-0.889759	-1.4196	3.56256
	334	-0.95974	-1.4453	3.53775
	333.8	-1.04468	-1.45691	3.51588
	333.6	-1.1404	-1.43886	3.52231
	333.4	-1.24163	-1.41828	3.56117
	333.2	-1.34252	-1.39342	3.61508
	333	-1.43702	-1.35859	3.68854
	332.8	-1.51947	-1.32718	3.76536
	332.6	-1.5849	-1.30451	3.84712
	332.4	-1.62949	-1.27463	3.93479
	332.2	-1.65069	-1.23104	4.04793
	332	-1.64743	-1.20884	4.17647
	331.8	-1.61996	-1.20261	4.30884
	331.6	-1.56974	-1.19697	4.44301
	331.4	-1.49923	-1.17929	4.5976
	331.2	-1.41168	-1.16038	4.76211
	331	-1.31087	-1.11617	4.92618
	330.8	-1.2009	-1.02994	5.08463
	330.6	-1.08597	-0.905041	5.25623
	330.4	-0.970091	-0.774221	5.44287
	330.2	-0.856845	-0.661345	5.61256
	330	-0.749195	-0.550385	5.74642
	329.8	-0.649393	-0.427383	5.84478
	329.6	-0.558989	-0.287908	5.92214
	329.4	-0.478892	-0.124378	5.98868
	329.2	-0.409499	0.0313833	6.03626
	329	-0.350829	0.189473	6.06143
	328.8	-0.30263	0.360745	6.07368
	328.6	-0.264496	0.522009	6.07063
	328.4	-0.236018	0.626904	6.04499
	328.2	-0.216886	0.657133	5.97164
	328	-0.20699	0.643729	5.86012
	327.8	-0.206489	0.613799	5.73595
	327.6	-0.215794	0.539693	5.61133
	327.4	-0.235488	0.399743	5.47382
	327.2	-0.266223	0.223931	5.33469
	327	-0.308561	0.0315027	5.17968
	326.8	-0.362793	-0.14953	5.01971
	326.6	-0.428766	-0.320021	4.88069
	326.4	-0.505728	-0.494473	4.79348
	326.2	-0.592204	-0.675094	4.73059
	326	-0.685952	-0.826928	4.67648
	325.8	-0.784022	-0.928264	4.64612
	325.6	-0.882892	-0.977223	4.66889
	325.4	-0.978705	-1.02274	4.70721
	325.2	-1.06756	-1.03436	4.76138
	325	-1.1458	-0.97288	4.83369
	324.8	-1.21027	-0.856623	4.92842
	324.6	-1.25848	-0.717383	5.02969
	324.4	-1.28876	-0.571552	5.11651
	324.2	-1.30027	-0.417725	5.19419
	324	-1.29296	-0.26237	5.24184
	323.8	-1.26757	-0.111054	5.24629
	323.6	-1.22546	0.0272441	5.23651
	323.4	-1.16849	0.134486	5.23134
	323.2	-1.0989	0.213269	5.21579
	323	-1.01902	0.254228	5.16036
	322.8	-0.931218	0.280218	5.08784
	322.6	-0.837704	0.26766	5.02602
	322.4	-0.740512	0.247329	4.9929
	322.2	-0.641562	0.211627	4.97516
	322	-0.542718	0.162617	4.98342
	321.8	-0.445824	0.100962	5.01834
	321.6	-0.35275	0.00161945	5.05329
	321.4	-0.26534	-0.125799	5.08766
	321.2	-0.185316	-0.24904	5.12181
	321	-0.114214	-0.36234	5.16162
	320.8	-0.0533148	-0.467287	5.2009
	320.6	-0.00354751	-0.562457	5.2491
	320.4	0.0345298	-0.642924	5.3376
	320.2	0.0607724	-0.713147	5.45437
	320	0.0755231	-0.799644	5.5458
	319.8	0.0796065	-0.906864	5.603
	319.6	0.0742788	-1.00064	5.65725
	319.4	0.061189	-1.08582	5.70243
	319.2	0.0422338	-1.16203	5.73782
	319	0.0193618	-1.23772	5.75343
	318.8	-0.00558188	-1.33853	5.72579
	318.6	-0.0310298	-1.4469	5.65482
	318.4	-0.0558707	-1.56497	5.524
	318.2	-0.0795431	-1.6882	5.37132
	318	-0.102099	-1.79102	5.20297
	317.8	-0.124233	-1.87005	5.02544
	317.6	-0.147209	-1.92227	4.87504
	317.4	-0.172731	-1.93739	4.76509
	317.2	-0.202759	-1.91773	4.70108
	317	-0.239259	-1.87242	4.63977
	316.8	-0.283913	-1.81233	4.58601
	316.6	-0.337902	-1.72642	4.55597
	316.4	-0.4017	-1.60736	4.56916
	316.2	-0.474992	-1.46727	4.63493
	316	-0.556703	-1.30421	4.75796
	315.8	-0.645121	-1.13579	4.90018
	315.6	-0.738089	-0.98007	5.03714
	315.4	-0.833258	-0.815912	5.17499
	315.2	-0.928298	-0.645083	5.31202
	315	-1.0211	-0.458457	5.45744
	314.8	-1.10993	-0.24786	5.61018
	314.6	-1.19356	-0.044545	5.76697
	314.4	-1.27125	0.140338	5.92021
	314.2	-1.34274	0.327819	6.04122
	314	-1.40804	0.523434	6.12379
	313.8	-1.46727	0.711496	6.15846
	313.6	-1.52033	0.863389	6.14133
	313.4	-1.56665	1.0054	6.07907
	313.2	-1.605	1.16898	6.01702
	313	-1.63349	1.34162	5.97474
	312.8	-1.64973	1.50292	5.92382
	312.6	-1.651	1.62458	5.84783
	312.4	-1.63464	1.71119	5.75315
	312.2	-1.59826	1.78139	5.65187
	312	-1.54007	1.83477	5.5579
	311.8	-1.45899	1.88729	5.4665
	311.6	-1.35495	1.91521	5.40292
	311.4	-1.22894	1.93836	5.37747
	311.2	-1.08315	1.97167	5.38955
	311	-0.920919	2.01426	5.45475
	310.8	-0.746641	2.03154	5.57777
	310.6	-0.56551	2.02869	5.73569
	310.4	-0.383222	2.01529	5.91602
	310.2	-0.205675	2.01357	6.13024
	310	-0.0386688	2.03049	6.35907
	309.8	0.112418	2.02784	6.55143
	309.6	0.242911	2.01242	6.69271
	309.4	0.349162	1.99538	6.82105
	309.2	0.428864	1.97779	6.96753
	309	0.481306	1.98319	7.12516
	308.8	0.507492	1.98015	7.267
	308.6	0.510179	1.99985	7.38089
	308.4	0.493777	2.01838	7.45509
	308.2	0.464088	2.0524	7.47037
	308	0.427963	2.0901	7.42673
	307.8	0.392896	2.15074	7.33934
	307.6	0.366446	2.22655	7.2231
	307.4	0.355606	2.33141	7.10009
	307.2	0.366213	2.45019	6.9909
	307	0.402376	2.55223	6.87045
	306.8	0.466031	2.63327	6.71897
	306.6	0.55674	2.68865	6.54456
	306.4	0.671665	2.76831	6.39431
	306.2	0.80571	2.8701	6.29712
	306	0.95187	2.97908	6.22642
	305.8	1.10173	3.08633	6.14047
	305.6	1.24601	3.17226	6.05558
	305.4	1.37522	3.26126	6.01093
	305.2	1.48027	3.32674	5.9959
	305	1.55301	3.38367	6.01002
	304.8	1.58664	3.40192	6.03983
	304.6	1.57611	3.37912	6.07755
	304.4	1.51815	3.31149	6.13197
	304.2	1.41144	3.19267	6.17434
	304	1.25649	2.99584	6.15668
	303.8	1.05552	2.73127	6.06102
	303.6	0.812131	2.4583	5.91936
	303.4	0.530869	2.20465	5.78494
	303.2	0.21685	1.98272	5.68481
	303	-0.124703	1.72986	5.55097
	302.8	-0.488798	1.43621	5.33647
	302.6	-0.870882	1.09776	5.0426
	302.4	-1.26696	0.719561	4.70413
	302.2	-1.67364	0.331721	4.3494
	302	-2.08811	-0.0430077	3.96889
	301.8	-2.50807	-0.418322	3.56012
	301.6	-2.93172	-0.801387	3.15802
	301.4	-3.35759	-1.14676	2.80414
	301.2	-3.78444	-1.47274	1.67307
	301	-4.21104	-1.79554	1.4974
	300.8	-4.63613	-2.11947	1.32132
	300.6	-5.05817	-2.42377	1.15296
	300.4	-5.47543	-2.72064	0.685505
	300.2	-5.88595	-3.03718	0.700801
	300	-6.28766	-3.34708	-0.325865
	299.8	-6.67836	-3.65975	-0.580588
	299.6	-7.05579	-3.95594	-0.844643
	299.4	-7.4176	-4.21938	-1.11576
	299.2	-7.76119	-4.42076	-1.39207
	299	-8.08378	-4.53398	-1.67205
	298.8	-8.3823	-4.60297	-1.95448
	298.6	-8.6534	-4.67044	-2.2384
	298.4	-8.89354	-4.74069	-2.52296
	298.2	-9.09897	-4.80174	-2.80736
	298	-9.26588	-4.86937	-3.09076
	297.8	-9.39055	-4.92698	-3.37211
	297.6	-9.46955	-4.99043	-3.65029
	297.4	-9.5001	-5.04179	-3.92397
	297.2	-9.48026	-5.08701	-4.79523
	297	-9.40916	-5.13959	-4.74783
	296.8	-9.28705	-5.19895	-4.66643
	296.6	-9.1152	-5.30767	-4.65231
	296.4	-8.89571	-5.50058	-4.73542
	296.2	-8.6313	-5.7553	-4.78809
	296	-8.32509	-6.05351	-4.80846
	295.8	-7.9806	-6.37043	-4.79523
	295.6	-7.60155	-6.70636	-4.74783
	295.4	-7.19187	-7.03044	-4.66643
	295.2	-6.75561	-7.36988	-5.0677
	295	-6.29678	-7.7303	-4.79458
	294.8	-5.81937	-8.12003	-4.50374
	294.6	-5.32728	-8.51971	-4.19786
	294.4	-4.82443	-8.90471	-4.10832
	294.2	-4.31493	-9.25808	-3.84226
	294	-3.80308	-9.60232	-3.56983
	293.8	-3.29353	-9.91084	-3.09076
	293.6	-2.79124	-10.182	-2.87347
	293.4	-2.3014	-10.4484	-2.94327
	293.2	-1.82939	-10.7418	-2.25793
	293	-1.38066	-11.0567	-1.55917
	292.8	-0.960502	-11.3476	-1.57512
	292.6	-0.574029	-11.5867	-1.53582
	292.4	-0.225891	-11.7956	-1.43748
	292.2	0.0799903	-11.9785	-1.28171
	292	0.340638	-12.1717	-1.63401
	291.8	0.554243	-12.3421	-1.34658
	291.6	0.720377	-12.4391	-1.03698
	291.4	0.840098	-12.4552	-0.678833
	291.2	0.915924	-12.4225	-0.285094
	291	0.951816	-12.3514	0.11043
	290.8	0.953009	-12.2378	0.476138
	290.6	0.925707	-12.0758	0.801922
	290.4	0.876731	-11.899	1.06733
	290.2	0.813114	-11.7164	1.26358
	290	0.741563	-11.482	1.43609
	289.8	0.668003	-11.161	1.59237
	289.6	0.597261	-10.7455	1.74874
	289.4	0.532842	-10.282	1.87035
	289.2	0.476865	-9.85403	1.93653
	289	0.430237	-9.4973	1.90742
	288.8	0.392849	-9.23608	1.77699
	288.6	0.363764	-9.02862	1.59385
	288.4	0.341422	-8.8359	1.45355
	288.2	0.323779	-8.69592	1.33088
	288	0.30834	-8.62956	1.19806
	287.8	0.292195	-8.62972	1.09172
	287.6	0.272063	-8.67942	1.04478
	287.4	0.244248	-8.80877	1.05321
	287.2	0.204593	-9.03766	1.0979
	287	0.148497	-9.3225	1.19447
	286.8	0.0709539	-9.63846	1.33932
	286.6	-0.0333371	-9.97802	1.53043
	286.4	-0.16967	-10.323	1.76051
	286.2	-0.342884	-10.6365	2.01194
	286	-0.556903	-10.9409	2.29521
	285.8	-0.814233	-11.2433	2.59211
	285.6	-1.11541	-11.4726	2.92535
	285.4	-1.45865	-11.5917	3.28224
	285.2	-1.83961	-11.6549	3.5822
	285	-2.25122	-11.6977	3.78274
	284.8	-2.68385	-11.712	3.87543
	284.6	-3.1256	-11.6931	3.89766
	284.4	-3.56297	-11.6434	3.85121
	284.2	-3.98157	-11.5893	3.71575
	284	-4.36717	-11.5423	3.47253
	283.8	-4.70674	-11.4987	3.15043
	283.6	-4.98932	-11.5089	2.72093
	283.4	-5.20687	-11.5186	2.21349
	283.2	-5.35478	-11.5527	1.66809
	283	-5.43223	-11.6514	1.09184
	282.8	-5.44214	-11.8346	0.499254
	282.6	-5.39104	-12.0812	-0.132019
	282.4	-5.28852	-12.3401	-0.731518
	282.2	-5.14649	-12.6745	-1.32839
	282	-4.97834	-13.0555	-1.91817
	281.8	-4.79783	-13.4486	-2.46273
	281.6	-4.61811	-13.8306	-2.92525
	281.4	-4.45096	-14.2295	-3.28564
	281.2	-4.30598	-14.5915	-3.54905
	281	-4.19029	-14.9206	-3.69782
	280.8	-4.10835	-15.2353	-3.75794
	280.6	-4.06185	-15.5098	-3.73852
	280.4	-4.05007	-15.7061	-3.62703
	280.2	-4.07024	-15.7777	-3.36122
	280	-4.11801	-15.8617	-3.02259
	279.8	-4.18812	-15.9575	-2.71338
	279.6	-4.27498	-16.0175	-2.42631
	279.4	-4.37325	-16.0596	-2.15437
	279.2	-4.47822	-16.066	-1.87128
	279	-4.58626	-16.0205	-1.61061
	278.8	-4.69493	-15.9099	-1.34476
	278.6	-4.80333	-15.848	-1.12305
	278.4	-4.91196	-15.8148	-0.959373
	278.2	-5.02276	-15.7733	-0.836117
	278	-5.13883	-15.7192	-0.746106
	277.8	-5.26405	-15.7085	-0.712792
	277.6	-5.40276	-15.7205	-0.754583
	277.4	-5.5592	-15.6893	-0.795643
	277.2	-5.73708	-15.6315	-0.809228
	277	-5.93915	-15.5876	-0.831439
	276.8	-6.16671	-15.6072	-0.941433
	276.6	-6.41923	-15.6255	-1.11071
	276.4	-6.69406	-15.6536	-1.311
	276.2	-6.98642	-15.7153	-1.53948
	276	-7.28949	-15.7907	-1.77561
	275.8	-7.59492	-15.9291	-2.06518
	275.6	-7.89324	-16.1426	-2.39982
	275.4	-8.1746	-16.4069	-2.77816
	275.2	-8.42944	-16.6634	-3.16303
	275	-8.64915	-16.948	-3.54979
	274.8	-8.82681	-17.2904	-3.95749
	274.6	-8.95787	-17.6396	-4.39138
	274.4	-9.04069	-17.9563	-4.77886
	274.2	-9.07682	-18.227	-5.09875
	274	-9.07105	-18.4975	-5.40907
	273.8	-9.03114	-18.7115	-5.71726
	273.6	-8.96717	-18.8584	-6.04255
	273.4	-8.89086	-18.9717	-6.38708
	273.2	-8.81468	-19.0767	-6.72129
	273	-8.75084	-19.1519	-7.00616
	272.8	-8.71037	-19.1785	-7.23078
	272.6	-8.70222	-19.1454	-7.40331
	272.4	-8.73256	-19.0096	-7.52538
	272.2	-8.80439	-18.7969	-7.59017
	272	-8.91748	-18.5669	-7.61964
	271.8	-9.0687	-18.3357	-7.61223
	271.6	-9.25255	-18.0979	-7.53166
	271.4	-9.46199	-17.8756	-7.41319
	271.2	-9.68923	-17.7041	-7.27725
	271	-9.92652	-17.5297	-7.11197
	270.8	-10.167	-17.3583	-6.95158
	270.6	-10.405	-17.245	-6.83609
	270.4	-10.6368	-17.2396	-6.76852
	270.2	-10.86	-17.3242	-6.73104
	270	-11.0738	-17.4013	-6.66596
	269.8	-11.2783	-17.452	-6.56454
	269.6	-11.4737	-17.4688	-6.45498
	269.4	-11.6599	-17.5063	-6.40357
	269.2	-11.836	-17.5874	-6.45503
	269	-11.9999	-17.7613	-6.61192
	268.8	-12.1479	-17.9503	-6.79719
	268.6	-12.2754	-18.1134	-6.99813
	268.4	-12.3771	-18.2203	-7.20018
	268.2	-12.4473	-18.199	-7.35457
	268	-12.481	-18.047	-7.44752
	267.8	-12.4745	-17.7631	-7.46903
	267.6	-12.4253	-17.4524	-7.49375
	267.4	-12.3337	-17.1554	-7.54839
	267.2	-12.202	-16.8526	-7.5756
	267	-12.0345	-16.5577	-7.61483
	266.8	-11.8385	-16.235	-7.61606
	266.6	-11.6227	-15.8639	-7.5644
	266.4	-11.3972	-15.4605	-7.474
	266.2	-11.1729	-15.0617	-7.35102
	266	-10.9608	-14.6371	-7.16386
	265.8	-10.7713	-14.2412	-6.91649
	265.6	-10.6134	-13.8247	-6.60518
	265.4	-10.4946	-13.4296	-6.33928
	265.2	-10.4202	-13.0739	-6.11234
	265	-10.3934	-12.7843	-5.945
	264.8	-10.4146	-12.5943	-5.86537
	264.6	-10.4822	-12.4775	-5.82837
	264.4	-10.5919	-12.4283	-5.76711
	264.2	-10.7378	-12.4565	-5.69372
	264	-10.9122	-12.5503	-5.60883
	263.8	-11.1064	-12.6757	-5.53361
	263.6	-11.3115	-12.8323	-5.423
	263.4	-11.5181	-13.0468	-5.31914
	263.2	-11.7174	-13.3368	-5.26097
	263	-11.9017	-13.6866	-5.25347
	262.8	-12.0643	-14.0653	-5.2657
	262.6	-12.2	-14.4504	-5.282
	262.4	-12.3056	-14.7702	-5.29252
	262.2	-12.3795	-15.0504	-5.28043
	262	-12.4223	-15.285	-5.24824
	261.8	-12.4358	-15.4535	-5.21807
	261.6	-12.424	-15.5253	-5.15701
	261.4	-12.3922	-15.5006	-5.07216
	261.2	-12.3468	-15.4471	-5.02224
	261	-12.2955	-15.3469	-5.07381
	260.8	-12.2462	-15.1868	-5.18257
	260.6	-12.207	-14.9854	-5.30014
	260.4	-12.1855	-14.7485	-5.38661
	260.2	-12.1883	-14.4766	-5.47724
	260	-12.2206	-14.1815	-5.5412
	259.8	-12.2865	-13.9058	-5.59123
	259.6	-12.388	-13.6323	-5.62229
	259.4	-12.5257	-13.3592	-5.63191
	259.2	-12.6984	-13.1224	-5.63241
	259	-12.9042	-12.9457	-5.57665
	258.8	-13.1401	-12.8196	-5.49805
	258.6	-13.403	-12.7329	-5.38193
	258.4	-13.6898	-12.7165	-5.2303
	258.2	-13.9987	-12.7819	-5.09444
	258	-14.3283	-12.95	-5.00138
	257.8	-14.6787	-13.1537	-4.9464
	257.6	-15.0514	-13.4164	-4.90158
	257.4	-15.4486	-13.7215	-4.86741
	257.2	-15.8737	-14.0127	-4.82464
	257	-16.3305	-14.3406	-4.83864
	256.8	-16.8229	-14.7037	-4.9169
	256.6	-17.3544	-15.1017	-5.11742
	256.4	-17.9278	-15.5275	-5.40134
	256.2	-18.5448	-15.9924	-5.77289
	256	-19.2055	-16.5101	-6.24886
	255.8	-19.9089	-17.0735	-6.78188
	255.6	-20.6525	-17.6561	-7.39485
	255.4	-21.4333	-18.2636	-8.08114
	255.2	-22.2476	-18.9244	-8.83058
	255	-23.0918	-19.6058	-9.65321
	254.8	-23.9628	-20.3206	-10.5064
	254.6	-24.8592	-21.0683	-11.4152
	254.4	-25.7808	-21.8518	-12.3466
	254.2	-26.7302	-22.6549	-13.2866
	254	-27.7125	-23.4713	-14.2858
	253.8	-28.7355	-24.3627	-15.3922
	253.6	-29.8099	-25.3072	-16.5651
	253.4	-30.948	-26.2672	-17.7642
	253.2	-32.1635	-27.2562	-19.0225
	253	-33.4695	-28.2719	-20.334
	252.8	-34.8778	-29.3291	-21.6799
	252.6	-36.3965	-30.4662	-23.0232
	252.4	-38.0286	-31.6927	-24.414
	252.2	-39.7691	-32.991	-25.8884
	252	-41.605	-34.3625	-27.4294
	251.8	-43.5109	-35.8237	-29.0533
	251.6	-45.4576	-37.4488	-30.7459
	251.4	-47.4127	-39.2436	-32.5109
	251.2	-49.3422	-41.172	-34.2981
	251	-51.2099	-43.0758	-35.991
	250.8	-52.9025	-44.8798	-37.5468
	250.6	-54.4074	-46.5742	-38.9261
	250.4	-55.7143	-48.1551	-40.156
	250.2	-56.8176	-49.6039	-41.2737
	250	-57.7174	-50.898	-42.3085
