# Supplementary material for: O-GlcNAc modification of leucyl-tRNA synthetase 1 integrates leucine and glucose availability to regulate mTORC1 and the metabolic fate of leucine
Source: Nat Commun. 2022 May 25;13:2904. doi: 10.1038/s41467-022-30696-8 (PMC9133088; doi:10.1038/s41467-022-30696-8)
Supplement: Supplementary file 4 — Source Data [file 41467_2022_30696_MOESM4_ESM.zip › 41467_2022_30696_MOESM4_ESM/Fig. 4c O-GlcNAcylated LARS1 MD-1(Initial).pdb]

HELIX    1   1 GLU B   17  GLU B   27  1                                  11
HELIX    2   2 ALA B   34  ASN B   36  1                                   3
HELIX    3   3 LEU B   61  LEU B   79  1                                  19
HELIX    4   4 PRO B   96  TYR B  111  1                                  16
HELIX    5   5 GLN B  157  LEU B  164  1                                   8
HELIX    6   6 ILE B  171  LYS B  173  1                                   3
HELIX    7   7 ALA B  177  ARG B  194  1                                  18
HELIX    8   8 PRO B  212  GLU B  227  1                                  16
HELIX    9   9 ASP B  250  ASP B  252  1                                   3
HELIX   10  10 SER B  277  LEU B  279  1                                   3
HELIX   11  11 PRO B  296  THR B  298  1                                   3
HELIX   12  12 GLN B  328  TYR B  336  1                                   9
HELIX   13  13 GLY B  354  ILE B  357  1                                   4
HELIX   14  14 PRO B  397  LYS B  408  1                                  12
HELIX   15  15 GLN B  410  TYR B  416  1                                   7
HELIX   16  16 ASP B  420  MET B  422  1                                   3
HELIX   17  17 VAL B  443  LEU B  449  1                                   7
HELIX   18  18 ARG B  457  GLU B  474  1                                  18
HELIX   19  19 VAL B  487  ILE B  499  1                                  13
HELIX   20  20 TRP B  539  LYS B  548  1                                  10
HELIX   21  21 GLU B  555  GLY B  566  1                                  12
HELIX   22  22 ASP B  596  THR B  598  1                                   3
HELIX   23  23 ALA B  602  THR B  605  1                                   4
HELIX   24  24 ALA B  607  GLN B  611  1                                   5
HELIX   25  25 PRO B  627  GLN B  629  1                                   3
HELIX   26  26 LYS B  632  VAL B  638  1                                   7
HELIX   27  27 LYS B  652  TRP B  665  1                                  14
HELIX   28  28 VAL B  678  MET B  692  1                                  15
HELIX   29  29 SER B  697  LYS B  699  1                                   3
HELIX   30  30 LEU B  727  PHE B  734  1                                   8
HELIX   31  31 ALA B  736  ASP B  745  1                                  10
HELIX   32  32 GLU B  757  SER B  783  1                                  27
HELIX   33  33 PHE B  792  GLU B  813  1                                  22
HELIX   34  34 PHE B  817  LEU B  838  1                                  22
HELIX   35  35 ARG B  845  LEU B  859  1                                  15
HELIX   36  36 PRO B  864  LEU B  873  1                                  10
HELIX   37  37 ILE B  880  ASN B  882  1                                   3
HELIX   38  38 GLU B  893  MET B  917  1                                  25
HELIX   39  39 PRO B  946  PHE B  959  1                                  14
HELIX   40  40 ASN B  969  LEU B  976  1                                   8
HELIX   41  41 PRO B  980  LEU B 1008  1                                  29
HELIX   42  42 LYS B 1017  LEU B 1020  1                                   4
HELIX   43  43 ILE B 1024  SER B 1030  1                                   7
HELIX   44  44 ASP B 1046  ARG B 1049  1                                   4
SHEET    1   1 1 LYS B  45  PHE B  47  0
SHEET    2   2 1 CYS B  83  LEU B  85  0
SHEET    3   3 1 ILE B 231  TYR B 240  0
SHEET    4   4 1 PRO B 261  LYS B 270  0
SHEET    5   5 1 ILE B 287  THR B 293  0
SHEET    6   6 1 ASN B 304  VAL B 307  0
SHEET    7   7 1 LYS B 312  GLU B 317  0
SHEET    8   8 1 ILE B 323  CYS B 326  0
SHEET    9   9 1 VAL B 348  MET B 353  0
SHEET   10  10 1 TYR B 373  PRO B 376  0
SHEET   11  11 1 ALA B 504  PRO B 510  0
SHEET   12  12 1 VAL B 523  LEU B 532  0
SHEET   13  13 1 ARG B 671  GLY B 674  0
SHEET   14  14 1 VAL B 704  ASN B 707  0
SHEET   15  15 1 LEU B 710  LEU B 712  0
SHEET   16  16 1 ALA B 753  PHE B 755  0
SHEET   17  17 1 HIE B 935  VAL B 940  0
SHEET   18  18 1 GLU B1037  PHE B1040  0
SHEET   19  19 1 LEU B1058  ARG B1062  0
ATOM      1  N   THR B   7     -22.875  21.166 -12.797  1.00 35.50           N
ATOM      2  CA  THR B   7     -23.695  20.848 -11.628  1.00 31.47           C
ATOM      3  C   THR B   7     -23.800  19.296 -11.511  1.00 33.87           C
ATOM      4  O   THR B   7     -23.436  18.601 -12.454  1.00 36.41           O
ATOM      5  CB  THR B   7     -25.080  21.396 -11.901  1.00 33.64           C
ATOM      6  CG2 THR B   7     -25.056  22.889 -11.879  1.00 35.52           C
ATOM      7  OG1 THR B   7     -25.518  20.999 -13.160  1.00 32.66           O
ATOM      8  H1  THR B   7     -22.551  22.123 -12.786  1.00  0.00           H
ATOM      9  H2  THR B   7     -21.996  20.670 -12.803  1.00  0.00           H
ATOM     10  H3  THR B   7     -23.429  20.939 -13.610  1.00  0.00           H
ATOM     11  HA  THR B   7     -23.349  21.309 -10.702  1.00  0.00           H
ATOM     12  HB  THR B   7     -25.780  21.018 -11.155  1.00  0.00           H
ATOM     13 HG21 THR B   7     -24.393  23.281 -12.650  1.00  0.00           H
ATOM     14 HG22 THR B   7     -26.104  23.187 -11.903  1.00  0.00           H
ATOM     15 HG23 THR B   7     -24.661  23.253 -10.930  1.00  0.00           H
ATOM     16  HG1 THR B   7     -26.405  21.258 -13.359  1.00  0.00           H
ATOM     17  N   ALA B   8     -24.328  18.761 -10.382  1.00 32.47           N
ATOM     18  CA  ALA B   8     -24.372  17.251 -10.258  1.00 34.99           C
ATOM     19  C   ALA B   8     -25.737  16.737 -10.801  1.00 30.96           C
ATOM     20  O   ALA B   8     -26.825  17.322 -10.665  1.00 27.34           O
ATOM     21  CB  ALA B   8     -24.385  16.879  -8.770  1.00 24.87           C
ATOM     22  H   ALA B   8     -24.659  19.314  -9.605  1.00  0.00           H
ATOM     23  HA  ALA B   8     -23.578  16.689 -10.750  1.00  0.00           H
ATOM     24  HB1 ALA B   8     -24.501  15.814  -8.569  1.00  0.00           H
ATOM     25  HB2 ALA B   8     -23.413  17.068  -8.315  1.00  0.00           H
ATOM     26  HB3 ALA B   8     -25.103  17.435  -8.167  1.00  0.00           H
ATOM     27  N   LYS B   9     -25.749  15.546 -11.434  1.00 28.06           N
ATOM     28  CA  LYS B   9     -26.876  15.018 -12.239  1.00 30.81           C
ATOM     29  C   LYS B   9     -27.049  13.619 -11.678  1.00 28.32           C
ATOM     30  O   LYS B   9     -26.644  12.717 -12.401  1.00 27.36           O
ATOM     31  CB  LYS B   9     -26.511  15.072 -13.776  1.00 33.62           C
ATOM     32  CG  LYS B   9     -26.688  16.444 -14.510  1.00 32.84           C
ATOM     33  CD  LYS B   9     -25.963  16.396 -15.912  1.00 33.20           C
ATOM     34  CE  LYS B   9     -25.838  17.735 -16.660  1.00 33.53           C
ATOM     35  NZ  LYS B   9     -25.330  17.610 -18.050  1.00 44.60           N
ATOM     36  H   LYS B   9     -24.969  14.911 -11.527  1.00  0.00           H
ATOM     37  HA  LYS B   9     -27.828  15.507 -12.031  1.00  0.00           H
ATOM     38  HB3 LYS B   9     -27.239  14.411 -14.247  1.00  0.00           H
ATOM     39  HB2 LYS B   9     -25.568  14.542 -13.904  1.00  0.00           H
ATOM     40  HG3 LYS B   9     -26.188  17.242 -13.962  1.00  0.00           H
ATOM     41  HG2 LYS B   9     -27.765  16.601 -14.578  1.00  0.00           H
ATOM     42  HD3 LYS B   9     -26.511  15.623 -16.451  1.00  0.00           H
ATOM     43  HD2 LYS B   9     -24.941  16.038 -15.787  1.00  0.00           H
ATOM     44  HE3 LYS B   9     -25.191  18.449 -16.151  1.00  0.00           H
ATOM     45  HE2 LYS B   9     -26.800  18.239 -16.756  1.00  0.00           H
ATOM     46  HZ1 LYS B   9     -25.958  17.053 -18.613  1.00  0.00           H
ATOM     47  HZ2 LYS B   9     -25.338  18.565 -18.380  1.00  0.00           H
ATOM     48  HZ3 LYS B   9     -24.351  17.362 -18.050  1.00  0.00           H
ATOM     49  N   VAL B  10     -27.638  13.445 -10.472  1.00 26.41           N
ATOM     50  CA  VAL B  10     -27.744  12.117  -9.796  1.00 27.66           C
ATOM     51  C   VAL B  10     -29.187  11.699  -9.437  1.00 27.69           C
ATOM     52  O   VAL B  10     -29.377  10.581  -8.969  1.00 28.94           O
ATOM     53  CB  VAL B  10     -26.708  11.917  -8.679  1.00 26.33           C
ATOM     54  CG1 VAL B  10     -25.231  11.959  -9.320  1.00 18.97           C
ATOM     55  CG2 VAL B  10     -26.909  12.797  -7.546  1.00 20.22           C
ATOM     56  H   VAL B  10     -27.987  14.302 -10.067  1.00  0.00           H
ATOM     57  HA  VAL B  10     -27.490  11.296 -10.466  1.00  0.00           H
ATOM     58  HB  VAL B  10     -26.906  10.948  -8.221  1.00  0.00           H
ATOM     59 HG11 VAL B  10     -24.874  12.924  -9.678  1.00  0.00           H
ATOM     60 HG12 VAL B  10     -24.423  11.520  -8.736  1.00  0.00           H
ATOM     61 HG13 VAL B  10     -25.303  11.370 -10.234  1.00  0.00           H
ATOM     62 HG21 VAL B  10     -27.964  12.731  -7.281  1.00  0.00           H
ATOM     63 HG22 VAL B  10     -26.272  12.468  -6.725  1.00  0.00           H
ATOM     64 HG23 VAL B  10     -26.461  13.773  -7.735  1.00  0.00           H
ATOM     65  N   ASP B  11     -30.184  12.618  -9.762  1.00 29.84           N
ATOM     66  CA  ASP B  11     -31.572  12.560  -9.456  1.00 27.87           C
ATOM     67  C   ASP B  11     -32.358  11.341 -10.086  1.00 27.28           C
ATOM     68  O   ASP B  11     -33.300  10.800  -9.492  1.00 31.50           O
ATOM     69  CB  ASP B  11     -32.323  13.894  -9.755  1.00 28.22           C
ATOM     70  CG  ASP B  11     -32.470  14.187 -11.218  1.00 38.07           C
ATOM     71  OD1 ASP B  11     -33.617  14.375 -11.685  1.00 35.57           O
ATOM     72  OD2 ASP B  11     -31.456  14.239 -11.926  1.00 44.37           O
ATOM     73  H   ASP B  11     -29.860  13.377 -10.346  1.00  0.00           H
ATOM     74  HA  ASP B  11     -31.616  12.530  -8.367  1.00  0.00           H
ATOM     75  HB3 ASP B  11     -31.808  14.729  -9.280  1.00  0.00           H
ATOM     76  HB2 ASP B  11     -33.313  13.906  -9.300  1.00  0.00           H
ATOM     77  N   PHE B  12     -31.810  10.819 -11.190  1.00 23.01           N
ATOM     78  CA  PHE B  12     -32.423   9.628 -11.867  1.00 34.84           C
ATOM     79  C   PHE B  12     -32.105   8.400 -11.042  1.00 33.69           C
ATOM     80  O   PHE B  12     -32.988   7.545 -10.907  1.00 34.78           O
ATOM     81  CB  PHE B  12     -31.831   9.474 -13.298  1.00 35.58           C
ATOM     82  CG  PHE B  12     -32.466   8.387 -14.166  1.00 44.04           C
ATOM     83  CD1 PHE B  12     -33.808   8.521 -14.562  1.00 45.26           C
ATOM     84  CD2 PHE B  12     -31.751   7.304 -14.555  1.00 39.73           C
ATOM     85  CE1 PHE B  12     -34.423   7.494 -15.279  1.00 45.33           C
ATOM     86  CE2 PHE B  12     -32.334   6.290 -15.335  1.00 44.71           C
ATOM     87  CZ  PHE B  12     -33.675   6.392 -15.652  1.00 51.57           C
ATOM     88  H   PHE B  12     -31.281  11.493 -11.724  1.00  0.00           H
ATOM     89  HA  PHE B  12     -33.492   9.672 -12.076  1.00  0.00           H
ATOM     90  HB3 PHE B  12     -30.790   9.151 -13.309  1.00  0.00           H
ATOM     91  HB2 PHE B  12     -31.971  10.472 -13.714  1.00  0.00           H
ATOM     92  HD1 PHE B  12     -34.385   9.418 -14.392  1.00  0.00           H
ATOM     93  HD2 PHE B  12     -30.742   7.068 -14.252  1.00  0.00           H
ATOM     94  HE1 PHE B  12     -35.484   7.572 -15.465  1.00  0.00           H
ATOM     95  HE2 PHE B  12     -31.778   5.449 -15.722  1.00  0.00           H
ATOM     96  HZ  PHE B  12     -34.127   5.590 -16.216  1.00  0.00           H
ATOM     97  N   LEU B  13     -30.921   8.269 -10.420  1.00 32.27           N
ATOM     98  CA  LEU B  13     -30.573   7.072  -9.666  1.00 29.85           C
ATOM     99  C   LEU B  13     -30.922   7.286  -8.184  1.00 25.12           C
ATOM    100  O   LEU B  13     -30.984   6.273  -7.487  1.00 21.56           O
ATOM    101  CB  LEU B  13     -29.065   6.817  -9.687  1.00 26.48           C
ATOM    102  CG  LEU B  13     -28.598   5.501 -10.455  1.00 29.49           C
ATOM    103  CD1 LEU B  13     -27.122   5.518 -10.893  1.00 21.15           C
ATOM    104  CD2 LEU B  13     -28.732   4.268  -9.577  1.00 25.11           C
ATOM    105  H   LEU B  13     -30.138   8.877 -10.617  1.00  0.00           H
ATOM    106  HA  LEU B  13     -31.002   6.120  -9.979  1.00  0.00           H
ATOM    107  HB3 LEU B  13     -28.578   6.775  -8.712  1.00  0.00           H
ATOM    108  HB2 LEU B  13     -28.596   7.706 -10.108  1.00  0.00           H
ATOM    109  HG  LEU B  13     -29.261   5.245 -11.282  1.00  0.00           H
ATOM    110 HD11 LEU B  13     -26.702   4.623 -11.353  1.00  0.00           H
ATOM    111 HD12 LEU B  13     -27.104   6.191 -11.750  1.00  0.00           H
ATOM    112 HD13 LEU B  13     -26.405   5.843 -10.139  1.00  0.00           H
ATOM    113 HD21 LEU B  13     -29.678   4.209  -9.040  1.00  0.00           H
ATOM    114 HD22 LEU B  13     -28.648   3.448 -10.291  1.00  0.00           H
ATOM    115 HD23 LEU B  13     -28.067   4.177  -8.719  1.00  0.00           H
ATOM    116  N   LYS B  14     -31.283   8.454  -7.695  1.00 23.26           N
ATOM    117  CA  LYS B  14     -31.888   8.721  -6.351  1.00 24.56           C
ATOM    118  C   LYS B  14     -33.402   8.336  -6.421  1.00 28.32           C
ATOM    119  O   LYS B  14     -33.996   8.189  -5.382  1.00 38.38           O
ATOM    120  CB  LYS B  14     -31.759  10.239  -5.953  1.00 24.61           C
ATOM    121  CG  LYS B  14     -30.351  10.664  -5.562  1.00 23.55           C
ATOM    122  CD  LYS B  14     -30.237  12.162  -5.202  1.00 22.58           C
ATOM    123  CE  LYS B  14     -28.944  12.496  -4.402  1.00 23.02           C
ATOM    124  NZ  LYS B  14     -28.969  13.968  -4.003  1.00 20.10           N
ATOM    125  H   LYS B  14     -31.164   9.173  -8.395  1.00  0.00           H
ATOM    126  HA  LYS B  14     -31.406   8.169  -5.544  1.00  0.00           H
ATOM    127  HB3 LYS B  14     -32.476  10.457  -5.162  1.00  0.00           H
ATOM    128  HB2 LYS B  14     -32.189  10.916  -6.691  1.00  0.00           H
ATOM    129  HG3 LYS B  14     -29.718  10.497  -6.433  1.00  0.00           H
ATOM    130  HG2 LYS B  14     -30.092  10.040  -4.706  1.00  0.00           H
ATOM    131  HD3 LYS B  14     -31.112  12.405  -4.600  1.00  0.00           H
ATOM    132  HD2 LYS B  14     -30.188  12.830  -6.062  1.00  0.00           H
ATOM    133  HE3 LYS B  14     -28.122  12.337  -5.100  1.00  0.00           H
ATOM    134  HE2 LYS B  14     -28.843  11.808  -3.563  1.00  0.00           H
ATOM    135  HZ1 LYS B  14     -28.848  14.603  -4.779  1.00  0.00           H
ATOM    136  HZ2 LYS B  14     -29.817  14.206  -3.508  1.00  0.00           H
ATOM    137  HZ3 LYS B  14     -28.148  14.071  -3.425  1.00  0.00           H
ATOM    138  N   LYS B  15     -33.959   8.040  -7.612  1.00 36.05           N
ATOM    139  CA  LYS B  15     -35.187   7.356  -7.838  1.00 38.09           C
ATOM    140  C   LYS B  15     -35.035   5.789  -7.838  1.00 29.29           C
ATOM    141  O   LYS B  15     -36.021   5.112  -7.675  1.00 28.16           O
ATOM    142  CB  LYS B  15     -35.867   7.695  -9.117  1.00 36.06           C
ATOM    143  CG  LYS B  15     -36.394   9.154  -9.178  1.00 44.15           C
ATOM    144  CD  LYS B  15     -36.420   9.705 -10.668  1.00 50.23           C
ATOM    145  CE  LYS B  15     -37.328  10.930 -11.044  1.00 47.55           C
ATOM    146  NZ  LYS B  15     -37.114  11.470 -12.356  1.00 51.43           N
ATOM    147  H   LYS B  15     -33.349   8.178  -8.405  1.00  0.00           H
ATOM    148  HA  LYS B  15     -35.881   7.708  -7.075  1.00  0.00           H
ATOM    149  HB3 LYS B  15     -36.668   7.016  -9.408  1.00  0.00           H
ATOM    150  HB2 LYS B  15     -35.130   7.626  -9.917  1.00  0.00           H
ATOM    151  HG3 LYS B  15     -35.850   9.916  -8.620  1.00  0.00           H
ATOM    152  HG2 LYS B  15     -37.426   9.181  -8.829  1.00  0.00           H
ATOM    153  HD3 LYS B  15     -36.611   8.882 -11.357  1.00  0.00           H
ATOM    154  HD2 LYS B  15     -35.435  10.061 -10.968  1.00  0.00           H
ATOM    155  HE3 LYS B  15     -37.105  11.563 -10.185  1.00  0.00           H
ATOM    156  HE2 LYS B  15     -38.397  10.718 -11.018  1.00  0.00           H
ATOM    157  HZ1 LYS B  15     -36.163  11.684 -12.621  1.00  0.00           H
ATOM    158  HZ2 LYS B  15     -37.478  10.852 -13.068  1.00  0.00           H
ATOM    159  HZ3 LYS B  15     -37.689  12.295 -12.458  1.00  0.00           H
ATOM    160  N   ILE B  16     -33.819   5.233  -8.039  1.00 27.89           N
ATOM    161  CA  ILE B  16     -33.649   3.790  -8.144  1.00 26.54           C
ATOM    162  C   ILE B  16     -33.068   3.245  -6.806  1.00 31.12           C
ATOM    163  O   ILE B  16     -33.558   2.212  -6.244  1.00 34.92           O
ATOM    164  CB  ILE B  16     -32.587   3.633  -9.277  1.00 27.96           C
ATOM    165  CG1 ILE B  16     -33.195   3.955 -10.618  1.00 40.53           C
ATOM    166  CG2 ILE B  16     -31.884   2.271  -9.314  1.00 30.96           C
ATOM    167  CD1 ILE B  16     -32.340   3.733 -11.917  1.00 39.48           C
ATOM    168  H   ILE B  16     -33.062   5.838  -8.322  1.00  0.00           H
ATOM    169  HA  ILE B  16     -34.607   3.315  -8.359  1.00  0.00           H
ATOM    170  HB  ILE B  16     -31.833   4.381  -9.032  1.00  0.00           H
ATOM    171 HG13 ILE B  16     -33.421   5.021 -10.648  1.00  0.00           H
ATOM    172 HG12 ILE B  16     -34.157   3.442 -10.631  1.00  0.00           H
ATOM    173 HG21 ILE B  16     -31.396   2.049  -8.366  1.00  0.00           H
ATOM    174 HG22 ILE B  16     -32.533   1.444  -9.602  1.00  0.00           H
ATOM    175 HG23 ILE B  16     -31.079   2.232 -10.047  1.00  0.00           H
ATOM    176 HD11 ILE B  16     -32.966   4.028 -12.759  1.00  0.00           H
ATOM    177 HD12 ILE B  16     -31.348   4.178 -11.845  1.00  0.00           H
ATOM    178 HD13 ILE B  16     -32.229   2.649 -11.958  1.00  0.00           H
ATOM    179  N   GLU B  17     -32.060   4.048  -6.291  1.00 27.95           N
ATOM    180  CA  GLU B  17     -31.260   3.580  -5.152  1.00 23.95           C
ATOM    181  C   GLU B  17     -32.140   3.288  -3.930  1.00 25.96           C
ATOM    182  O   GLU B  17     -32.110   2.247  -3.257  1.00 22.08           O
ATOM    183  CB  GLU B  17     -30.164   4.548  -4.770  1.00 22.96           C
ATOM    184  CG  GLU B  17     -29.016   4.656  -5.752  1.00 17.51           C
ATOM    185  CD  GLU B  17     -28.151   5.926  -5.489  1.00 22.31           C
ATOM    186  OE1 GLU B  17     -28.129   6.431  -4.326  1.00 20.93           O
ATOM    187  OE2 GLU B  17     -27.356   6.355  -6.390  1.00 18.36           O
ATOM    188  H   GLU B  17     -31.714   4.838  -6.816  1.00  0.00           H
ATOM    189  HA  GLU B  17     -30.886   2.561  -5.255  1.00  0.00           H
ATOM    190  HB3 GLU B  17     -29.754   4.270  -3.800  1.00  0.00           H
ATOM    191  HB2 GLU B  17     -30.505   5.580  -4.690  1.00  0.00           H
ATOM    192  HG3 GLU B  17     -29.373   4.563  -6.778  1.00  0.00           H
ATOM    193  HG2 GLU B  17     -28.360   3.788  -5.694  1.00  0.00           H
ATOM    194  N   LYS B  18     -32.918   4.332  -3.571  1.00 25.13           N
ATOM    195  CA  LYS B  18     -33.741   4.480  -2.396  1.00 27.45           C
ATOM    196  C   LYS B  18     -34.941   3.504  -2.385  1.00 29.30           C
ATOM    197  O   LYS B  18     -35.578   3.270  -1.346  1.00 33.17           O
ATOM    198  CB  LYS B  18     -34.367   5.849  -2.299  1.00 30.49           C
ATOM    199  CG  LYS B  18     -33.334   7.005  -1.976  1.00 36.29           C
ATOM    200  CD  LYS B  18     -33.961   8.356  -1.439  1.00 42.81           C
ATOM    201  CE  LYS B  18     -32.939   9.412  -1.186  1.00 48.34           C
ATOM    202  NZ  LYS B  18     -33.472  10.753  -0.797  1.00 57.98           N
ATOM    203  H   LYS B  18     -32.977   5.064  -4.264  1.00  0.00           H
ATOM    204  HA  LYS B  18     -33.253   4.247  -1.450  1.00  0.00           H
ATOM    205  HB3 LYS B  18     -35.117   5.798  -1.510  1.00  0.00           H
ATOM    206  HB2 LYS B  18     -34.739   6.196  -3.263  1.00  0.00           H
ATOM    207  HG3 LYS B  18     -32.727   7.118  -2.873  1.00  0.00           H
ATOM    208  HG2 LYS B  18     -32.563   6.690  -1.273  1.00  0.00           H
ATOM    209  HD3 LYS B  18     -34.497   8.162  -0.510  1.00  0.00           H
ATOM    210  HD2 LYS B  18     -34.639   8.790  -2.174  1.00  0.00           H
ATOM    211  HE3 LYS B  18     -32.342   9.557  -2.086  1.00  0.00           H
ATOM    212  HE2 LYS B  18     -32.254   9.138  -0.383  1.00  0.00           H
ATOM    213  HZ1 LYS B  18     -32.717  11.222  -0.317  1.00  0.00           H
ATOM    214  HZ2 LYS B  18     -33.739  11.269  -1.623  1.00  0.00           H
ATOM    215  HZ3 LYS B  18     -34.306  10.739  -0.227  1.00  0.00           H
ATOM    216  N   GLU B  19     -35.274   2.866  -3.549  1.00 24.53           N
ATOM    217  CA  GLU B  19     -36.311   1.803  -3.529  1.00 33.31           C
ATOM    218  C   GLU B  19     -35.540   0.456  -3.320  1.00 27.94           C
ATOM    219  O   GLU B  19     -36.075  -0.371  -2.522  1.00 28.63           O
ATOM    220  CB  GLU B  19     -37.000   1.657  -4.897  1.00 36.98           C
ATOM    221  CG  GLU B  19     -37.752   2.919  -5.357  1.00 41.72           C
ATOM    222  CD  GLU B  19     -38.971   3.333  -4.471  1.00 50.02           C
ATOM    223  OE1 GLU B  19     -39.214   4.549  -4.373  1.00 61.41           O
ATOM    224  OE2 GLU B  19     -39.724   2.406  -4.080  1.00 44.50           O
ATOM    225  H   GLU B  19     -34.654   2.978  -4.338  1.00  0.00           H
ATOM    226  HA  GLU B  19     -37.094   2.025  -2.805  1.00  0.00           H
ATOM    227  HB3 GLU B  19     -37.692   0.815  -4.902  1.00  0.00           H
ATOM    228  HB2 GLU B  19     -36.321   1.377  -5.703  1.00  0.00           H
ATOM    229  HG3 GLU B  19     -38.238   2.834  -6.329  1.00  0.00           H
ATOM    230  HG2 GLU B  19     -37.223   3.871  -5.406  1.00  0.00           H
ATOM    231  N   ILE B  20     -34.404   0.167  -3.989  1.00 23.07           N
ATOM    232  CA  ILE B  20     -33.776  -1.142  -4.016  1.00 24.78           C
ATOM    233  C   ILE B  20     -33.094  -1.451  -2.703  1.00 24.22           C
ATOM    234  O   ILE B  20     -33.143  -2.635  -2.338  1.00 19.67           O
ATOM    235  CB  ILE B  20     -32.732  -1.164  -5.167  1.00 27.10           C
ATOM    236  CG1 ILE B  20     -33.502  -1.171  -6.483  1.00 31.05           C
ATOM    237  CG2 ILE B  20     -31.744  -2.306  -5.107  1.00 23.49           C
ATOM    238  CD1 ILE B  20     -32.661  -0.838  -7.680  1.00 32.48           C
ATOM    239  H   ILE B  20     -34.012   0.816  -4.656  1.00  0.00           H
ATOM    240  HA  ILE B  20     -34.623  -1.816  -4.142  1.00  0.00           H
ATOM    241  HB  ILE B  20     -32.133  -0.259  -5.065  1.00  0.00           H
ATOM    242 HG13 ILE B  20     -34.373  -0.516  -6.468  1.00  0.00           H
ATOM    243 HG12 ILE B  20     -33.881  -2.167  -6.710  1.00  0.00           H
ATOM    244 HG21 ILE B  20     -32.218  -3.287  -5.082  1.00  0.00           H
ATOM    245 HG22 ILE B  20     -31.107  -2.336  -5.991  1.00  0.00           H
ATOM    246 HG23 ILE B  20     -30.995  -2.351  -4.316  1.00  0.00           H
ATOM    247 HD11 ILE B  20     -32.385   0.216  -7.689  1.00  0.00           H
ATOM    248 HD12 ILE B  20     -31.844  -1.549  -7.808  1.00  0.00           H
ATOM    249 HD13 ILE B  20     -33.339  -0.986  -8.520  1.00  0.00           H
ATOM    250  N   GLN B  21     -32.542  -0.417  -2.052  1.00 24.17           N
ATOM    251  CA  GLN B  21     -31.711  -0.498  -0.852  1.00 23.81           C
ATOM    252  C   GLN B  21     -32.655  -0.746   0.323  1.00 25.52           C
ATOM    253  O   GLN B  21     -32.253  -1.379   1.312  1.00 30.45           O
ATOM    254  CB  GLN B  21     -30.862   0.776  -0.600  1.00 20.13           C
ATOM    255  CG  GLN B  21     -29.678   0.799  -1.626  1.00 18.23           C
ATOM    256  CD  GLN B  21     -28.704   1.999  -1.503  1.00 16.87           C
ATOM    257  NE2 GLN B  21     -27.692   2.089  -2.311  1.00 15.69           N
ATOM    258  OE1 GLN B  21     -28.808   2.829  -0.570  1.00 18.02           O
ATOM    259  H   GLN B  21     -32.495   0.467  -2.538  1.00  0.00           H
ATOM    260  HA  GLN B  21     -30.974  -1.292  -0.967  1.00  0.00           H
ATOM    261  HB3 GLN B  21     -30.451   0.744   0.409  1.00  0.00           H
ATOM    262  HB2 GLN B  21     -31.497   1.656  -0.710  1.00  0.00           H
ATOM    263  HG3 GLN B  21     -30.062   0.765  -2.645  1.00  0.00           H
ATOM    264  HG2 GLN B  21     -29.152  -0.153  -1.555  1.00  0.00           H
ATOM    265 HE22 GLN B  21     -27.052   2.818  -2.029  1.00  0.00           H
ATOM    266 HE21 GLN B  21     -27.457   1.387  -2.998  1.00  0.00           H
ATOM    267  N   GLN B  22     -33.948  -0.331   0.175  1.00 31.50           N
ATOM    268  CA  GLN B  22     -35.042  -0.637   1.130  1.00 35.10           C
ATOM    269  C   GLN B  22     -35.487  -2.150   1.092  1.00 32.10           C
ATOM    270  O   GLN B  22     -35.980  -2.614   2.095  1.00 31.06           O
ATOM    271  CB  GLN B  22     -36.217   0.285   0.725  1.00 30.36           C
ATOM    272  CG  GLN B  22     -37.379   0.433   1.751  1.00 35.49           C
ATOM    273  CD  GLN B  22     -37.018   1.483   2.781  1.00 51.40           C
ATOM    274  NE2 GLN B  22     -35.955   2.272   2.652  1.00 51.72           N
ATOM    275  OE1 GLN B  22     -37.756   1.626   3.738  1.00 47.05           O
ATOM    276  H   GLN B  22     -34.164   0.303  -0.580  1.00  0.00           H
ATOM    277  HA  GLN B  22     -34.726  -0.475   2.160  1.00  0.00           H
ATOM    278  HB3 GLN B  22     -36.614  -0.147  -0.193  1.00  0.00           H
ATOM    279  HB2 GLN B  22     -35.908   1.243   0.307  1.00  0.00           H
ATOM    280  HG3 GLN B  22     -37.565  -0.510   2.266  1.00  0.00           H
ATOM    281  HG2 GLN B  22     -38.326   0.689   1.276  1.00  0.00           H
ATOM    282 HE22 GLN B  22     -35.827   3.059   3.271  1.00  0.00           H
ATOM    283 HE21 GLN B  22     -35.230   2.210   1.952  1.00  0.00           H
ATOM    284  N   LYS B  23     -35.390  -2.792  -0.098  1.00 29.74           N
ATOM    285  CA  LYS B  23     -35.881  -4.151  -0.241  1.00 28.79           C
ATOM    286  C   LYS B  23     -34.912  -5.110   0.392  1.00 31.38           C
ATOM    287  O   LYS B  23     -35.328  -5.990   1.110  1.00 27.72           O
ATOM    288  CB  LYS B  23     -35.964  -4.385  -1.727  1.00 32.87           C
ATOM    289  CG  LYS B  23     -36.447  -5.804  -2.114  1.00 38.93           C
ATOM    290  CD  LYS B  23     -36.780  -5.780  -3.638  1.00 50.83           C
ATOM    291  CE  LYS B  23     -35.523  -5.842  -4.540  1.00 52.82           C
ATOM    292  NZ  LYS B  23     -36.012  -6.130  -5.904  1.00 48.09           N
ATOM    293  H   LYS B  23     -35.211  -2.325  -0.975  1.00  0.00           H
ATOM    294  HA  LYS B  23     -36.875  -4.321   0.173  1.00  0.00           H
ATOM    295  HB3 LYS B  23     -35.127  -4.076  -2.353  1.00  0.00           H
ATOM    296  HB2 LYS B  23     -36.674  -3.619  -2.039  1.00  0.00           H
ATOM    297  HG3 LYS B  23     -37.341  -6.018  -1.528  1.00  0.00           H
ATOM    298  HG2 LYS B  23     -35.735  -6.595  -1.878  1.00  0.00           H
ATOM    299  HD3 LYS B  23     -37.333  -4.862  -3.837  1.00  0.00           H
ATOM    300  HD2 LYS B  23     -37.521  -6.550  -3.847  1.00  0.00           H
ATOM    301  HE3 LYS B  23     -34.782  -6.599  -4.285  1.00  0.00           H
ATOM    302  HE2 LYS B  23     -34.888  -4.957  -4.576  1.00  0.00           H
ATOM    303  HZ1 LYS B  23     -35.231  -6.062  -6.541  1.00  0.00           H
ATOM    304  HZ2 LYS B  23     -36.585  -6.961  -5.864  1.00  0.00           H
ATOM    305  HZ3 LYS B  23     -36.630  -5.382  -6.185  1.00  0.00           H
ATOM    306  N   TRP B  24     -33.646  -4.983  -0.007  1.00 32.53           N
ATOM    307  CA  TRP B  24     -32.666  -5.984   0.257  1.00 28.49           C
ATOM    308  C   TRP B  24     -32.318  -6.181   1.798  1.00 25.09           C
ATOM    309  O   TRP B  24     -31.949  -7.252   2.230  1.00 24.71           O
ATOM    310  CB  TRP B  24     -31.387  -5.558  -0.545  1.00 23.09           C
ATOM    311  CG  TRP B  24     -31.347  -5.840  -2.063  1.00 19.19           C
ATOM    312  CD1 TRP B  24     -32.117  -6.705  -2.769  1.00 17.10           C
ATOM    313  CD2 TRP B  24     -30.462  -5.202  -3.059  1.00 16.64           C
ATOM    314  CE2 TRP B  24     -30.804  -5.655  -4.356  1.00 15.13           C
ATOM    315  CE3 TRP B  24     -29.396  -4.251  -2.881  1.00 17.86           C
ATOM    316  NE1 TRP B  24     -31.803  -6.574  -4.093  1.00 17.48           N
ATOM    317  CZ2 TRP B  24     -30.099  -5.219  -5.482  1.00 14.63           C
ATOM    318  CZ3 TRP B  24     -28.779  -3.749  -4.014  1.00 14.23           C
ATOM    319  CH2 TRP B  24     -29.111  -4.203  -5.306  1.00 17.63           C
ATOM    320  H   TRP B  24     -33.429  -4.178  -0.578  1.00  0.00           H
ATOM    321  HA  TRP B  24     -33.077  -6.958  -0.009  1.00  0.00           H
ATOM    322  HB3 TRP B  24     -30.473  -6.025  -0.177  1.00  0.00           H
ATOM    323  HB2 TRP B  24     -31.300  -4.472  -0.511  1.00  0.00           H
ATOM    324  HD1 TRP B  24     -32.868  -7.376  -2.382  1.00  0.00           H
ATOM    325  HE3 TRP B  24     -29.185  -3.760  -1.943  1.00  0.00           H
ATOM    326  HE1 TRP B  24     -32.340  -7.048  -4.804  1.00  0.00           H
ATOM    327  HZ2 TRP B  24     -30.423  -5.410  -6.494  1.00  0.00           H
ATOM    328  HZ3 TRP B  24     -28.093  -2.915  -3.990  1.00  0.00           H
ATOM    329  HH2 TRP B  24     -28.622  -3.626  -6.076  1.00  0.00           H
ATOM    330  N   ASP B  25     -32.242  -5.094   2.585  1.00 26.60           N
ATOM    331  CA  ASP B  25     -32.164  -5.079   4.015  1.00 26.80           C
ATOM    332  C   ASP B  25     -33.300  -5.851   4.696  1.00 31.61           C
ATOM    333  O   ASP B  25     -33.074  -6.591   5.652  1.00 36.07           O
ATOM    334  CB  ASP B  25     -32.004  -3.560   4.477  1.00 28.73           C
ATOM    335  CG  ASP B  25     -33.124  -2.859   5.318  1.00 47.97           C
ATOM    336  OD1 ASP B  25     -34.235  -2.929   4.876  1.00 50.05           O
ATOM    337  OD2 ASP B  25     -32.841  -2.279   6.382  1.00 58.63           O
ATOM    338  H   ASP B  25     -32.469  -4.218   2.136  1.00  0.00           H
ATOM    339  HA  ASP B  25     -31.183  -5.520   4.194  1.00  0.00           H
ATOM    340  HB3 ASP B  25     -31.642  -2.914   3.678  1.00  0.00           H
ATOM    341  HB2 ASP B  25     -31.158  -3.552   5.165  1.00  0.00           H
ATOM    342  N   THR B  26     -34.479  -5.835   4.062  1.00 37.60           N
ATOM    343  CA  THR B  26     -35.694  -6.471   4.564  1.00 34.36           C
ATOM    344  C   THR B  26     -35.876  -7.892   4.002  1.00 26.58           C
ATOM    345  O   THR B  26     -36.612  -8.637   4.626  1.00 34.99           O
ATOM    346  CB  THR B  26     -36.938  -5.573   4.161  1.00 36.63           C
ATOM    347  CG2 THR B  26     -38.225  -5.900   4.865  1.00 29.27           C
ATOM    348  OG1 THR B  26     -36.553  -4.321   4.640  1.00 39.52           O
ATOM    349  H   THR B  26     -34.471  -5.418   3.142  1.00  0.00           H
ATOM    350  HA  THR B  26     -35.557  -6.501   5.645  1.00  0.00           H
ATOM    351  HB  THR B  26     -37.095  -5.432   3.092  1.00  0.00           H
ATOM    352 HG21 THR B  26     -38.805  -6.682   4.376  1.00  0.00           H
ATOM    353 HG22 THR B  26     -38.154  -6.156   5.922  1.00  0.00           H
ATOM    354 HG23 THR B  26     -38.863  -5.020   4.783  1.00  0.00           H
ATOM    355  HG1 THR B  26     -35.692  -4.069   4.342  1.00  0.00           H
ATOM    356  N   GLU B  27     -35.289  -8.281   2.845  1.00 25.36           N
ATOM    357  CA  GLU B  27     -35.332  -9.610   2.332  1.00 30.25           C
ATOM    358  C   GLU B  27     -34.393 -10.585   3.025  1.00 29.16           C
ATOM    359  O   GLU B  27     -34.510 -11.803   2.925  1.00 29.20           O
ATOM    360  CB  GLU B  27     -35.056  -9.475   0.776  1.00 31.16           C
ATOM    361  CG  GLU B  27     -36.294  -8.862   0.009  1.00 36.13           C
ATOM    362  CD  GLU B  27     -37.513  -9.789  -0.016  1.00 49.36           C
ATOM    363  OE1 GLU B  27     -38.629  -9.345   0.357  1.00 39.11           O
ATOM    364  OE2 GLU B  27     -37.325 -10.921  -0.517  1.00 53.97           O
ATOM    365  H   GLU B  27     -34.810  -7.623   2.247  1.00  0.00           H
ATOM    366  HA  GLU B  27     -36.353  -9.947   2.512  1.00  0.00           H
ATOM    367  HB3 GLU B  27     -34.745 -10.404   0.298  1.00  0.00           H
ATOM    368  HB2 GLU B  27     -34.244  -8.762   0.639  1.00  0.00           H
ATOM    369  HG3 GLU B  27     -35.953  -8.774  -1.023  1.00  0.00           H
ATOM    370  HG2 GLU B  27     -36.638  -7.870   0.300  1.00  0.00           H
ATOM    371  N   ARG B  28     -33.377 -10.012   3.669  1.00 32.37           N
ATOM    372  CA  ARG B  28     -32.434 -10.690   4.585  1.00 29.31           C
ATOM    373  C   ARG B  28     -31.350 -11.458   3.828  1.00 29.40           C
ATOM    374  O   ARG B  28     -30.844 -12.440   4.260  1.00 28.32           O
ATOM    375  CB  ARG B  28     -33.018 -11.494   5.744  1.00 30.46           C
ATOM    376  CG  ARG B  28     -33.992 -10.667   6.664  1.00 32.91           C
ATOM    377  CD  ARG B  28     -34.559 -11.419   7.840  1.00 32.78           C
ATOM    378  NE  ARG B  28     -35.332 -10.695   8.747  1.00 41.93           N
ATOM    379  CZ  ARG B  28     -34.832  -9.845   9.640  1.00 46.69           C
ATOM    380  NH1 ARG B  28     -33.544  -9.785   9.847  1.00 42.61           N
ATOM    381  NH2 ARG B  28     -35.596  -9.062  10.342  1.00 50.48           N
ATOM    382  H   ARG B  28     -33.302  -9.007   3.738  1.00  0.00           H
ATOM    383  HA  ARG B  28     -31.832  -9.933   5.088  1.00  0.00           H
ATOM    384  HB3 ARG B  28     -32.168 -11.898   6.293  1.00  0.00           H
ATOM    385  HB2 ARG B  28     -33.578 -12.348   5.361  1.00  0.00           H
ATOM    386  HG3 ARG B  28     -34.762 -10.243   6.020  1.00  0.00           H
ATOM    387  HG2 ARG B  28     -33.342  -9.882   7.051  1.00  0.00           H
ATOM    388  HD3 ARG B  28     -33.811 -12.074   8.286  1.00  0.00           H
ATOM    389  HD2 ARG B  28     -35.178 -12.238   7.472  1.00  0.00           H
ATOM    390  HE  ARG B  28     -36.334 -10.662   8.619  1.00  0.00           H
ATOM    391 HH12 ARG B  28     -33.194  -9.252  10.630  1.00  0.00           H
ATOM    392 HH11 ARG B  28     -32.872 -10.448   9.487  1.00  0.00           H
ATOM    393 HH22 ARG B  28     -35.318  -8.349  11.002  1.00  0.00           H
ATOM    394 HH21 ARG B  28     -36.594  -9.005  10.201  1.00  0.00           H
ATOM    395  N   VAL B  29     -31.151 -11.005   2.564  1.00 25.51           N
ATOM    396  CA  VAL B  29     -30.212 -11.646   1.553  1.00 23.83           C
ATOM    397  C   VAL B  29     -28.721 -11.655   1.937  1.00 22.31           C
ATOM    398  O   VAL B  29     -28.022 -12.583   1.526  1.00 26.44           O
ATOM    399  CB  VAL B  29     -30.423 -10.877   0.234  1.00 22.24           C
ATOM    400  CG1 VAL B  29     -31.867 -10.964  -0.285  1.00 25.45           C
ATOM    401  CG2 VAL B  29     -30.226  -9.374   0.363  1.00 28.18           C
ATOM    402  H   VAL B  29     -31.608 -10.186   2.187  1.00  0.00           H
ATOM    403  HA  VAL B  29     -30.553 -12.646   1.287  1.00  0.00           H
ATOM    404  HB  VAL B  29     -29.788 -11.230  -0.579  1.00  0.00           H
ATOM    405 HG11 VAL B  29     -32.485 -10.362   0.381  1.00  0.00           H
ATOM    406 HG12 VAL B  29     -31.839 -10.428  -1.234  1.00  0.00           H
ATOM    407 HG13 VAL B  29     -32.170 -12.010  -0.344  1.00  0.00           H
ATOM    408 HG21 VAL B  29     -29.144  -9.278   0.448  1.00  0.00           H
ATOM    409 HG22 VAL B  29     -30.473  -8.822  -0.544  1.00  0.00           H
ATOM    410 HG23 VAL B  29     -30.674  -8.914   1.243  1.00  0.00           H
ATOM    411  N   PHE B  30     -28.197 -10.576   2.669  1.00 24.46           N
ATOM    412  CA  PHE B  30     -26.784 -10.525   3.033  1.00 22.40           C
ATOM    413  C   PHE B  30     -26.572 -10.885   4.470  1.00 24.01           C
ATOM    414  O   PHE B  30     -25.476 -11.293   4.821  1.00 22.88           O
ATOM    415  CB  PHE B  30     -26.223  -9.084   2.754  1.00 19.42           C
ATOM    416  CG  PHE B  30     -26.538  -8.496   1.363  1.00 19.31           C
ATOM    417  CD1 PHE B  30     -26.248  -9.251   0.208  1.00 17.77           C
ATOM    418  CD2 PHE B  30     -27.034  -7.154   1.176  1.00 15.62           C
ATOM    419  CE1 PHE B  30     -26.605  -8.862  -1.068  1.00 15.25           C
ATOM    420  CE2 PHE B  30     -27.357  -6.696  -0.136  1.00 18.36           C
ATOM    421  CZ  PHE B  30     -27.128  -7.529  -1.287  1.00 19.03           C
ATOM    422  H   PHE B  30     -28.856  -9.931   3.082  1.00  0.00           H
ATOM    423  HA  PHE B  30     -26.269 -11.300   2.465  1.00  0.00           H
ATOM    424  HB3 PHE B  30     -25.139  -9.124   2.858  1.00  0.00           H
ATOM    425  HB2 PHE B  30     -26.615  -8.383   3.491  1.00  0.00           H
ATOM    426  HD1 PHE B  30     -25.819 -10.238   0.300  1.00  0.00           H
ATOM    427  HD2 PHE B  30     -27.209  -6.603   2.088  1.00  0.00           H
ATOM    428  HE1 PHE B  30     -26.432  -9.488  -1.932  1.00  0.00           H
ATOM    429  HE2 PHE B  30     -27.746  -5.692  -0.216  1.00  0.00           H
ATOM    430  HZ  PHE B  30     -27.331  -7.125  -2.267  1.00  0.00           H
ATOM    431  N   GLU B  31     -27.678 -10.914   5.219  1.00 20.07           N
ATOM    432  CA  GLU B  31     -27.780 -11.772   6.432  1.00 22.93           C
ATOM    433  C   GLU B  31     -27.735 -13.304   6.117  1.00 23.21           C
ATOM    434  O   GLU B  31     -28.431 -13.677   5.188  1.00 26.90           O
ATOM    435  CB  GLU B  31     -29.086 -11.386   7.208  1.00 18.73           C
ATOM    436  CG  GLU B  31     -29.269 -11.838   8.688  1.00 22.85           C
ATOM    437  CD  GLU B  31     -30.711 -11.772   9.134  1.00 31.37           C
ATOM    438  OE1 GLU B  31     -31.338 -12.858   9.389  1.00 29.37           O
ATOM    439  OE2 GLU B  31     -31.264 -10.664   9.239  1.00 30.93           O
ATOM    440  H   GLU B  31     -28.516 -10.742   4.683  1.00  0.00           H
ATOM    441  HA  GLU B  31     -26.904 -11.501   7.021  1.00  0.00           H
ATOM    442  HB3 GLU B  31     -29.916 -11.814   6.644  1.00  0.00           H
ATOM    443  HB2 GLU B  31     -29.307 -10.319   7.182  1.00  0.00           H
ATOM    444  HG3 GLU B  31     -28.577 -11.269   9.309  1.00  0.00           H
ATOM    445  HG2 GLU B  31     -28.957 -12.879   8.774  1.00  0.00           H
ATOM    446  N   VAL B  32     -26.964 -14.107   6.841  1.00 23.77           N
ATOM    447  CA  VAL B  32     -26.794 -15.548   6.640  1.00 22.41           C
ATOM    448  C   VAL B  32     -26.578 -16.249   7.970  1.00 18.58           C
ATOM    449  O   VAL B  32     -26.076 -15.649   8.899  1.00 23.75           O
ATOM    450  CB  VAL B  32     -25.652 -15.820   5.571  1.00 24.89           C
ATOM    451  CG1 VAL B  32     -26.188 -15.522   4.165  1.00 17.27           C
ATOM    452  CG2 VAL B  32     -24.316 -15.149   5.987  1.00 17.64           C
ATOM    453  H   VAL B  32     -26.345 -13.674   7.511  1.00  0.00           H
ATOM    454  HA  VAL B  32     -27.766 -15.900   6.294  1.00  0.00           H
ATOM    455  HB  VAL B  32     -25.522 -16.900   5.642  1.00  0.00           H
ATOM    456 HG11 VAL B  32     -25.540 -15.832   3.345  1.00  0.00           H
ATOM    457 HG12 VAL B  32     -27.193 -15.885   3.952  1.00  0.00           H
ATOM    458 HG13 VAL B  32     -26.248 -14.439   4.054  1.00  0.00           H
ATOM    459 HG21 VAL B  32     -24.003 -15.546   6.953  1.00  0.00           H
ATOM    460 HG22 VAL B  32     -23.507 -15.301   5.273  1.00  0.00           H
ATOM    461 HG23 VAL B  32     -24.337 -14.061   6.049  1.00  0.00           H
ATOM    462  N   ASN B  33     -26.820 -17.571   8.002  1.00 19.24           N
ATOM    463  CA  ASN B  33     -26.843 -18.487   9.206  1.00 25.59           C
ATOM    464  C   ASN B  33     -26.291 -19.918   8.826  1.00 28.27           C
ATOM    465  O   ASN B  33     -26.863 -20.676   8.041  1.00 27.56           O
ATOM    466  CB  ASN B  33     -28.083 -18.467  10.100  1.00 25.59           C
ATOM    467  CG  ASN B  33     -28.192 -17.345  11.153  1.00 26.28           C
ATOM    468  ND2 ASN B  33     -28.203 -17.711  12.391  1.00 25.32           N
ATOM    469  OD1 ASN B  33     -28.191 -16.192  10.827  1.00 25.75           O
ATOM    470  H   ASN B  33     -27.187 -18.028   7.180  1.00  0.00           H
ATOM    471  HA  ASN B  33     -26.084 -17.981   9.804  1.00  0.00           H
ATOM    472  HB3 ASN B  33     -28.377 -19.480  10.375  1.00  0.00           H
ATOM    473  HB2 ASN B  33     -28.901 -18.160   9.448  1.00  0.00           H
ATOM    474 HD22 ASN B  33     -28.385 -17.021  13.106  1.00  0.00           H
ATOM    475 HD21 ASN B  33     -28.119 -18.680  12.663  1.00  0.00           H
ATOM    476  N   ALA B  34     -25.181 -20.345   9.494  1.00 26.00           N
ATOM    477  CA  ALA B  34     -24.520 -21.642   9.259  1.00 28.32           C
ATOM    478  C   ALA B  34     -25.552 -22.769   9.390  1.00 32.15           C
ATOM    479  O   ALA B  34     -25.460 -23.748   8.626  1.00 35.85           O
ATOM    480  CB  ALA B  34     -23.195 -21.696  10.124  1.00 24.44           C
ATOM    481  H   ALA B  34     -24.864 -19.842  10.310  1.00  0.00           H
ATOM    482  HA  ALA B  34     -24.250 -21.521   8.210  1.00  0.00           H
ATOM    483  HB1 ALA B  34     -22.506 -20.853  10.176  1.00  0.00           H
ATOM    484  HB2 ALA B  34     -23.526 -21.901  11.142  1.00  0.00           H
ATOM    485  HB3 ALA B  34     -22.628 -22.573   9.813  1.00  0.00           H
ATOM    486  N   SER B  35     -26.523 -22.715  10.287  1.00 35.76           N
ATOM    487  CA  SER B  35     -27.497 -23.722  10.503  1.00 37.38           C
ATOM    488  C   SER B  35     -28.425 -24.155   9.356  1.00 42.63           C
ATOM    489  O   SER B  35     -29.015 -25.223   9.577  1.00 50.78           O
ATOM    490  CB  SER B  35     -28.236 -23.343  11.776  1.00 32.35           C
ATOM    491  OG  SER B  35     -28.787 -22.026  11.715  1.00 41.70           O
ATOM    492  H   SER B  35     -26.552 -21.845  10.798  1.00  0.00           H
ATOM    493  HA  SER B  35     -26.881 -24.578  10.778  1.00  0.00           H
ATOM    494  HB3 SER B  35     -27.550 -23.279  12.620  1.00  0.00           H
ATOM    495  HB2 SER B  35     -29.017 -24.090  11.917  1.00  0.00           H
ATOM    496  HG  SER B  35     -28.162 -21.384  12.014  1.00  0.00           H
ATOM    497  N   ASN B  36     -28.513 -23.482   8.231  1.00 39.22           N
ATOM    498  CA  ASN B  36     -29.189 -23.957   7.061  1.00 51.21           C
ATOM    499  C   ASN B  36     -28.276 -24.044   5.857  1.00 49.45           C
ATOM    500  O   ASN B  36     -28.771 -23.918   4.716  1.00 55.52           O
ATOM    501  CB  ASN B  36     -30.580 -23.414   6.816  1.00 56.54           C
ATOM    502  CG  ASN B  36     -30.630 -21.917   6.680  1.00 51.71           C
ATOM    503  ND2 ASN B  36     -30.933 -21.150   7.740  1.00 52.94           N
ATOM    504  OD1 ASN B  36     -30.280 -21.427   5.633  1.00 50.35           O
ATOM    505  H   ASN B  36     -27.943 -22.652   8.153  1.00  0.00           H
ATOM    506  HA  ASN B  36     -29.531 -24.981   7.216  1.00  0.00           H
ATOM    507  HB3 ASN B  36     -31.337 -23.632   7.569  1.00  0.00           H
ATOM    508  HB2 ASN B  36     -31.012 -23.892   5.937  1.00  0.00           H
ATOM    509 HD22 ASN B  36     -31.047 -20.150   7.647  1.00  0.00           H
ATOM    510 HD21 ASN B  36     -31.154 -21.568   8.633  1.00  0.00           H
ATOM    511  N   LEU B  37     -27.015 -24.190   6.060  1.00 42.10           N
ATOM    512  CA  LEU B  37     -25.962 -24.175   5.023  1.00 45.70           C
ATOM    513  C   LEU B  37     -24.970 -25.337   5.146  1.00 44.17           C
ATOM    514  O   LEU B  37     -24.656 -26.031   4.200  1.00 48.78           O
ATOM    515  CB  LEU B  37     -25.165 -22.864   5.053  1.00 34.06           C
ATOM    516  CG  LEU B  37     -25.905 -21.543   4.865  1.00 38.84           C
ATOM    517  CD1 LEU B  37     -24.837 -20.494   5.135  1.00 27.92           C
ATOM    518  CD2 LEU B  37     -26.436 -21.356   3.464  1.00 35.11           C
ATOM    519  H   LEU B  37     -26.687 -24.243   7.014  1.00  0.00           H
ATOM    520  HA  LEU B  37     -26.452 -24.355   4.066  1.00  0.00           H
ATOM    521  HB3 LEU B  37     -24.373 -22.890   4.305  1.00  0.00           H
ATOM    522  HB2 LEU B  37     -24.650 -22.848   6.013  1.00  0.00           H
ATOM    523  HG  LEU B  37     -26.698 -21.516   5.613  1.00  0.00           H
ATOM    524 HD11 LEU B  37     -25.152 -19.542   4.708  1.00  0.00           H
ATOM    525 HD12 LEU B  37     -24.465 -20.413   6.156  1.00  0.00           H
ATOM    526 HD13 LEU B  37     -23.934 -20.702   4.560  1.00  0.00           H
ATOM    527 HD21 LEU B  37     -25.697 -21.472   2.672  1.00  0.00           H
ATOM    528 HD22 LEU B  37     -27.195 -22.131   3.355  1.00  0.00           H
ATOM    529 HD23 LEU B  37     -26.907 -20.373   3.468  1.00  0.00           H
ATOM    530  N   GLU B  38     -24.454 -25.510   6.421  1.00 44.00           N
ATOM    531  CA  GLU B  38     -23.396 -26.474   6.741  1.00 48.45           C
ATOM    532  C   GLU B  38     -23.667 -27.961   6.341  1.00 57.27           C
ATOM    533  O   GLU B  38     -22.761 -28.739   5.951  1.00 59.30           O
ATOM    534  CB  GLU B  38     -22.981 -26.208   8.300  1.00 42.40           C
ATOM    535  CG  GLU B  38     -21.841 -27.025   8.883  1.00 51.02           C
ATOM    536  CD  GLU B  38     -22.112 -28.172   9.894  1.00 55.01           C
ATOM    537  OE1 GLU B  38     -23.184 -28.198  10.574  1.00 53.54           O
ATOM    538  OE2 GLU B  38     -21.132 -28.997   9.963  1.00 45.59           O
ATOM    539  H   GLU B  38     -24.782 -24.957   7.200  1.00  0.00           H
ATOM    540  HA  GLU B  38     -22.521 -26.134   6.187  1.00  0.00           H
ATOM    541  HB3 GLU B  38     -23.877 -26.226   8.921  1.00  0.00           H
ATOM    542  HB2 GLU B  38     -22.737 -25.146   8.342  1.00  0.00           H
ATOM    543  HG3 GLU B  38     -21.210 -26.283   9.373  1.00  0.00           H
ATOM    544  HG2 GLU B  38     -21.159 -27.346   8.096  1.00  0.00           H
ATOM    545  N   LYS B  39     -24.932 -28.352   6.318  1.00 62.34           N
ATOM    546  CA  LYS B  39     -25.442 -29.606   5.776  1.00 56.67           C
ATOM    547  C   LYS B  39     -25.805 -29.653   4.251  1.00 54.93           C
ATOM    548  O   LYS B  39     -25.893 -30.650   3.575  1.00 58.43           O
ATOM    549  CB  LYS B  39     -26.721 -29.866   6.597  1.00 63.77           C
ATOM    550  CG  LYS B  39     -27.400 -31.267   6.471  1.00 66.97           C
ATOM    551  CD  LYS B  39     -27.881 -31.766   7.883  1.00 68.90           C
ATOM    552  CE  LYS B  39     -28.469 -33.211   7.937  1.00 74.70           C
ATOM    553  NZ  LYS B  39     -28.829 -33.588   9.352  1.00 79.33           N
ATOM    554  H   LYS B  39     -25.563 -27.626   6.626  1.00  0.00           H
ATOM    555  HA  LYS B  39     -24.760 -30.443   5.929  1.00  0.00           H
ATOM    556  HB3 LYS B  39     -27.379 -28.997   6.583  1.00  0.00           H
ATOM    557  HB2 LYS B  39     -26.382 -29.774   7.628  1.00  0.00           H
ATOM    558  HG3 LYS B  39     -26.675 -32.008   6.135  1.00  0.00           H
ATOM    559  HG2 LYS B  39     -28.156 -31.225   5.687  1.00  0.00           H
ATOM    560  HD3 LYS B  39     -28.660 -31.090   8.235  1.00  0.00           H
ATOM    561  HD2 LYS B  39     -27.094 -31.618   8.622  1.00  0.00           H
ATOM    562  HE3 LYS B  39     -27.727 -33.933   7.596  1.00  0.00           H
ATOM    563  HE2 LYS B  39     -29.330 -33.323   7.278  1.00  0.00           H
ATOM    564  HZ1 LYS B  39     -28.116 -33.474  10.057  1.00  0.00           H
ATOM    565  HZ2 LYS B  39     -29.578 -32.969   9.627  1.00  0.00           H
ATOM    566  HZ3 LYS B  39     -28.917 -34.592   9.279  1.00  0.00           H
ATOM    567  N   GLN B  40     -25.953 -28.469   3.652  1.00 58.20           N
ATOM    568  CA  GLN B  40     -26.394 -28.277   2.257  1.00 55.04           C
ATOM    569  C   GLN B  40     -25.279 -27.780   1.353  1.00 55.97           C
ATOM    570  O   GLN B  40     -25.500 -27.535   0.132  1.00 59.23           O
ATOM    571  CB  GLN B  40     -27.382 -27.115   2.285  1.00 60.59           C
ATOM    572  CG  GLN B  40     -28.504 -27.098   3.427  1.00 61.62           C
ATOM    573  CD  GLN B  40     -29.571 -28.225   3.204  1.00 76.65           C
ATOM    574  NE2 GLN B  40     -29.444 -29.050   2.198  1.00 72.10           N
ATOM    575  OE1 GLN B  40     -30.435 -28.360   4.063  1.00 78.98           O
ATOM    576  H   GLN B  40     -25.562 -27.699   4.176  1.00  0.00           H
ATOM    577  HA  GLN B  40     -26.835 -29.199   1.876  1.00  0.00           H
ATOM    578  HB3 GLN B  40     -27.944 -27.136   1.351  1.00  0.00           H
ATOM    579  HB2 GLN B  40     -26.906 -26.140   2.385  1.00  0.00           H
ATOM    580  HG3 GLN B  40     -28.995 -26.126   3.384  1.00  0.00           H
ATOM    581  HG2 GLN B  40     -28.110 -27.051   4.442  1.00  0.00           H
ATOM    582 HE22 GLN B  40     -30.127 -29.783   2.073  1.00  0.00           H
ATOM    583 HE21 GLN B  40     -28.784 -28.859   1.457  1.00  0.00           H
ATOM    584  N   THR B  41     -24.009 -27.642   1.806  1.00 55.54           N
ATOM    585  CA  THR B  41     -22.913 -26.893   1.125  1.00 61.24           C
ATOM    586  C   THR B  41     -22.549 -27.615  -0.167  1.00 58.92           C
ATOM    587  O   THR B  41     -22.063 -28.760  -0.275  1.00 60.68           O
ATOM    588  CB  THR B  41     -21.710 -26.682   2.090  1.00 60.59           C
ATOM    589  CG2 THR B  41     -21.236 -28.024   2.747  1.00 57.50           C
ATOM    590  OG1 THR B  41     -20.570 -25.994   1.511  1.00 66.25           O
ATOM    591  H   THR B  41     -23.910 -27.812   2.796  1.00  0.00           H
ATOM    592  HA  THR B  41     -23.362 -25.923   0.913  1.00  0.00           H
ATOM    593  HB  THR B  41     -22.117 -26.026   2.859  1.00  0.00           H
ATOM    594 HG21 THR B  41     -20.225 -27.892   3.132  1.00  0.00           H
ATOM    595 HG22 THR B  41     -21.750 -28.171   3.697  1.00  0.00           H
ATOM    596 HG23 THR B  41     -21.315 -28.889   2.088  1.00  0.00           H
ATOM    597  HG1 THR B  41     -20.010 -26.589   1.035  1.00  0.00           H
ATOM    598  N   SER B  42     -22.566 -26.846  -1.245  1.00 56.06           N
ATOM    599  CA  SER B  42     -22.372 -27.398  -2.591  1.00 58.07           C
ATOM    600  C   SER B  42     -21.063 -26.917  -3.245  1.00 58.34           C
ATOM    601  O   SER B  42     -20.474 -27.559  -4.138  1.00 63.29           O
ATOM    602  CB  SER B  42     -23.614 -27.143  -3.476  1.00 64.07           C
ATOM    603  OG  SER B  42     -23.872 -25.669  -3.616  1.00 61.84           O
ATOM    604  H   SER B  42     -22.804 -25.877  -1.088  1.00  0.00           H
ATOM    605  HA  SER B  42     -22.403 -28.485  -2.513  1.00  0.00           H
ATOM    606  HB3 SER B  42     -24.502 -27.672  -3.129  1.00  0.00           H
ATOM    607  HB2 SER B  42     -23.457 -27.419  -4.519  1.00  0.00           H
ATOM    608  HG  SER B  42     -24.467 -25.530  -2.896  1.00  0.00           H
ATOM    609  N   LYS B  43     -20.563 -25.763  -2.864  1.00 55.05           N
ATOM    610  CA  LYS B  43     -19.477 -24.955  -3.384  1.00 49.74           C
ATOM    611  C   LYS B  43     -18.461 -24.460  -2.345  1.00 52.10           C
ATOM    612  O   LYS B  43     -17.389 -23.942  -2.667  1.00 55.29           O
ATOM    613  CB  LYS B  43     -20.060 -23.816  -4.237  1.00 46.96           C
ATOM    614  CG  LYS B  43     -20.285 -24.282  -5.650  1.00 55.08           C
ATOM    615  CD  LYS B  43     -20.662 -23.136  -6.570  1.00 54.10           C
ATOM    616  CE  LYS B  43     -20.498 -23.526  -8.056  1.00 59.68           C
ATOM    617  NZ  LYS B  43     -20.498 -22.365  -9.021  1.00 61.56           N
ATOM    618  H   LYS B  43     -21.068 -25.279  -2.135  1.00  0.00           H
ATOM    619  HA  LYS B  43     -18.885 -25.555  -4.076  1.00  0.00           H
ATOM    620  HB3 LYS B  43     -19.288 -23.047  -4.269  1.00  0.00           H
ATOM    621  HB2 LYS B  43     -20.940 -23.313  -3.838  1.00  0.00           H
ATOM    622  HG3 LYS B  43     -21.157 -24.937  -5.674  1.00  0.00           H
ATOM    623  HG2 LYS B  43     -19.500 -24.907  -6.076  1.00  0.00           H
ATOM    624  HD3 LYS B  43     -20.151 -22.201  -6.337  1.00  0.00           H
ATOM    625  HD2 LYS B  43     -21.727 -22.959  -6.420  1.00  0.00           H
ATOM    626  HE3 LYS B  43     -21.289 -24.229  -8.315  1.00  0.00           H
ATOM    627  HE2 LYS B  43     -19.542 -23.992  -8.297  1.00  0.00           H
ATOM    628  HZ1 LYS B  43     -19.647 -21.867  -8.803  1.00  0.00           H
ATOM    629  HZ2 LYS B  43     -20.456 -22.586 -10.006  1.00  0.00           H
ATOM    630  HZ3 LYS B  43     -21.278 -21.738  -8.884  1.00  0.00           H
ATOM    631  N   GLY B  44     -18.786 -24.600  -1.052  1.00 45.87           N
ATOM    632  CA  GLY B  44     -17.893 -24.237   0.022  1.00 47.66           C
ATOM    633  C   GLY B  44     -18.317 -22.891   0.627  1.00 39.06           C
ATOM    634  O   GLY B  44     -19.445 -22.481   0.586  1.00 36.52           O
ATOM    635  H   GLY B  44     -19.684 -24.973  -0.779  1.00  0.00           H
ATOM    636  HA3 GLY B  44     -16.846 -24.331  -0.267  1.00  0.00           H
ATOM    637  HA2 GLY B  44     -18.038 -25.069   0.712  1.00  0.00           H
ATOM    638  N   LYS B  45     -17.353 -22.049   1.043  1.00 34.39           N
ATOM    639  CA  LYS B  45     -17.584 -20.763   1.702  1.00 22.12           C
ATOM    640  C   LYS B  45     -16.490 -19.799   1.283  1.00 20.28           C
ATOM    641  O   LYS B  45     -15.438 -20.255   0.756  1.00 25.90           O
ATOM    642  CB  LYS B  45     -17.743 -21.153   3.253  1.00 24.72           C
ATOM    643  CG  LYS B  45     -16.582 -21.893   3.953  1.00 21.40           C
ATOM    644  CD  LYS B  45     -15.458 -20.882   4.345  1.00 21.27           C
ATOM    645  CE  LYS B  45     -14.145 -21.374   4.944  1.00 18.31           C
ATOM    646  NZ  LYS B  45     -13.268 -20.228   5.321  1.00 17.04           N
ATOM    647  H   LYS B  45     -16.421 -22.435   1.100  1.00  0.00           H
ATOM    648  HA  LYS B  45     -18.448 -20.236   1.298  1.00  0.00           H
ATOM    649  HB3 LYS B  45     -18.632 -21.784   3.276  1.00  0.00           H
ATOM    650  HB2 LYS B  45     -18.045 -20.273   3.821  1.00  0.00           H
ATOM    651  HG3 LYS B  45     -16.270 -22.714   3.308  1.00  0.00           H
ATOM    652  HG2 LYS B  45     -17.056 -22.307   4.844  1.00  0.00           H
ATOM    653  HD3 LYS B  45     -15.834 -20.124   5.032  1.00  0.00           H
ATOM    654  HD2 LYS B  45     -15.317 -20.365   3.397  1.00  0.00           H
ATOM    655  HE3 LYS B  45     -13.789 -22.085   4.198  1.00  0.00           H
ATOM    656  HE2 LYS B  45     -14.291 -21.970   5.845  1.00  0.00           H
ATOM    657  HZ1 LYS B  45     -13.546 -19.824   6.204  1.00  0.00           H
ATOM    658  HZ2 LYS B  45     -12.334 -20.588   5.455  1.00  0.00           H
ATOM    659  HZ3 LYS B  45     -13.245 -19.470   4.654  1.00  0.00           H
ATOM    660  N   TYR B  46     -16.751 -18.527   1.491  1.00 18.35           N
ATOM    661  CA  TYR B  46     -15.766 -17.467   1.179  1.00 18.56           C
ATOM    662  C   TYR B  46     -16.045 -16.324   2.167  1.00 15.73           C
ATOM    663  O   TYR B  46     -16.982 -15.515   1.953  1.00 15.05           O
ATOM    664  CB  TYR B  46     -15.850 -17.216  -0.316  1.00 14.58           C
ATOM    665  CG  TYR B  46     -14.729 -16.360  -0.892  1.00 16.68           C
ATOM    666  CD1 TYR B  46     -13.551 -17.043  -1.263  1.00 18.27           C
ATOM    667  CD2 TYR B  46     -14.861 -15.000  -1.077  1.00 12.72           C
ATOM    668  CE1 TYR B  46     -12.424 -16.390  -1.763  1.00 16.02           C
ATOM    669  CE2 TYR B  46     -13.740 -14.311  -1.632  1.00 12.81           C
ATOM    670  CZ  TYR B  46     -12.569 -15.029  -1.970  1.00 17.04           C
ATOM    671  OH  TYR B  46     -11.479 -14.316  -2.452  1.00 16.37           O
ATOM    672  H   TYR B  46     -17.666 -18.287   1.845  1.00  0.00           H
ATOM    673  HA  TYR B  46     -14.777 -17.829   1.458  1.00  0.00           H
ATOM    674  HB3 TYR B  46     -16.848 -16.816  -0.492  1.00  0.00           H
ATOM    675  HB2 TYR B  46     -15.937 -18.085  -0.968  1.00  0.00           H
ATOM    676  HD1 TYR B  46     -13.466 -18.110  -1.118  1.00  0.00           H
ATOM    677  HD2 TYR B  46     -15.755 -14.461  -0.801  1.00  0.00           H
ATOM    678  HE1 TYR B  46     -11.527 -16.974  -1.904  1.00  0.00           H
ATOM    679  HE2 TYR B  46     -13.790 -13.241  -1.771  1.00  0.00           H
ATOM    680  HH  TYR B  46     -10.669 -14.785  -2.322  1.00  0.00           H
ATOM    681  N   PHE B  47     -15.185 -16.311   3.208  1.00 15.24           N
ATOM    682  CA  PHE B  47     -15.298 -15.320   4.337  1.00 15.86           C
ATOM    683  C   PHE B  47     -14.374 -14.223   3.961  1.00 14.94           C
ATOM    684  O   PHE B  47     -13.145 -14.454   4.043  1.00 16.09           O
ATOM    685  CB  PHE B  47     -14.886 -15.997   5.661  1.00 13.88           C
ATOM    686  CG  PHE B  47     -15.064 -15.283   7.035  1.00 17.81           C
ATOM    687  CD1 PHE B  47     -15.571 -13.912   7.099  1.00 14.96           C
ATOM    688  CD2 PHE B  47     -14.798 -16.025   8.211  1.00 11.14           C
ATOM    689  CE1 PHE B  47     -15.725 -13.379   8.369  1.00 17.61           C
ATOM    690  CE2 PHE B  47     -15.125 -15.487   9.489  1.00  9.71           C
ATOM    691  CZ  PHE B  47     -15.519 -14.110   9.516  1.00 13.77           C
ATOM    692  H   PHE B  47     -14.439 -16.991   3.222  1.00  0.00           H
ATOM    693  HA  PHE B  47     -16.299 -14.949   4.559  1.00  0.00           H
ATOM    694  HB3 PHE B  47     -13.896 -16.451   5.684  1.00  0.00           H
ATOM    695  HB2 PHE B  47     -15.563 -16.852   5.668  1.00  0.00           H
ATOM    696  HD1 PHE B  47     -15.897 -13.428   6.190  1.00  0.00           H
ATOM    697  HD2 PHE B  47     -14.463 -17.052   8.210  1.00  0.00           H
ATOM    698  HE1 PHE B  47     -16.184 -12.403   8.425  1.00  0.00           H
ATOM    699  HE2 PHE B  47     -14.903 -16.059  10.378  1.00  0.00           H
ATOM    700  HZ  PHE B  47     -15.728 -13.562  10.423  1.00  0.00           H
ATOM    701  N   VAL B  48     -14.847 -13.006   3.664  1.00 11.38           N
ATOM    702  CA  VAL B  48     -14.024 -11.813   3.410  1.00 11.82           C
ATOM    703  C   VAL B  48     -14.113 -10.939   4.744  1.00  9.69           C
ATOM    704  O   VAL B  48     -15.233 -10.886   5.315  1.00 12.37           O
ATOM    705  CB  VAL B  48     -14.533 -10.977   2.214  1.00 14.47           C
ATOM    706  CG1 VAL B  48     -14.266 -11.598   0.848  1.00 11.33           C
ATOM    707  CG2 VAL B  48     -15.964 -10.559   2.365  1.00 12.71           C
ATOM    708  H   VAL B  48     -15.796 -12.827   3.960  1.00  0.00           H
ATOM    709  HA  VAL B  48     -13.029 -12.160   3.130  1.00  0.00           H
ATOM    710  HB  VAL B  48     -13.824 -10.148   2.210  1.00  0.00           H
ATOM    711 HG11 VAL B  48     -14.949 -12.427   0.664  1.00  0.00           H
ATOM    712 HG12 VAL B  48     -14.295 -10.864   0.042  1.00  0.00           H
ATOM    713 HG13 VAL B  48     -13.287 -12.076   0.867  1.00  0.00           H
ATOM    714 HG21 VAL B  48     -16.297  -9.904   1.559  1.00  0.00           H
ATOM    715 HG22 VAL B  48     -16.481 -11.503   2.193  1.00  0.00           H
ATOM    716 HG23 VAL B  48     -16.245 -10.130   3.327  1.00  0.00           H
ATOM    717  N   THR B  49     -13.098 -10.229   5.179  1.00  9.93           N
ATOM    718  CA  THR B  49     -13.096  -9.214   6.186  1.00 10.39           C
ATOM    719  C   THR B  49     -12.352  -7.969   5.703  1.00 10.73           C
ATOM    720  O   THR B  49     -11.626  -8.018   4.723  1.00  9.93           O
ATOM    721  CB  THR B  49     -12.466  -9.851   7.476  1.00  8.86           C
ATOM    722  CG2 THR B  49     -13.421 -10.811   8.176  1.00  7.14           C
ATOM    723  OG1 THR B  49     -11.245 -10.539   7.137  1.00 13.23           O
ATOM    724  H   THR B  49     -12.212 -10.319   4.703  1.00  0.00           H
ATOM    725  HA  THR B  49     -14.119  -8.911   6.413  1.00  0.00           H
ATOM    726  HB  THR B  49     -12.355  -9.088   8.247  1.00  0.00           H
ATOM    727 HG21 THR B  49     -13.689 -11.722   7.642  1.00  0.00           H
ATOM    728 HG22 THR B  49     -12.974 -11.126   9.119  1.00  0.00           H
ATOM    729 HG23 THR B  49     -14.319 -10.253   8.442  1.00  0.00           H
ATOM    730  HG1 THR B  49     -11.443 -11.124   6.423  1.00  0.00           H
ATOM    731  N   PHE B  50     -12.471  -6.860   6.464  1.00  8.08           N
ATOM    732  CA  PHE B  50     -12.210  -5.521   5.980  1.00 10.58           C
ATOM    733  C   PHE B  50     -11.584  -4.708   7.157  1.00 10.27           C
ATOM    734  O   PHE B  50     -11.608  -5.176   8.311  1.00  9.40           O
ATOM    735  CB  PHE B  50     -13.491  -4.945   5.317  1.00  7.13           C
ATOM    736  CG  PHE B  50     -14.573  -4.375   6.231  1.00  8.30           C
ATOM    737  CD1 PHE B  50     -14.832  -3.009   6.213  1.00  6.54           C
ATOM    738  CD2 PHE B  50     -15.320  -5.306   7.016  1.00  8.51           C
ATOM    739  CE1 PHE B  50     -15.772  -2.594   7.150  1.00  6.76           C
ATOM    740  CE2 PHE B  50     -16.226  -4.787   7.975  1.00  6.61           C
ATOM    741  CZ  PHE B  50     -16.433  -3.422   8.073  1.00  9.19           C
ATOM    742  H   PHE B  50     -12.564  -6.919   7.468  1.00  0.00           H
ATOM    743  HA  PHE B  50     -11.392  -5.697   5.281  1.00  0.00           H
ATOM    744  HB3 PHE B  50     -13.971  -5.747   4.757  1.00  0.00           H
ATOM    745  HB2 PHE B  50     -13.244  -4.234   4.529  1.00  0.00           H
ATOM    746  HD1 PHE B  50     -14.199  -2.291   5.713  1.00  0.00           H
ATOM    747  HD2 PHE B  50     -15.207  -6.362   6.821  1.00  0.00           H
ATOM    748  HE1 PHE B  50     -15.865  -1.519   7.204  1.00  0.00           H
ATOM    749  HE2 PHE B  50     -16.724  -5.521   8.592  1.00  0.00           H
ATOM    750  HZ  PHE B  50     -17.027  -2.997   8.869  1.00  0.00           H
ATOM    751  N   PRO B  51     -11.050  -3.537   6.854  1.00  8.26           N
ATOM    752  CA  PRO B  51     -10.712  -2.482   7.888  1.00  8.65           C
ATOM    753  C   PRO B  51     -11.936  -1.856   8.474  1.00  9.84           C
ATOM    754  O   PRO B  51     -12.473  -0.896   7.946  1.00  9.20           O
ATOM    755  CB  PRO B  51      -9.866  -1.396   7.157  1.00  6.98           C
ATOM    756  CG  PRO B  51     -10.230  -1.539   5.710  1.00 10.17           C
ATOM    757  CD  PRO B  51     -10.811  -2.978   5.542  1.00  6.97           C
ATOM    758  HA  PRO B  51     -10.109  -2.914   8.687  1.00  0.00           H
ATOM    759  HB3 PRO B  51      -8.792  -1.503   7.308  1.00  0.00           H
ATOM    760  HB2 PRO B  51     -10.039  -0.383   7.519  1.00  0.00           H
ATOM    761  HG3 PRO B  51      -9.470  -1.345   4.954  1.00  0.00           H
ATOM    762  HG2 PRO B  51     -11.004  -0.831   5.412  1.00  0.00           H
ATOM    763  HD2 PRO B  51     -11.707  -2.838   4.936  1.00  0.00           H
ATOM    764  HD3 PRO B  51     -10.057  -3.549   5.000  1.00  0.00           H
ATOM    765  N   TYR B  52     -12.403  -2.415   9.584  1.00  6.82           N
ATOM    766  CA  TYR B  52     -13.531  -1.995  10.432  1.00  8.65           C
ATOM    767  C   TYR B  52     -13.387  -0.524  10.961  1.00 10.48           C
ATOM    768  O   TYR B  52     -12.405  -0.223  11.629  1.00 11.95           O
ATOM    769  CB  TYR B  52     -13.675  -3.062  11.525  1.00  8.49           C
ATOM    770  CG  TYR B  52     -12.508  -3.261  12.481  1.00 12.45           C
ATOM    771  CD1 TYR B  52     -11.365  -3.907  12.035  1.00 12.39           C
ATOM    772  CD2 TYR B  52     -12.491  -2.790  13.801  1.00 11.22           C
ATOM    773  CE1 TYR B  52     -10.207  -4.168  12.840  1.00  9.02           C
ATOM    774  CE2 TYR B  52     -11.348  -2.982  14.576  1.00 10.67           C
ATOM    775  CZ  TYR B  52     -10.212  -3.575  14.117  1.00 10.46           C
ATOM    776  OH  TYR B  52      -9.185  -3.832  14.899  1.00  9.82           O
ATOM    777  H   TYR B  52     -11.755  -3.033  10.051  1.00  0.00           H
ATOM    778  HA  TYR B  52     -14.456  -2.046   9.857  1.00  0.00           H
ATOM    779  HB3 TYR B  52     -13.777  -3.962  10.919  1.00  0.00           H
ATOM    780  HB2 TYR B  52     -14.557  -2.898  12.144  1.00  0.00           H
ATOM    781  HD1 TYR B  52     -11.338  -4.332  11.043  1.00  0.00           H
ATOM    782  HD2 TYR B  52     -13.318  -2.212  14.185  1.00  0.00           H
ATOM    783  HE1 TYR B  52      -9.339  -4.628  12.390  1.00  0.00           H
ATOM    784  HE2 TYR B  52     -11.418  -2.690  15.614  1.00  0.00           H
ATOM    785  HH  TYR B  52      -9.421  -3.775  15.812  1.00  0.00           H
ATOM    786  N   PRO B  53     -14.370   0.403  10.619  1.00 12.87           N
ATOM    787  CA  PRO B  53     -14.206   1.847  10.892  1.00 10.04           C
ATOM    788  C   PRO B  53     -13.538   2.300  12.233  1.00 12.92           C
ATOM    789  O   PRO B  53     -13.919   1.900  13.341  1.00 12.92           O
ATOM    790  CB  PRO B  53     -15.607   2.463  10.642  1.00 11.26           C
ATOM    791  CG  PRO B  53     -16.193   1.544   9.634  1.00 12.50           C
ATOM    792  CD  PRO B  53     -15.644   0.124   9.882  1.00 11.10           C
ATOM    793  HA  PRO B  53     -13.635   2.295  10.079  1.00  0.00           H
ATOM    794  HB3 PRO B  53     -15.533   3.496  10.303  1.00  0.00           H
ATOM    795  HB2 PRO B  53     -16.080   2.328  11.615  1.00  0.00           H
ATOM    796  HG3 PRO B  53     -15.888   1.810   8.621  1.00  0.00           H
ATOM    797  HG2 PRO B  53     -17.273   1.507   9.489  1.00  0.00           H
ATOM    798  HD2 PRO B  53     -16.300  -0.576  10.400  1.00  0.00           H
ATOM    799  HD3 PRO B  53     -15.536  -0.394   8.929  1.00  0.00           H
ATOM    800  N   TYR B  54     -12.555   3.190  12.082  1.00 14.16           N
ATOM    801  CA  TYR B  54     -11.935   3.816  13.279  1.00 17.03           C
ATOM    802  C   TYR B  54     -12.767   5.042  13.548  1.00 18.80           C
ATOM    803  O   TYR B  54     -12.984   5.752  12.641  1.00 18.97           O
ATOM    804  CB  TYR B  54     -10.470   4.179  13.107  1.00 16.33           C
ATOM    805  CG  TYR B  54      -9.773   4.633  14.372  1.00 18.95           C
ATOM    806  CD1 TYR B  54      -9.570   6.015  14.592  1.00 18.44           C
ATOM    807  CD2 TYR B  54      -9.418   3.789  15.395  1.00 17.40           C
ATOM    808  CE1 TYR B  54      -8.981   6.530  15.711  1.00 13.82           C
ATOM    809  CE2 TYR B  54      -8.668   4.283  16.544  1.00 16.45           C
ATOM    810  CZ  TYR B  54      -8.441   5.703  16.712  1.00 15.78           C
ATOM    811  OH  TYR B  54      -7.609   6.252  17.640  1.00 15.90           O
ATOM    812  H   TYR B  54     -12.233   3.539  11.190  1.00  0.00           H
ATOM    813  HA  TYR B  54     -11.995   3.129  14.123  1.00  0.00           H
ATOM    814  HB3 TYR B  54     -10.374   4.884  12.282  1.00  0.00           H
ATOM    815  HB2 TYR B  54      -9.979   3.275  12.748  1.00  0.00           H
ATOM    816  HD1 TYR B  54      -9.945   6.706  13.852  1.00  0.00           H
ATOM    817  HD2 TYR B  54      -9.634   2.731  15.372  1.00  0.00           H
ATOM    818  HE1 TYR B  54      -8.838   7.598  15.794  1.00  0.00           H
ATOM    819  HE2 TYR B  54      -8.231   3.734  17.366  1.00  0.00           H
ATOM    820  HH  TYR B  54      -7.040   5.538  17.885  1.00  0.00           H
ATOM    821  N   MET B  55     -13.343   5.271  14.685  1.00 17.25           N
ATOM    822  CA  MET B  55     -14.388   6.223  14.931  1.00 18.73           C
ATOM    823  C   MET B  55     -13.812   7.577  15.337  1.00 16.10           C
ATOM    824  O   MET B  55     -14.003   8.042  16.461  1.00 19.10           O
ATOM    825  CB  MET B  55     -15.239   5.633  16.133  1.00 15.23           C
ATOM    826  CG  MET B  55     -16.071   4.383  15.872  1.00 14.64           C
ATOM    827  SD  MET B  55     -17.585   4.797  14.916  1.00 17.71           S
ATOM    828  CE  MET B  55     -17.007   4.632  13.235  1.00 15.29           C
ATOM    829  H   MET B  55     -13.182   4.728  15.521  1.00  0.00           H
ATOM    830  HA  MET B  55     -15.009   6.556  14.100  1.00  0.00           H
ATOM    831  HB3 MET B  55     -15.922   6.350  16.588  1.00  0.00           H
ATOM    832  HB2 MET B  55     -14.480   5.389  16.876  1.00  0.00           H
ATOM    833  HG3 MET B  55     -16.324   4.145  16.906  1.00  0.00           H
ATOM    834  HG2 MET B  55     -15.448   3.584  15.470  1.00  0.00           H
ATOM    835  HE1 MET B  55     -17.214   5.577  12.732  1.00  0.00           H
ATOM    836  HE2 MET B  55     -15.939   4.437  13.128  1.00  0.00           H
ATOM    837  HE3 MET B  55     -17.591   3.960  12.606  1.00  0.00           H
ATOM    838  N   ASN B  56     -13.023   8.131  14.388  1.00 17.37           N
ATOM    839  CA  ASN B  56     -12.497   9.469  14.493  1.00 20.03           C
ATOM    840  C   ASN B  56     -13.235  10.420  13.621  1.00 22.45           C
ATOM    841  O   ASN B  56     -13.032  11.610  13.773  1.00 22.92           O
ATOM    842  CB  ASN B  56     -10.955   9.516  14.067  1.00 19.88           C
ATOM    843  CG  ASN B  56     -10.731   9.252  12.567  1.00 27.53           C
ATOM    844  ND2 ASN B  56     -10.002  10.104  11.883  1.00 29.51           N
ATOM    845  OD1 ASN B  56     -11.206   8.208  12.020  1.00 33.54           O
ATOM    846  H   ASN B  56     -13.019   7.614  13.520  1.00  0.00           H
ATOM    847  HA  ASN B  56     -12.634   9.907  15.482  1.00  0.00           H
ATOM    848  HB3 ASN B  56     -10.344   8.855  14.682  1.00  0.00           H
ATOM    849  HB2 ASN B  56     -10.586  10.508  14.326  1.00  0.00           H
ATOM    850 HD22 ASN B  56     -10.000   9.937  10.887  1.00  0.00           H
ATOM    851 HD21 ASN B  56      -9.618  10.946  12.286  1.00  0.00           H
ATOM    852  N   GLY B  57     -14.018   9.955  12.686  1.00 20.40           N
ATOM    853  CA  GLY B  57     -14.647  10.806  11.570  1.00 21.15           C
ATOM    854  C   GLY B  57     -15.482   9.926  10.697  1.00 22.24           C
ATOM    855  O   GLY B  57     -15.530   8.672  10.834  1.00 18.13           O
ATOM    856  H   GLY B  57     -14.048   8.971  12.462  1.00  0.00           H
ATOM    857  HA3 GLY B  57     -13.958  11.348  10.923  1.00  0.00           H
ATOM    858  HA2 GLY B  57     -15.392  11.453  12.034  1.00  0.00           H
ATOM    859  N   ARG B  58     -16.151  10.496   9.687  1.00 21.14           N
ATOM    860  CA  ARG B  58     -16.802   9.744   8.527  1.00 18.37           C
ATOM    861  C   ARG B  58     -15.786   9.022   7.641  1.00 18.36           C
ATOM    862  O   ARG B  58     -14.653   9.514   7.516  1.00 18.14           O
ATOM    863  CB  ARG B  58     -17.784  10.680   7.747  1.00 22.10           C
ATOM    864  CG  ARG B  58     -18.744  11.515   8.545  1.00 18.18           C
ATOM    865  CD  ARG B  58     -19.976  10.735   9.075  1.00 20.93           C
ATOM    866  NE  ARG B  58     -20.988  10.454   8.134  1.00 24.92           N
ATOM    867  CZ  ARG B  58     -22.155  11.173   7.927  1.00 27.07           C
ATOM    868  NH1 ARG B  58     -22.339  12.334   8.498  1.00 20.61           N
ATOM    869  NH2 ARG B  58     -23.189  10.771   7.206  1.00 26.83           N
ATOM    870  H   ARG B  58     -15.843  11.448   9.550  1.00  0.00           H
ATOM    871  HA  ARG B  58     -17.421   8.986   9.006  1.00  0.00           H
ATOM    872  HB3 ARG B  58     -18.313  10.131   6.967  1.00  0.00           H
ATOM    873  HB2 ARG B  58     -17.285  11.375   7.073  1.00  0.00           H
ATOM    874  HG3 ARG B  58     -19.236  12.198   7.853  1.00  0.00           H
ATOM    875  HG2 ARG B  58     -18.228  12.101   9.305  1.00  0.00           H
ATOM    876  HD3 ARG B  58     -20.468  11.297   9.868  1.00  0.00           H
ATOM    877  HD2 ARG B  58     -19.837   9.746   9.511  1.00  0.00           H
ATOM    878  HE  ARG B  58     -20.883   9.608   7.592  1.00  0.00           H
ATOM    879 HH12 ARG B  58     -23.262  12.740   8.561  1.00  0.00           H
ATOM    880 HH11 ARG B  58     -21.566  12.644   9.069  1.00  0.00           H
ATOM    881 HH22 ARG B  58     -24.034  11.322   7.165  1.00  0.00           H
ATOM    882 HH21 ARG B  58     -23.094   9.930   6.655  1.00  0.00           H
ATOM    883  N   LEU B  59     -16.194   8.002   6.897  1.00 14.38           N
ATOM    884  CA  LEU B  59     -15.451   7.322   5.807  1.00 12.94           C
ATOM    885  C   LEU B  59     -15.191   8.273   4.676  1.00 15.59           C
ATOM    886  O   LEU B  59     -16.032   9.092   4.306  1.00 18.20           O
ATOM    887  CB  LEU B  59     -16.356   6.157   5.299  1.00 15.94           C
ATOM    888  CG  LEU B  59     -16.521   4.913   6.277  1.00 16.87           C
ATOM    889  CD1 LEU B  59     -17.992   4.872   6.769  1.00 16.30           C
ATOM    890  CD2 LEU B  59     -16.142   3.604   5.541  1.00 16.73           C
ATOM    891  H   LEU B  59     -17.046   7.542   7.184  1.00  0.00           H
ATOM    892  HA  LEU B  59     -14.488   6.937   6.144  1.00  0.00           H
ATOM    893  HB3 LEU B  59     -16.023   5.865   4.304  1.00  0.00           H
ATOM    894  HB2 LEU B  59     -17.333   6.623   5.168  1.00  0.00           H
ATOM    895  HG  LEU B  59     -15.833   5.127   7.095  1.00  0.00           H
ATOM    896 HD11 LEU B  59     -18.408   5.827   7.089  1.00  0.00           H
ATOM    897 HD12 LEU B  59     -18.774   4.571   6.072  1.00  0.00           H
ATOM    898 HD13 LEU B  59     -18.163   4.206   7.616  1.00  0.00           H
ATOM    899 HD21 LEU B  59     -16.407   2.680   6.055  1.00  0.00           H
ATOM    900 HD22 LEU B  59     -16.596   3.607   4.550  1.00  0.00           H
ATOM    901 HD23 LEU B  59     -15.091   3.683   5.261  1.00  0.00           H
ATOM    902  N   HIE B  60     -14.097   8.088   3.982  1.00 12.34           N
ATOM    903  CA  HIE B  60     -13.625   8.787   2.791  1.00 14.02           C
ATOM    904  C   HIE B  60     -13.059   7.803   1.783  1.00 12.40           C
ATOM    905  O   HIE B  60     -12.673   6.669   2.143  1.00 13.51           O
ATOM    906  CB  HIE B  60     -12.545   9.900   3.189  1.00 15.19           C
ATOM    907  CG  HIE B  60     -11.177   9.385   3.785  1.00 20.47           C
ATOM    908  CD2 HIE B  60     -10.838   9.357   5.122  1.00 18.75           C
ATOM    909  ND1 HIE B  60     -10.097   8.723   3.059  1.00 18.94           N
ATOM    910  CE1 HIE B  60      -9.275   8.335   3.984  1.00 17.04           C
ATOM    911  NE2 HIE B  60      -9.675   8.633   5.161  1.00 19.64           N
ATOM    912  H   HIE B  60     -13.542   7.276   4.210  1.00  0.00           H
ATOM    913  HA  HIE B  60     -14.403   9.263   2.194  1.00  0.00           H
ATOM    914  HB3 HIE B  60     -12.924  10.726   3.790  1.00  0.00           H
ATOM    915  HB2 HIE B  60     -12.380  10.377   2.223  1.00  0.00           H
ATOM    916  HD2 HIE B  60     -11.366   9.788   5.959  1.00  0.00           H
ATOM    917  HE1 HIE B  60      -8.344   7.813   3.817  1.00  0.00           H
ATOM    918  HE2 HIE B  60      -9.280   8.591   6.090  1.00  0.00           H
ATOM    919  N   LEU B  61     -12.938   8.180   0.512  1.00 13.81           N
ATOM    920  CA  LEU B  61     -12.616   7.272  -0.609  1.00 12.60           C
ATOM    921  C   LEU B  61     -11.320   6.511  -0.434  1.00 12.38           C
ATOM    922  O   LEU B  61     -11.300   5.377  -0.942  1.00  9.53           O
ATOM    923  CB  LEU B  61     -12.679   8.029  -1.985  1.00 10.64           C
ATOM    924  CG  LEU B  61     -14.048   8.467  -2.491  1.00 13.46           C
ATOM    925  CD1 LEU B  61     -13.913   9.722  -3.345  1.00 10.50           C
ATOM    926  CD2 LEU B  61     -14.778   7.386  -3.368  1.00 12.21           C
ATOM    927  H   LEU B  61     -13.149   9.144   0.294  1.00  0.00           H
ATOM    928  HA  LEU B  61     -13.438   6.565  -0.497  1.00  0.00           H
ATOM    929  HB3 LEU B  61     -12.214   7.452  -2.785  1.00  0.00           H
ATOM    930  HB2 LEU B  61     -12.007   8.881  -1.881  1.00  0.00           H
ATOM    931  HG  LEU B  61     -14.687   8.768  -1.661  1.00  0.00           H
ATOM    932 HD11 LEU B  61     -14.889  10.026  -3.723  1.00  0.00           H
ATOM    933 HD12 LEU B  61     -13.375  10.442  -2.728  1.00  0.00           H
ATOM    934 HD13 LEU B  61     -13.280   9.314  -4.132  1.00  0.00           H
ATOM    935 HD21 LEU B  61     -14.197   7.145  -4.258  1.00  0.00           H
ATOM    936 HD22 LEU B  61     -14.902   6.393  -2.934  1.00  0.00           H
ATOM    937 HD23 LEU B  61     -15.753   7.759  -3.679  1.00  0.00           H
ATOM    938  N   GLY B  62     -10.316   7.104   0.142  1.00 13.26           N
ATOM    939  CA  GLY B  62      -9.103   6.336   0.221  1.00 13.22           C
ATOM    940  C   GLY B  62      -9.174   5.290   1.310  1.00 11.33           C
ATOM    941  O   GLY B  62      -8.538   4.264   1.198  1.00 12.14           O
ATOM    942  H   GLY B  62     -10.324   8.075   0.420  1.00  0.00           H
ATOM    943  HA3 GLY B  62      -8.192   6.899   0.421  1.00  0.00           H
ATOM    944  HA2 GLY B  62      -8.937   5.832  -0.731  1.00  0.00           H
ATOM    945  N   HIE B  63     -10.084   5.384   2.324  1.00 11.68           N
ATOM    946  CA  HIE B  63     -10.379   4.305   3.222  1.00 13.23           C
ATOM    947  C   HIE B  63     -11.352   3.277   2.559  1.00 12.78           C
ATOM    948  O   HIE B  63     -11.202   2.051   2.740  1.00 10.97           O
ATOM    949  CB  HIE B  63     -11.118   4.941   4.475  1.00 12.18           C
ATOM    950  CG  HIE B  63     -11.531   3.996   5.563  1.00 16.68           C
ATOM    951  CD2 HIE B  63     -11.152   2.709   5.901  1.00 19.48           C
ATOM    952  ND1 HIE B  63     -12.539   4.361   6.513  1.00 18.89           N
ATOM    953  CE1 HIE B  63     -12.793   3.279   7.300  1.00 19.18           C
ATOM    954  NE2 HIE B  63     -11.890   2.353   7.032  1.00 21.20           N
ATOM    955  H   HIE B  63     -10.506   6.276   2.543  1.00  0.00           H
ATOM    956  HA  HIE B  63      -9.471   3.774   3.510  1.00  0.00           H
ATOM    957  HB3 HIE B  63     -12.088   5.346   4.187  1.00  0.00           H
ATOM    958  HB2 HIE B  63     -10.515   5.737   4.914  1.00  0.00           H
ATOM    959  HD2 HIE B  63     -10.514   2.100   5.277  1.00  0.00           H
ATOM    960  HE1 HIE B  63     -13.576   3.131   8.030  1.00  0.00           H
ATOM    961  HE2 HIE B  63     -11.907   1.428   7.437  1.00  0.00           H
ATOM    962  N   THR B  64     -12.462   3.833   1.924  1.00 10.86           N
ATOM    963  CA  THR B  64     -13.527   2.980   1.373  1.00  9.77           C
ATOM    964  C   THR B  64     -12.978   2.137   0.208  1.00  9.27           C
ATOM    965  O   THR B  64     -13.509   1.059  -0.131  1.00 10.17           O
ATOM    966  CB  THR B  64     -14.680   3.850   0.767  1.00 11.43           C
ATOM    967  CG2 THR B  64     -16.041   3.144   0.423  1.00  8.68           C
ATOM    968  OG1 THR B  64     -14.961   4.976   1.611  1.00 12.78           O
ATOM    969  H   THR B  64     -12.575   4.837   1.930  1.00  0.00           H
ATOM    970  HA  THR B  64     -14.006   2.300   2.077  1.00  0.00           H
ATOM    971  HB  THR B  64     -14.392   4.249  -0.206  1.00  0.00           H
ATOM    972 HG21 THR B  64     -16.537   2.888   1.359  1.00  0.00           H
ATOM    973 HG22 THR B  64     -16.690   3.835  -0.113  1.00  0.00           H
ATOM    974 HG23 THR B  64     -15.919   2.195  -0.099  1.00  0.00           H
ATOM    975  HG1 THR B  64     -14.615   4.695   2.445  1.00  0.00           H
ATOM    976  N   PHE B  65     -11.899   2.639  -0.425  1.00  7.69           N
ATOM    977  CA  PHE B  65     -11.035   1.942  -1.340  1.00  9.07           C
ATOM    978  C   PHE B  65     -10.471   0.631  -0.792  1.00 11.32           C
ATOM    979  O   PHE B  65     -10.364  -0.347  -1.577  1.00  9.88           O
ATOM    980  CB  PHE B  65      -9.923   2.877  -1.868  1.00 11.15           C
ATOM    981  CG  PHE B  65      -8.857   2.242  -2.706  1.00 12.25           C
ATOM    982  CD1 PHE B  65      -9.154   1.448  -3.863  1.00  9.94           C
ATOM    983  CD2 PHE B  65      -7.563   2.387  -2.264  1.00  9.89           C
ATOM    984  CE1 PHE B  65      -8.134   0.753  -4.481  1.00 11.80           C
ATOM    985  CE2 PHE B  65      -6.562   1.742  -2.983  1.00  8.33           C
ATOM    986  CZ  PHE B  65      -6.785   0.975  -4.138  1.00 13.50           C
ATOM    987  H   PHE B  65     -11.701   3.622  -0.310  1.00  0.00           H
ATOM    988  HA  PHE B  65     -11.659   1.667  -2.191  1.00  0.00           H
ATOM    989  HB3 PHE B  65      -9.448   3.367  -1.019  1.00  0.00           H
ATOM    990  HB2 PHE B  65     -10.379   3.706  -2.409  1.00  0.00           H
ATOM    991  HD1 PHE B  65     -10.163   1.481  -4.246  1.00  0.00           H
ATOM    992  HD2 PHE B  65      -7.354   2.839  -1.305  1.00  0.00           H
ATOM    993  HE1 PHE B  65      -8.321   0.134  -5.346  1.00  0.00           H
ATOM    994  HE2 PHE B  65      -5.563   1.947  -2.629  1.00  0.00           H
ATOM    995  HZ  PHE B  65      -6.084   0.329  -4.646  1.00  0.00           H
ATOM    996  N   SER B  66     -10.291   0.454   0.544  1.00 10.31           N
ATOM    997  CA  SER B  66      -9.586  -0.737   1.089  1.00 10.00           C
ATOM    998  C   SER B  66     -10.635  -1.838   1.417  1.00  9.63           C
ATOM    999  O   SER B  66     -10.364  -2.984   1.784  1.00  9.80           O
ATOM   1000  CB  SER B  66      -8.902  -0.395   2.431  1.00  9.37           C
ATOM   1001  OG  SER B  66      -7.931   0.557   2.201  1.00 12.47           O
ATOM   1002  H   SER B  66     -10.529   1.222   1.155  1.00  0.00           H
ATOM   1003  HA  SER B  66      -8.823  -1.088   0.394  1.00  0.00           H
ATOM   1004  HB3 SER B  66      -8.400  -1.259   2.868  1.00  0.00           H
ATOM   1005  HB2 SER B  66      -9.606   0.047   3.136  1.00  0.00           H
ATOM   1006  HG  SER B  66      -8.269   1.325   1.766  1.00  0.00           H
ATOM   1007  N   LEU B  67     -11.902  -1.499   1.341  1.00  8.24           N
ATOM   1008  CA  LEU B  67     -13.010  -2.431   1.588  1.00 12.35           C
ATOM   1009  C   LEU B  67     -13.815  -2.689   0.353  1.00 11.20           C
ATOM   1010  O   LEU B  67     -14.643  -3.637   0.250  1.00 15.24           O
ATOM   1011  CB  LEU B  67     -13.861  -1.918   2.849  1.00 10.30           C
ATOM   1012  CG  LEU B  67     -14.290  -0.488   2.890  1.00 11.93           C
ATOM   1013  CD1 LEU B  67     -15.654  -0.253   2.124  1.00 12.14           C
ATOM   1014  CD2 LEU B  67     -14.462   0.095   4.310  1.00 10.63           C
ATOM   1015  H   LEU B  67     -12.062  -0.560   1.007  1.00  0.00           H
ATOM   1016  HA  LEU B  67     -12.575  -3.374   1.919  1.00  0.00           H
ATOM   1017  HB3 LEU B  67     -13.276  -2.111   3.749  1.00  0.00           H
ATOM   1018  HB2 LEU B  67     -14.708  -2.586   3.007  1.00  0.00           H
ATOM   1019  HG  LEU B  67     -13.553   0.131   2.379  1.00  0.00           H
ATOM   1020 HD11 LEU B  67     -15.694   0.788   1.803  1.00  0.00           H
ATOM   1021 HD12 LEU B  67     -15.837  -0.656   1.127  1.00  0.00           H
ATOM   1022 HD13 LEU B  67     -16.465  -0.502   2.808  1.00  0.00           H
ATOM   1023 HD21 LEU B  67     -13.576  -0.224   4.859  1.00  0.00           H
ATOM   1024 HD22 LEU B  67     -14.486   1.184   4.333  1.00  0.00           H
ATOM   1025 HD23 LEU B  67     -15.399  -0.302   4.701  1.00  0.00           H
ATOM   1026  N   SER B  68     -13.498  -2.017  -0.758  1.00 10.54           N
ATOM   1027  CA  SER B  68     -14.107  -2.118  -2.084  1.00 13.08           C
ATOM   1028  C   SER B  68     -13.943  -3.566  -2.607  1.00 12.02           C
ATOM   1029  O   SER B  68     -14.904  -4.178  -3.034  1.00 14.90           O
ATOM   1030  CB  SER B  68     -13.500  -1.023  -3.001  1.00 10.74           C
ATOM   1031  OG  SER B  68     -12.186  -1.202  -3.547  1.00 16.13           O
ATOM   1032  H   SER B  68     -13.037  -1.148  -0.529  1.00  0.00           H
ATOM   1033  HA  SER B  68     -15.184  -1.973  -2.000  1.00  0.00           H
ATOM   1034  HB3 SER B  68     -13.423  -0.123  -2.390  1.00  0.00           H
ATOM   1035  HB2 SER B  68     -14.176  -0.846  -3.838  1.00  0.00           H
ATOM   1036  HG  SER B  68     -11.489  -0.864  -3.004  1.00  0.00           H
HETATM 1037  N   LYN B  69     -12.682  -4.043  -2.591  1.00 12.85           N
HETATM 1038  CA  LYN B  69     -12.097  -5.245  -3.131  1.00 13.33           C
HETATM 1039  C   LYN B  69     -12.821  -6.488  -2.633  1.00 11.39           C
HETATM 1040  O   LYN B  69     -12.933  -7.466  -3.347  1.00 15.66           O
HETATM 1041  CB  LYN B  69     -10.624  -5.313  -2.696  1.00 12.04           C
HETATM 1042  CG  LYN B  69      -9.747  -4.244  -3.344  1.00 10.02           C
HETATM 1043  CD  LYN B  69      -8.218  -4.103  -3.003  1.00 11.94           C
HETATM 1044  CE  LYN B  69      -7.377  -5.488  -3.068  1.00 10.38           C
HETATM 1045  NZ  LYN B  69      -5.997  -5.273  -3.239  1.00 10.83           N
HETATM 1046  H   LYN B  69     -12.065  -3.301  -2.295  1.00  0.00           H
HETATM 1047  HA  LYN B  69     -12.068  -5.112  -4.213  1.00  0.00           H
HETATM 1048  HB3 LYN B  69     -10.094  -6.234  -2.939  1.00  0.00           H
HETATM 1049  HB2 LYN B  69     -10.428  -5.280  -1.624  1.00  0.00           H
HETATM 1050  HG3 LYN B  69     -10.146  -3.243  -3.181  1.00  0.00           H
HETATM 1051  HG2 LYN B  69      -9.600  -4.438  -4.406  1.00  0.00           H
HETATM 1052  HD3 LYN B  69      -8.002  -3.679  -2.022  1.00  0.00           H
HETATM 1053  HD2 LYN B  69      -7.792  -3.403  -3.723  1.00  0.00           H
HETATM 1054  HE3 LYN B  69      -7.676  -6.073  -3.938  1.00  0.00           H
HETATM 1055  HE2 LYN B  69      -7.601  -6.196  -2.270  1.00  0.00           H
HETATM 1056  HZ1 LYN B  69      -5.533  -4.716  -2.537  1.00  0.00           H
HETATM 1057  HZ2 LYN B  69      -5.985  -4.729  -4.090  1.00  0.00           H
ATOM   1058  N   CYS B  70     -13.486  -6.454  -1.491  1.00 10.23           N
ATOM   1059  CA  CYS B  70     -14.201  -7.589  -1.017  1.00 16.48           C
ATOM   1060  C   CYS B  70     -15.774  -7.501  -1.229  1.00 13.57           C
ATOM   1061  O   CYS B  70     -16.488  -8.518  -1.375  1.00 13.54           O
ATOM   1062  CB  CYS B  70     -13.943  -7.784   0.443  1.00 15.03           C
ATOM   1063  SG  CYS B  70     -13.807  -6.304   1.564  1.00 21.85           S
ATOM   1064  H   CYS B  70     -13.365  -5.633  -0.915  1.00  0.00           H
ATOM   1065  HA  CYS B  70     -13.869  -8.544  -1.425  1.00  0.00           H
ATOM   1066  HB3 CYS B  70     -13.035  -8.385   0.485  1.00  0.00           H
ATOM   1067  HB2 CYS B  70     -14.764  -8.368   0.858  1.00  0.00           H
ATOM   1068  HG  CYS B  70     -14.395  -5.417   0.756  1.00  0.00           H
ATOM   1069  N   GLU B  71     -16.242  -6.210  -1.490  1.00 14.02           N
ATOM   1070  CA  GLU B  71     -17.579  -5.823  -1.895  1.00 13.12           C
ATOM   1071  C   GLU B  71     -17.808  -6.150  -3.376  1.00 15.82           C
ATOM   1072  O   GLU B  71     -18.914  -6.596  -3.757  1.00 15.76           O
ATOM   1073  CB  GLU B  71     -17.976  -4.336  -1.449  1.00 16.68           C
ATOM   1074  CG  GLU B  71     -19.240  -3.707  -2.012  1.00 15.70           C
ATOM   1075  CD  GLU B  71     -20.500  -4.567  -1.972  1.00 19.38           C
ATOM   1076  OE1 GLU B  71     -20.804  -5.006  -0.834  1.00 16.44           O
ATOM   1077  OE2 GLU B  71     -21.198  -4.567  -2.984  1.00 18.57           O
ATOM   1078  H   GLU B  71     -15.608  -5.425  -1.518  1.00  0.00           H
ATOM   1079  HA  GLU B  71     -18.308  -6.427  -1.355  1.00  0.00           H
ATOM   1080  HB3 GLU B  71     -17.070  -3.820  -1.768  1.00  0.00           H
ATOM   1081  HB2 GLU B  71     -17.944  -4.307  -0.360  1.00  0.00           H
ATOM   1082  HG3 GLU B  71     -19.013  -3.530  -3.063  1.00  0.00           H
ATOM   1083  HG2 GLU B  71     -19.523  -2.825  -1.438  1.00  0.00           H
ATOM   1084  N   PHE B  72     -16.750  -5.932  -4.162  1.00 13.37           N
ATOM   1085  CA  PHE B  72     -16.931  -6.402  -5.573  1.00 14.02           C
ATOM   1086  C   PHE B  72     -16.960  -7.955  -5.550  1.00 15.95           C
ATOM   1087  O   PHE B  72     -17.775  -8.609  -6.164  1.00 16.80           O
ATOM   1088  CB  PHE B  72     -15.844  -5.828  -6.443  1.00 11.36           C
ATOM   1089  CG  PHE B  72     -15.617  -4.311  -6.368  1.00 11.08           C
ATOM   1090  CD1 PHE B  72     -16.783  -3.471  -6.417  1.00 14.35           C
ATOM   1091  CD2 PHE B  72     -14.370  -3.708  -6.236  1.00 13.45           C
ATOM   1092  CE1 PHE B  72     -16.704  -2.100  -6.430  1.00 14.42           C
ATOM   1093  CE2 PHE B  72     -14.267  -2.298  -6.257  1.00 13.42           C
ATOM   1094  CZ  PHE B  72     -15.448  -1.484  -6.252  1.00 12.73           C
ATOM   1095  H   PHE B  72     -15.973  -5.486  -3.696  1.00  0.00           H
ATOM   1096  HA  PHE B  72     -17.900  -6.058  -5.934  1.00  0.00           H
ATOM   1097  HB3 PHE B  72     -15.889  -6.174  -7.476  1.00  0.00           H
ATOM   1098  HB2 PHE B  72     -14.942  -6.332  -6.097  1.00  0.00           H
ATOM   1099  HD1 PHE B  72     -17.796  -3.825  -6.544  1.00  0.00           H
ATOM   1100  HD2 PHE B  72     -13.465  -4.293  -6.163  1.00  0.00           H
ATOM   1101  HE1 PHE B  72     -17.621  -1.531  -6.379  1.00  0.00           H
ATOM   1102  HE2 PHE B  72     -13.309  -1.820  -6.114  1.00  0.00           H
ATOM   1103  HZ  PHE B  72     -15.568  -0.437  -6.016  1.00  0.00           H
ATOM   1104  N   ALA B  73     -16.052  -8.489  -4.743  1.00 15.20           N
ATOM   1105  CA  ALA B  73     -15.794  -9.873  -4.678  1.00 13.48           C
ATOM   1106  C   ALA B  73     -17.026 -10.757  -4.287  1.00 14.68           C
ATOM   1107  O   ALA B  73     -17.365 -11.697  -5.051  1.00 14.59           O
ATOM   1108  CB  ALA B  73     -14.647 -10.085  -3.676  1.00 12.31           C
ATOM   1109  H   ALA B  73     -15.412  -7.838  -4.311  1.00  0.00           H
ATOM   1110  HA  ALA B  73     -15.326 -10.113  -5.633  1.00  0.00           H
ATOM   1111  HB1 ALA B  73     -15.026  -9.836  -2.685  1.00  0.00           H
ATOM   1112  HB2 ALA B  73     -14.270 -11.108  -3.706  1.00  0.00           H
ATOM   1113  HB3 ALA B  73     -13.791  -9.454  -3.911  1.00  0.00           H
ATOM   1114  N   VAL B  74     -17.767 -10.431  -3.256  1.00 11.91           N
ATOM   1115  CA  VAL B  74     -18.939 -11.178  -2.708  1.00 15.28           C
ATOM   1116  C   VAL B  74     -20.156 -10.791  -3.592  1.00 17.95           C
ATOM   1117  O   VAL B  74     -21.150 -11.462  -3.432  1.00 14.94           O
ATOM   1118  CB  VAL B  74     -19.172 -11.009  -1.207  1.00 13.77           C
ATOM   1119  CG1 VAL B  74     -17.942 -11.547  -0.471  1.00 14.35           C
ATOM   1120  CG2 VAL B  74     -19.735  -9.630  -0.746  1.00 10.60           C
ATOM   1121  H   VAL B  74     -17.357  -9.647  -2.770  1.00  0.00           H
ATOM   1122  HA  VAL B  74     -18.677 -12.228  -2.841  1.00  0.00           H
ATOM   1123  HB  VAL B  74     -19.930 -11.749  -0.949  1.00  0.00           H
ATOM   1124 HG11 VAL B  74     -17.108 -10.851  -0.557  1.00  0.00           H
ATOM   1125 HG12 VAL B  74     -18.134 -11.775   0.577  1.00  0.00           H
ATOM   1126 HG13 VAL B  74     -17.539 -12.434  -0.958  1.00  0.00           H
ATOM   1127 HG21 VAL B  74     -20.441  -9.299  -1.507  1.00  0.00           H
ATOM   1128 HG22 VAL B  74     -20.300  -9.716   0.182  1.00  0.00           H
ATOM   1129 HG23 VAL B  74     -18.957  -8.885  -0.578  1.00  0.00           H
ATOM   1130  N   GLY B  75     -19.949  -9.818  -4.517  1.00 14.81           N
ATOM   1131  CA  GLY B  75     -20.749  -9.493  -5.646  1.00 12.59           C
ATOM   1132  C   GLY B  75     -20.675 -10.481  -6.795  1.00 16.06           C
ATOM   1133  O   GLY B  75     -21.667 -10.875  -7.398  1.00 17.68           O
ATOM   1134  H   GLY B  75     -19.029  -9.408  -4.594  1.00  0.00           H
ATOM   1135  HA3 GLY B  75     -20.372  -8.527  -5.981  1.00  0.00           H
ATOM   1136  HA2 GLY B  75     -21.801  -9.358  -5.395  1.00  0.00           H
ATOM   1137  N   TYR B  76     -19.446 -10.903  -7.133  1.00 17.46           N
ATOM   1138  CA  TYR B  76     -19.122 -11.945  -8.093  1.00 16.42           C
ATOM   1139  C   TYR B  76     -19.336 -13.288  -7.480  1.00 20.13           C
ATOM   1140  O   TYR B  76     -20.048 -14.170  -8.042  1.00 18.17           O
ATOM   1141  CB  TYR B  76     -17.591 -11.858  -8.422  1.00 15.34           C
ATOM   1142  CG  TYR B  76     -16.831 -13.015  -9.050  1.00 18.27           C
ATOM   1143  CD1 TYR B  76     -17.052 -13.407 -10.396  1.00 20.87           C
ATOM   1144  CD2 TYR B  76     -15.907 -13.737  -8.321  1.00 17.11           C
ATOM   1145  CE1 TYR B  76     -16.314 -14.538 -10.990  1.00 17.79           C
ATOM   1146  CE2 TYR B  76     -15.254 -14.895  -8.821  1.00 19.14           C
ATOM   1147  CZ  TYR B  76     -15.459 -15.309 -10.189  1.00 20.12           C
ATOM   1148  OH  TYR B  76     -14.673 -16.286 -10.716  1.00 20.81           O
ATOM   1149  H   TYR B  76     -18.631 -10.491  -6.700  1.00  0.00           H
ATOM   1150  HA  TYR B  76     -19.626 -11.879  -9.058  1.00  0.00           H
ATOM   1151  HB3 TYR B  76     -17.042 -11.480  -7.560  1.00  0.00           H
ATOM   1152  HB2 TYR B  76     -17.485 -11.046  -9.143  1.00  0.00           H
ATOM   1153  HD1 TYR B  76     -17.745 -12.832 -10.992  1.00  0.00           H
ATOM   1154  HD2 TYR B  76     -15.658 -13.390  -7.329  1.00  0.00           H
ATOM   1155  HE1 TYR B  76     -16.396 -14.862 -12.017  1.00  0.00           H
ATOM   1156  HE2 TYR B  76     -14.550 -15.467  -8.234  1.00  0.00           H
ATOM   1157  HH  TYR B  76     -14.761 -16.311 -11.657  1.00  0.00           H
ATOM   1158  N   GLN B  77     -18.809 -13.622  -6.300  1.00 18.91           N
ATOM   1159  CA  GLN B  77     -18.995 -14.905  -5.602  1.00 16.65           C
ATOM   1160  C   GLN B  77     -20.482 -15.328  -5.275  1.00 16.99           C
ATOM   1161  O   GLN B  77     -20.796 -16.511  -5.354  1.00 21.93           O
ATOM   1162  CB  GLN B  77     -18.189 -14.946  -4.340  1.00 18.81           C
ATOM   1163  CG  GLN B  77     -16.649 -14.966  -4.506  1.00 17.29           C
ATOM   1164  CD  GLN B  77     -16.002 -16.264  -5.062  1.00 18.90           C
ATOM   1165  NE2 GLN B  77     -14.671 -16.246  -5.246  1.00 14.85           N
ATOM   1166  OE1 GLN B  77     -16.707 -17.256  -5.341  1.00 21.07           O
ATOM   1167  H   GLN B  77     -18.044 -13.047  -5.976  1.00  0.00           H
ATOM   1168  HA  GLN B  77     -18.675 -15.701  -6.274  1.00  0.00           H
ATOM   1169  HB3 GLN B  77     -18.384 -15.863  -3.784  1.00  0.00           H
ATOM   1170  HB2 GLN B  77     -18.502 -14.097  -3.732  1.00  0.00           H
ATOM   1171  HG3 GLN B  77     -16.275 -14.840  -3.490  1.00  0.00           H
ATOM   1172  HG2 GLN B  77     -16.354 -14.041  -5.001  1.00  0.00           H
ATOM   1173 HE22 GLN B  77     -14.384 -16.956  -5.905  1.00  0.00           H
ATOM   1174 HE21 GLN B  77     -14.278 -15.319  -5.322  1.00  0.00           H
ATOM   1175  N   ARG B  78     -21.355 -14.345  -5.031  1.00 15.51           N
ATOM   1176  CA  ARG B  78     -22.799 -14.565  -4.942  1.00 21.46           C
ATOM   1177  C   ARG B  78     -23.430 -14.983  -6.230  1.00 22.33           C
ATOM   1178  O   ARG B  78     -24.242 -15.915  -6.203  1.00 22.54           O
ATOM   1179  CB  ARG B  78     -23.496 -13.378  -4.308  1.00 17.11           C
ATOM   1180  CG  ARG B  78     -25.044 -13.392  -4.218  1.00 18.29           C
ATOM   1181  CD  ARG B  78     -25.423 -12.237  -3.252  1.00 15.15           C
ATOM   1182  NE  ARG B  78     -25.836 -12.622  -1.908  1.00 20.49           N
ATOM   1183  CZ  ARG B  78     -25.031 -12.628  -0.846  1.00 20.09           C
ATOM   1184  NH1 ARG B  78     -23.819 -12.168  -0.985  1.00 16.90           N
ATOM   1185  NH2 ARG B  78     -25.525 -13.113   0.286  1.00 21.34           N
ATOM   1186  H   ARG B  78     -20.963 -13.434  -4.840  1.00  0.00           H
ATOM   1187  HA  ARG B  78     -22.857 -15.452  -4.311  1.00  0.00           H
ATOM   1188  HB3 ARG B  78     -23.268 -12.444  -4.820  1.00  0.00           H
ATOM   1189  HB2 ARG B  78     -23.089 -13.408  -3.297  1.00  0.00           H
ATOM   1190  HG3 ARG B  78     -25.389 -14.298  -3.719  1.00  0.00           H
ATOM   1191  HG2 ARG B  78     -25.544 -13.321  -5.184  1.00  0.00           H
ATOM   1192  HD3 ARG B  78     -26.258 -11.973  -3.901  1.00  0.00           H
ATOM   1193  HD2 ARG B  78     -24.820 -11.336  -3.364  1.00  0.00           H
ATOM   1194  HE  ARG B  78     -26.774 -12.978  -1.792  1.00  0.00           H
ATOM   1195 HH12 ARG B  78     -23.170 -12.033  -0.223  1.00  0.00           H
ATOM   1196 HH11 ARG B  78     -23.399 -11.859  -1.849  1.00  0.00           H
ATOM   1197 HH22 ARG B  78     -24.892 -13.208   1.067  1.00  0.00           H
ATOM   1198 HH21 ARG B  78     -26.486 -13.389   0.427  1.00  0.00           H
ATOM   1199  N   LEU B  79     -22.995 -14.429  -7.393  1.00 18.46           N
ATOM   1200  CA  LEU B  79     -23.568 -14.815  -8.740  1.00 20.56           C
ATOM   1201  C   LEU B  79     -22.990 -16.174  -9.182  1.00 23.64           C
ATOM   1202  O   LEU B  79     -23.669 -17.003  -9.751  1.00 25.69           O
ATOM   1203  CB  LEU B  79     -23.024 -13.789  -9.755  1.00 18.41           C
ATOM   1204  CG  LEU B  79     -23.704 -12.380  -9.604  1.00 17.69           C
ATOM   1205  CD1 LEU B  79     -22.914 -11.337 -10.435  1.00 19.84           C
ATOM   1206  CD2 LEU B  79     -25.140 -12.299 -10.020  1.00 19.86           C
ATOM   1207  H   LEU B  79     -22.260 -13.739  -7.451  1.00  0.00           H
ATOM   1208  HA  LEU B  79     -24.657 -14.765  -8.735  1.00  0.00           H
ATOM   1209  HB3 LEU B  79     -23.244 -14.011 -10.799  1.00  0.00           H
ATOM   1210  HB2 LEU B  79     -21.946 -13.640  -9.703  1.00  0.00           H
ATOM   1211  HG  LEU B  79     -23.543 -12.232  -8.536  1.00  0.00           H
ATOM   1212 HD11 LEU B  79     -22.836 -11.707 -11.458  1.00  0.00           H
ATOM   1213 HD12 LEU B  79     -23.275 -10.309 -10.442  1.00  0.00           H
ATOM   1214 HD13 LEU B  79     -21.873 -11.415 -10.122  1.00  0.00           H
ATOM   1215 HD21 LEU B  79     -25.317 -12.905 -10.909  1.00  0.00           H
ATOM   1216 HD22 LEU B  79     -25.757 -12.676  -9.205  1.00  0.00           H
ATOM   1217 HD23 LEU B  79     -25.488 -11.316 -10.338  1.00  0.00           H
ATOM   1218  N   LYS B  80     -21.740 -16.480  -8.871  1.00 25.65           N
ATOM   1219  CA  LYS B  80     -21.033 -17.746  -8.977  1.00 23.72           C
ATOM   1220  C   LYS B  80     -21.521 -18.768  -7.888  1.00 22.52           C
ATOM   1221  O   LYS B  80     -21.207 -19.994  -7.960  1.00 24.56           O
ATOM   1222  CB  LYS B  80     -19.470 -17.474  -8.806  1.00 19.92           C
ATOM   1223  CG  LYS B  80     -18.879 -16.761 -10.050  1.00 21.24           C
ATOM   1224  CD  LYS B  80     -18.642 -17.767 -11.219  1.00 24.54           C
ATOM   1225  CE  LYS B  80     -17.584 -18.839 -10.692  1.00 28.23           C
ATOM   1226  NZ  LYS B  80     -16.779 -19.328 -11.882  1.00 28.07           N
ATOM   1227  H   LYS B  80     -21.199 -15.756  -8.421  1.00  0.00           H
ATOM   1228  HA  LYS B  80     -21.248 -18.167  -9.960  1.00  0.00           H
ATOM   1229  HB3 LYS B  80     -19.023 -18.458  -8.663  1.00  0.00           H
ATOM   1230  HB2 LYS B  80     -19.296 -16.907  -7.891  1.00  0.00           H
ATOM   1231  HG3 LYS B  80     -17.887 -16.395  -9.786  1.00  0.00           H
ATOM   1232  HG2 LYS B  80     -19.555 -15.961 -10.351  1.00  0.00           H
ATOM   1233  HD3 LYS B  80     -18.358 -17.098 -12.031  1.00  0.00           H
ATOM   1234  HD2 LYS B  80     -19.604 -18.224 -11.446  1.00  0.00           H
ATOM   1235  HE3 LYS B  80     -18.132 -19.687 -10.281  1.00  0.00           H
ATOM   1236  HE2 LYS B  80     -16.934 -18.457  -9.905  1.00  0.00           H
ATOM   1237  HZ1 LYS B  80     -16.321 -18.574 -12.374  1.00  0.00           H
ATOM   1238  HZ2 LYS B  80     -16.061 -19.949 -11.537  1.00  0.00           H
ATOM   1239  HZ3 LYS B  80     -17.395 -19.828 -12.507  1.00  0.00           H
ATOM   1240  N   GLY B  81     -22.420 -18.376  -7.007  1.00 20.95           N
ATOM   1241  CA  GLY B  81     -23.194 -19.275  -6.175  1.00 25.22           C
ATOM   1242  C   GLY B  81     -22.606 -19.835  -4.867  1.00 27.03           C
ATOM   1243  O   GLY B  81     -23.235 -20.636  -4.161  1.00 35.26           O
ATOM   1244  H   GLY B  81     -22.699 -17.410  -7.107  1.00  0.00           H
ATOM   1245  HA3 GLY B  81     -23.586 -20.118  -6.743  1.00  0.00           H
ATOM   1246  HA2 GLY B  81     -24.060 -18.674  -5.898  1.00  0.00           H
ATOM   1247  N   LYS B  82     -21.452 -19.290  -4.451  1.00 22.89           N
ATOM   1248  CA  LYS B  82     -20.704 -19.752  -3.282  1.00 26.90           C
ATOM   1249  C   LYS B  82     -21.204 -18.917  -2.053  1.00 19.65           C
ATOM   1250  O   LYS B  82     -21.583 -17.735  -2.156  1.00 21.99           O
ATOM   1251  CB  LYS B  82     -19.162 -19.591  -3.456  1.00 25.97           C
ATOM   1252  CG  LYS B  82     -18.210 -20.300  -2.480  1.00 23.89           C
ATOM   1253  CD  LYS B  82     -16.960 -20.847  -3.172  1.00 27.59           C
ATOM   1254  CE  LYS B  82     -15.809 -21.209  -2.234  1.00 29.28           C
ATOM   1255  NZ  LYS B  82     -14.568 -21.400  -3.023  1.00 31.44           N
ATOM   1256  H   LYS B  82     -21.121 -18.608  -5.118  1.00  0.00           H
ATOM   1257  HA  LYS B  82     -20.989 -20.797  -3.156  1.00  0.00           H
ATOM   1258  HB3 LYS B  82     -18.886 -18.538  -3.398  1.00  0.00           H
ATOM   1259  HB2 LYS B  82     -19.024 -19.776  -4.521  1.00  0.00           H
ATOM   1260  HG3 LYS B  82     -18.612 -21.131  -1.900  1.00  0.00           H
ATOM   1261  HG2 LYS B  82     -18.006 -19.642  -1.635  1.00  0.00           H
ATOM   1262  HD3 LYS B  82     -16.532 -20.111  -3.852  1.00  0.00           H
ATOM   1263  HD2 LYS B  82     -17.239 -21.663  -3.839  1.00  0.00           H
ATOM   1264  HE3 LYS B  82     -16.097 -22.112  -1.697  1.00  0.00           H
ATOM   1265  HE2 LYS B  82     -15.443 -20.396  -1.607  1.00  0.00           H
ATOM   1266  HZ1 LYS B  82     -14.141 -20.557  -3.380  1.00  0.00           H
ATOM   1267  HZ2 LYS B  82     -13.901 -21.933  -2.483  1.00  0.00           H
ATOM   1268  HZ3 LYS B  82     -14.715 -22.004  -3.818  1.00  0.00           H
ATOM   1269  N   CYS B  83     -21.185 -19.563  -0.866  1.00 17.33           N
ATOM   1270  CA  CYS B  83     -21.734 -18.874   0.370  1.00 23.61           C
ATOM   1271  C   CYS B  83     -20.723 -17.923   0.870  1.00 21.48           C
ATOM   1272  O   CYS B  83     -19.542 -18.284   0.896  1.00 23.58           O
ATOM   1273  CB  CYS B  83     -21.918 -19.982   1.421  1.00 22.70           C
ATOM   1274  SG  CYS B  83     -22.895 -21.404   0.824  1.00 35.32           S
ATOM   1275  H   CYS B  83     -20.669 -20.416  -0.708  1.00  0.00           H
ATOM   1276  HA  CYS B  83     -22.685 -18.450   0.046  1.00  0.00           H
ATOM   1277  HB3 CYS B  83     -22.466 -19.664   2.308  1.00  0.00           H
ATOM   1278  HB2 CYS B  83     -20.928 -20.330   1.718  1.00  0.00           H
ATOM   1279  HG  CYS B  83     -23.909 -20.628   0.428  1.00  0.00           H
ATOM   1280  N   CYS B  84     -21.170 -16.751   1.199  1.00 16.41           N
ATOM   1281  CA  CYS B  84     -20.309 -15.617   1.453  1.00 17.10           C
ATOM   1282  C   CYS B  84     -20.537 -14.968   2.853  1.00 20.19           C
ATOM   1283  O   CYS B  84     -21.664 -14.991   3.304  1.00 21.45           O
ATOM   1284  CB  CYS B  84     -20.550 -14.517   0.326  1.00 17.78           C
ATOM   1285  SG  CYS B  84     -19.629 -14.978  -1.081  1.00 21.33           S
ATOM   1286  H   CYS B  84     -22.159 -16.563   1.288  1.00  0.00           H
ATOM   1287  HA  CYS B  84     -19.255 -15.892   1.421  1.00  0.00           H
ATOM   1288  HB3 CYS B  84     -20.317 -13.490   0.608  1.00  0.00           H
ATOM   1289  HB2 CYS B  84     -21.604 -14.582   0.054  1.00  0.00           H
ATOM   1290  HG  CYS B  84     -19.859 -16.279  -0.882  1.00  0.00           H
ATOM   1291  N   LEU B  85     -19.578 -14.451   3.564  1.00 18.64           N
ATOM   1292  CA  LEU B  85     -19.713 -13.776   4.879  1.00 14.60           C
ATOM   1293  C   LEU B  85     -18.864 -12.509   4.764  1.00 18.53           C
ATOM   1294  O   LEU B  85     -17.653 -12.526   4.560  1.00 17.38           O
ATOM   1295  CB  LEU B  85     -19.301 -14.793   5.975  1.00 12.49           C
ATOM   1296  CG  LEU B  85     -19.059 -14.230   7.386  1.00 15.23           C
ATOM   1297  CD1 LEU B  85     -20.298 -13.571   7.915  1.00 13.30           C
ATOM   1298  CD2 LEU B  85     -18.534 -15.325   8.333  1.00 18.58           C
ATOM   1299  H   LEU B  85     -18.705 -14.296   3.080  1.00  0.00           H
ATOM   1300  HA  LEU B  85     -20.738 -13.419   4.986  1.00  0.00           H
ATOM   1301  HB3 LEU B  85     -18.510 -15.501   5.728  1.00  0.00           H
ATOM   1302  HB2 LEU B  85     -20.079 -15.556   6.006  1.00  0.00           H
ATOM   1303  HG  LEU B  85     -18.284 -13.463   7.403  1.00  0.00           H
ATOM   1304 HD11 LEU B  85     -21.064 -14.337   8.032  1.00  0.00           H
ATOM   1305 HD12 LEU B  85     -19.945 -13.094   8.829  1.00  0.00           H
ATOM   1306 HD13 LEU B  85     -20.507 -12.778   7.196  1.00  0.00           H
ATOM   1307 HD21 LEU B  85     -19.403 -15.937   8.574  1.00  0.00           H
ATOM   1308 HD22 LEU B  85     -17.797 -15.935   7.810  1.00  0.00           H
ATOM   1309 HD23 LEU B  85     -18.158 -14.957   9.288  1.00  0.00           H
ATOM   1310  N   PHE B  86     -19.465 -11.435   5.225  1.00 14.46           N
ATOM   1311  CA  PHE B  86     -18.964 -10.086   5.189  1.00 12.29           C
ATOM   1312  C   PHE B  86     -19.532  -9.322   6.374  1.00 14.60           C
ATOM   1313  O   PHE B  86     -20.754  -9.017   6.414  1.00 15.49           O
ATOM   1314  CB  PHE B  86     -19.360  -9.445   3.843  1.00 11.64           C
ATOM   1315  CG  PHE B  86     -18.786  -8.098   3.473  1.00 15.09           C
ATOM   1316  CD1 PHE B  86     -17.751  -7.462   4.278  1.00 13.17           C
ATOM   1317  CD2 PHE B  86     -19.253  -7.467   2.336  1.00 11.44           C
ATOM   1318  CE1 PHE B  86     -17.301  -6.183   3.873  1.00 15.46           C
ATOM   1319  CE2 PHE B  86     -18.780  -6.190   1.902  1.00 10.94           C
ATOM   1320  CZ  PHE B  86     -17.793  -5.529   2.687  1.00 11.58           C
ATOM   1321  H   PHE B  86     -20.459 -11.494   5.393  1.00  0.00           H
ATOM   1322  HA  PHE B  86     -17.876 -10.150   5.197  1.00  0.00           H
ATOM   1323  HB3 PHE B  86     -20.428  -9.349   3.650  1.00  0.00           H
ATOM   1324  HB2 PHE B  86     -19.021 -10.121   3.058  1.00  0.00           H
ATOM   1325  HD1 PHE B  86     -17.374  -7.840   5.217  1.00  0.00           H
ATOM   1326  HD2 PHE B  86     -20.039  -8.065   1.901  1.00  0.00           H
ATOM   1327  HE1 PHE B  86     -16.543  -5.737   4.501  1.00  0.00           H
ATOM   1328  HE2 PHE B  86     -19.145  -5.733   0.995  1.00  0.00           H
ATOM   1329  HZ  PHE B  86     -17.497  -4.509   2.490  1.00  0.00           H
ATOM   1330  N   PRO B  87     -18.804  -9.157   7.515  1.00 12.32           N
ATOM   1331  CA  PRO B  87     -19.374  -8.653   8.822  1.00 11.86           C
ATOM   1332  C   PRO B  87     -19.384  -7.103   8.874  1.00 12.48           C
ATOM   1333  O   PRO B  87     -19.323  -6.495   7.807  1.00 11.15           O
ATOM   1334  CB  PRO B  87     -18.383  -9.188   9.838  1.00 11.86           C
ATOM   1335  CG  PRO B  87     -17.089  -9.388   9.059  1.00 10.86           C
ATOM   1336  CD  PRO B  87     -17.485  -9.669   7.642  1.00 14.03           C
ATOM   1337  HA  PRO B  87     -20.364  -9.086   8.960  1.00  0.00           H
ATOM   1338  HB3 PRO B  87     -18.795 -10.146  10.153  1.00  0.00           H
ATOM   1339  HB2 PRO B  87     -18.179  -8.556  10.702  1.00  0.00           H
ATOM   1340  HG3 PRO B  87     -16.471 -10.189   9.466  1.00  0.00           H
ATOM   1341  HG2 PRO B  87     -16.554  -8.448   9.195  1.00  0.00           H
ATOM   1342  HD2 PRO B  87     -16.655  -9.462   6.965  1.00  0.00           H
ATOM   1343  HD3 PRO B  87     -17.593 -10.753   7.640  1.00  0.00           H
ATOM   1344  N   PHE B  88     -19.416  -6.417  10.021  1.00 11.60           N
ATOM   1345  CA  PHE B  88     -19.286  -5.004  10.227  1.00 10.17           C
ATOM   1346  C   PHE B  88     -18.250  -4.719  11.386  1.00 11.14           C
ATOM   1347  O   PHE B  88     -17.085  -5.181  11.417  1.00 14.25           O
ATOM   1348  CB  PHE B  88     -20.636  -4.275  10.279  1.00 11.89           C
ATOM   1349  CG  PHE B  88     -20.533  -2.776  10.215  1.00 11.49           C
ATOM   1350  CD1 PHE B  88     -21.129  -2.059  11.315  1.00  6.88           C
ATOM   1351  CD2 PHE B  88     -19.732  -2.110   9.269  1.00  8.92           C
ATOM   1352  CE1 PHE B  88     -20.914  -0.688  11.453  1.00  8.73           C
ATOM   1353  CE2 PHE B  88     -19.428  -0.721   9.462  1.00  9.65           C
ATOM   1354  CZ  PHE B  88     -19.960  -0.094  10.566  1.00  8.75           C
ATOM   1355  H   PHE B  88     -19.576  -6.947  10.865  1.00  0.00           H
ATOM   1356  HA  PHE B  88     -18.778  -4.543   9.380  1.00  0.00           H
ATOM   1357  HB3 PHE B  88     -21.245  -4.625  11.112  1.00  0.00           H
ATOM   1358  HB2 PHE B  88     -21.230  -4.428   9.378  1.00  0.00           H
ATOM   1359  HD1 PHE B  88     -21.803  -2.531  12.015  1.00  0.00           H
ATOM   1360  HD2 PHE B  88     -19.389  -2.611   8.376  1.00  0.00           H
ATOM   1361  HE1 PHE B  88     -21.337  -0.259  12.349  1.00  0.00           H
ATOM   1362  HE2 PHE B  88     -18.776  -0.243   8.747  1.00  0.00           H
ATOM   1363  HZ  PHE B  88     -19.592   0.887  10.825  1.00  0.00           H
ATOM   1364  N   GLY B  89     -18.639  -4.047  12.538  1.00 10.51           N
ATOM   1365  CA  GLY B  89     -17.790  -3.757  13.753  1.00  7.96           C
ATOM   1366  C   GLY B  89     -17.033  -2.387  13.572  1.00  9.65           C
ATOM   1367  O   GLY B  89     -16.641  -2.148  12.441  1.00 10.18           O
ATOM   1368  H   GLY B  89     -19.430  -3.452  12.339  1.00  0.00           H
ATOM   1369  HA3 GLY B  89     -17.035  -4.541  13.803  1.00  0.00           H
ATOM   1370  HA2 GLY B  89     -18.398  -3.878  14.650  1.00  0.00           H
ATOM   1371  N   LEU B  90     -16.711  -1.728  14.635  1.00  8.30           N
ATOM   1372  CA  LEU B  90     -15.984  -0.456  14.612  1.00 11.53           C
ATOM   1373  C   LEU B  90     -15.022  -0.266  15.814  1.00 13.84           C
ATOM   1374  O   LEU B  90     -15.328  -0.588  17.008  1.00 13.69           O
ATOM   1375  CB  LEU B  90     -16.974   0.692  14.337  1.00 14.09           C
ATOM   1376  CG  LEU B  90     -18.342   0.739  15.152  1.00 14.20           C
ATOM   1377  CD1 LEU B  90     -18.222   1.135  16.655  1.00 14.44           C
ATOM   1378  CD2 LEU B  90     -19.430   1.532  14.485  1.00 10.63           C
ATOM   1379  H   LEU B  90     -17.082  -2.058  15.514  1.00  0.00           H
ATOM   1380  HA  LEU B  90     -15.202  -0.464  13.852  1.00  0.00           H
ATOM   1381  HB3 LEU B  90     -17.250   0.506  13.299  1.00  0.00           H
ATOM   1382  HB2 LEU B  90     -16.359   1.591  14.352  1.00  0.00           H
ATOM   1383  HG  LEU B  90     -18.817  -0.236  15.047  1.00  0.00           H
ATOM   1384 HD11 LEU B  90     -17.676   0.296  17.084  1.00  0.00           H
ATOM   1385 HD12 LEU B  90     -17.676   2.067  16.799  1.00  0.00           H
ATOM   1386 HD13 LEU B  90     -19.204   1.279  17.107  1.00  0.00           H
ATOM   1387 HD21 LEU B  90     -19.287   1.492  13.405  1.00  0.00           H
ATOM   1388 HD22 LEU B  90     -20.449   1.176  14.638  1.00  0.00           H
ATOM   1389 HD23 LEU B  90     -19.491   2.564  14.829  1.00  0.00           H
ATOM   1390  N   HIE B  91     -13.911   0.426  15.477  1.00 11.29           N
ATOM   1391  CA  HIE B  91     -12.703   0.581  16.301  1.00 13.95           C
ATOM   1392  C   HIE B  91     -12.801   1.975  16.992  1.00 13.59           C
ATOM   1393  O   HIE B  91     -12.813   3.027  16.375  1.00 15.11           O
ATOM   1394  CB  HIE B  91     -11.416   0.430  15.439  1.00 11.40           C
ATOM   1395  CG  HIE B  91     -10.270   0.069  16.354  1.00 13.48           C
ATOM   1396  CD2 HIE B  91     -10.214  -0.778  17.442  1.00 10.64           C
ATOM   1397  ND1 HIE B  91      -8.911   0.460  16.060  1.00 10.87           N
ATOM   1398  CE1 HIE B  91      -8.161  -0.107  16.988  1.00 10.73           C
ATOM   1399  NE2 HIE B  91      -8.897  -0.818  17.881  1.00 12.28           N
ATOM   1400  H   HIE B  91     -13.993   0.783  14.536  1.00  0.00           H
ATOM   1401  HA  HIE B  91     -12.766  -0.157  17.100  1.00  0.00           H
ATOM   1402  HB3 HIE B  91     -11.245   1.340  14.863  1.00  0.00           H
ATOM   1403  HB2 HIE B  91     -11.554  -0.402  14.748  1.00  0.00           H
ATOM   1404  HD2 HIE B  91     -10.960  -1.431  17.871  1.00  0.00           H
ATOM   1405  HE1 HIE B  91      -7.103   0.104  17.034  1.00  0.00           H
ATOM   1406  HE2 HIE B  91      -8.388  -1.301  18.608  1.00  0.00           H
ATOM   1407  N   CYS B  92     -12.585   1.897  18.341  1.00 14.62           N
ATOM   1408  CA  CYS B  92     -12.502   3.039  19.225  1.00 15.95           C
ATOM   1409  C   CYS B  92     -11.476   2.871  20.348  1.00 18.66           C
ATOM   1410  O   CYS B  92     -11.346   3.699  21.251  1.00 14.27           O
ATOM   1411  CB  CYS B  92     -13.937   3.464  19.715  1.00 13.55           C
ATOM   1412  SG  CYS B  92     -14.831   1.996  20.520  1.00 21.83           S
ATOM   1413  H   CYS B  92     -12.565   0.993  18.790  1.00  0.00           H
ATOM   1414  HA  CYS B  92     -12.053   3.911  18.749  1.00  0.00           H
ATOM   1415  HB3 CYS B  92     -14.562   3.806  18.889  1.00  0.00           H
ATOM   1416  HB2 CYS B  92     -13.860   4.245  20.471  1.00  0.00           H
ATOM   1417  HG  CYS B  92     -14.811   2.473  21.768  1.00  0.00           H
ATOM   1418  N   THR B  93     -10.525   1.932  20.180  1.00 12.56           N
ATOM   1419  CA  THR B  93      -9.452   1.667  21.195  1.00 15.39           C
ATOM   1420  C   THR B  93      -8.152   2.452  20.893  1.00 18.15           C
ATOM   1421  O   THR B  93      -7.730   2.441  19.737  1.00 17.50           O
ATOM   1422  CB  THR B  93      -9.212   0.073  21.198  1.00 14.91           C
ATOM   1423  CG2 THR B  93      -9.012  -0.419  22.625  1.00 12.28           C
ATOM   1424  OG1 THR B  93     -10.329  -0.617  20.692  1.00 14.41           O
ATOM   1425  H   THR B  93     -10.626   1.255  19.438  1.00  0.00           H
ATOM   1426  HA  THR B  93      -9.797   1.977  22.181  1.00  0.00           H
ATOM   1427  HB  THR B  93      -8.411  -0.221  20.520  1.00  0.00           H
ATOM   1428 HG21 THR B  93      -8.681  -1.436  22.833  1.00  0.00           H
ATOM   1429 HG22 THR B  93      -8.205   0.196  23.023  1.00  0.00           H
ATOM   1430 HG23 THR B  93      -9.842  -0.217  23.302  1.00  0.00           H
ATOM   1431  HG1 THR B  93      -9.999  -1.462  20.425  1.00  0.00           H
ATOM   1432  N   GLY B  94      -7.436   3.062  21.890  1.00 16.97           N
ATOM   1433  CA  GLY B  94      -6.168   3.859  21.855  1.00 18.31           C
ATOM   1434  C   GLY B  94      -6.274   5.179  22.539  1.00 20.55           C
ATOM   1435  O   GLY B  94      -7.218   5.437  23.289  1.00 25.35           O
ATOM   1436  H   GLY B  94      -7.911   3.082  22.782  1.00  0.00           H
ATOM   1437  HA3 GLY B  94      -5.779   4.068  20.859  1.00  0.00           H
ATOM   1438  HA2 GLY B  94      -5.398   3.249  22.326  1.00  0.00           H
ATOM   1439  N   MET B  95      -5.345   6.096  22.259  1.00 29.53           N
ATOM   1440  CA  MET B  95      -5.221   7.379  22.992  1.00 32.67           C
ATOM   1441  C   MET B  95      -6.360   8.364  22.710  1.00 29.39           C
ATOM   1442  O   MET B  95      -6.955   8.824  23.680  1.00 29.76           O
ATOM   1443  CB  MET B  95      -3.876   8.045  22.586  1.00 35.32           C
ATOM   1444  CG  MET B  95      -2.582   7.552  23.260  1.00 33.53           C
ATOM   1445  SD  MET B  95      -0.899   7.993  22.576  1.00 63.41           S
ATOM   1446  CE  MET B  95       0.195   7.810  24.030  1.00 41.33           C
ATOM   1447  H   MET B  95      -4.696   5.907  21.509  1.00  0.00           H
ATOM   1448  HA  MET B  95      -5.243   7.220  24.070  1.00  0.00           H
ATOM   1449  HB3 MET B  95      -3.821   9.105  22.833  1.00  0.00           H
ATOM   1450  HB2 MET B  95      -3.574   7.905  21.548  1.00  0.00           H
ATOM   1451  HG3 MET B  95      -2.487   6.469  23.191  1.00  0.00           H
ATOM   1452  HG2 MET B  95      -2.564   7.630  24.347  1.00  0.00           H
ATOM   1453  HE1 MET B  95       1.182   8.132  23.698  1.00  0.00           H
ATOM   1454  HE2 MET B  95      -0.183   8.502  24.783  1.00  0.00           H
ATOM   1455  HE3 MET B  95       0.009   6.808  24.415  1.00  0.00           H
ATOM   1456  N   PRO B  96      -6.720   8.780  21.492  1.00 30.59           N
ATOM   1457  CA  PRO B  96      -7.412  10.053  21.200  1.00 30.49           C
ATOM   1458  C   PRO B  96      -8.897  10.016  21.577  1.00 28.96           C
ATOM   1459  O   PRO B  96      -9.378  11.041  22.009  1.00 33.00           O
ATOM   1460  CB  PRO B  96      -7.203  10.390  19.724  1.00 27.05           C
ATOM   1461  CG  PRO B  96      -7.099   8.954  19.133  1.00 34.34           C
ATOM   1462  CD  PRO B  96      -6.336   8.173  20.191  1.00 27.35           C
ATOM   1463  HA  PRO B  96      -6.850  10.733  21.839  1.00  0.00           H
ATOM   1464  HB3 PRO B  96      -6.276  10.952  19.613  1.00  0.00           H
ATOM   1465  HB2 PRO B  96      -7.983  10.988  19.253  1.00  0.00           H
ATOM   1466  HG3 PRO B  96      -6.659   8.924  18.136  1.00  0.00           H
ATOM   1467  HG2 PRO B  96      -8.156   8.690  19.143  1.00  0.00           H
ATOM   1468  HD2 PRO B  96      -6.672   7.145  20.054  1.00  0.00           H
ATOM   1469  HD3 PRO B  96      -5.261   8.238  20.021  1.00  0.00           H
ATOM   1470  N   ILE B  97      -9.687   8.976  21.259  1.00 24.58           N
ATOM   1471  CA  ILE B  97     -11.163   8.850  21.554  1.00 30.84           C
ATOM   1472  C   ILE B  97     -11.507   9.286  23.059  1.00 33.42           C
ATOM   1473  O   ILE B  97     -12.583   9.822  23.221  1.00 36.64           O
ATOM   1474  CB  ILE B  97     -11.669   7.452  21.241  1.00 24.66           C
ATOM   1475  CG1 ILE B  97     -11.136   6.692  19.970  1.00 25.63           C
ATOM   1476  CG2 ILE B  97     -13.173   7.400  21.254  1.00 20.52           C
ATOM   1477  CD1 ILE B  97     -11.432   7.386  18.641  1.00 17.75           C
ATOM   1478  H   ILE B  97      -9.241   8.312  20.642  1.00  0.00           H
ATOM   1479  HA  ILE B  97     -11.829   9.470  20.955  1.00  0.00           H
ATOM   1480  HB  ILE B  97     -11.456   6.846  22.122  1.00  0.00           H
ATOM   1481 HG13 ILE B  97     -11.462   5.651  19.991  1.00  0.00           H
ATOM   1482 HG12 ILE B  97     -10.062   6.573  20.110  1.00  0.00           H
ATOM   1483 HG21 ILE B  97     -13.485   6.365  21.108  1.00  0.00           H
ATOM   1484 HG22 ILE B  97     -13.556   7.858  22.166  1.00  0.00           H
ATOM   1485 HG23 ILE B  97     -13.606   8.027  20.476  1.00  0.00           H
ATOM   1486 HD11 ILE B  97     -11.109   6.684  17.871  1.00  0.00           H
ATOM   1487 HD12 ILE B  97     -12.504   7.389  18.443  1.00  0.00           H
ATOM   1488 HD13 ILE B  97     -10.980   8.371  18.529  1.00  0.00           H
ATOM   1489  N   LYS B  98     -10.597   9.139  24.055  1.00 32.71           N
ATOM   1490  CA  LYS B  98     -10.641   9.651  25.407  1.00 29.02           C
ATOM   1491  C   LYS B  98      -9.871  11.011  25.474  1.00 32.95           C
ATOM   1492  O   LYS B  98     -10.427  12.060  25.769  1.00 35.42           O
ATOM   1493  CB  LYS B  98     -10.008   8.609  26.405  1.00 33.21           C
ATOM   1494  CG  LYS B  98      -9.895   9.104  27.891  1.00 32.42           C
ATOM   1495  CD  LYS B  98     -11.190   9.760  28.492  1.00 38.97           C
ATOM   1496  CE  LYS B  98     -11.044  10.022  29.993  1.00 55.81           C
ATOM   1497  NZ  LYS B  98     -11.809  11.175  30.513  1.00 53.33           N
ATOM   1498  H   LYS B  98      -9.680   8.815  23.782  1.00  0.00           H
ATOM   1499  HA  LYS B  98     -11.674   9.790  25.727  1.00  0.00           H
ATOM   1500  HB3 LYS B  98      -8.998   8.332  26.105  1.00  0.00           H
ATOM   1501  HB2 LYS B  98     -10.645   7.729  26.500  1.00  0.00           H
ATOM   1502  HG3 LYS B  98      -9.085   9.808  28.079  1.00  0.00           H
ATOM   1503  HG2 LYS B  98      -9.606   8.250  28.505  1.00  0.00           H
ATOM   1504  HD3 LYS B  98     -12.073   9.171  28.246  1.00  0.00           H
ATOM   1505  HD2 LYS B  98     -11.196  10.685  27.915  1.00  0.00           H
ATOM   1506  HE3 LYS B  98     -10.035  10.095  30.398  1.00  0.00           H
ATOM   1507  HE2 LYS B  98     -11.403   9.131  30.508  1.00  0.00           H
ATOM   1508  HZ1 LYS B  98     -11.392  12.023  30.157  1.00  0.00           H
ATOM   1509  HZ2 LYS B  98     -12.717  10.998  30.108  1.00  0.00           H
ATOM   1510  HZ3 LYS B  98     -11.851  11.142  31.522  1.00  0.00           H
ATOM   1511  N   ALA B  99      -8.530  10.909  25.079  1.00 33.42           N
ATOM   1512  CA  ALA B  99      -7.604  12.004  25.266  1.00 32.05           C
ATOM   1513  C   ALA B  99      -7.929  13.277  24.594  1.00 35.85           C
ATOM   1514  O   ALA B  99      -7.958  14.305  25.253  1.00 32.36           O
ATOM   1515  CB  ALA B  99      -6.191  11.602  24.960  1.00 25.67           C
ATOM   1516  H   ALA B  99      -8.091  10.034  24.833  1.00  0.00           H
ATOM   1517  HA  ALA B  99      -7.603  12.212  26.337  1.00  0.00           H
ATOM   1518  HB1 ALA B  99      -5.934  11.520  23.904  1.00  0.00           H
ATOM   1519  HB2 ALA B  99      -5.464  12.331  25.318  1.00  0.00           H
ATOM   1520  HB3 ALA B  99      -5.961  10.573  25.237  1.00  0.00           H
ATOM   1521  N   CYS B 100      -8.293  13.212  23.328  1.00 33.31           N
ATOM   1522  CA  CYS B 100      -8.669  14.444  22.571  1.00 30.72           C
ATOM   1523  C   CYS B 100     -10.062  14.966  23.062  1.00 37.66           C
ATOM   1524  O   CYS B 100     -10.299  16.156  23.074  1.00 38.40           O
ATOM   1525  CB  CYS B 100      -8.636  14.146  21.111  1.00 29.57           C
ATOM   1526  SG  CYS B 100      -7.061  13.903  20.307  1.00 34.85           S
ATOM   1527  H   CYS B 100      -8.332  12.355  22.795  1.00  0.00           H
ATOM   1528  HA  CYS B 100      -7.918  15.230  22.652  1.00  0.00           H
ATOM   1529  HB3 CYS B 100      -9.028  15.046  20.638  1.00  0.00           H
ATOM   1530  HB2 CYS B 100      -9.301  13.370  20.735  1.00  0.00           H
ATOM   1531  HG  CYS B 100      -7.259  14.269  19.037  1.00  0.00           H
ATOM   1532  N   ALA B 101     -11.030  14.085  23.425  1.00 34.26           N
ATOM   1533  CA  ALA B 101     -12.221  14.498  24.064  1.00 39.51           C
ATOM   1534  C   ALA B 101     -12.050  15.477  25.243  1.00 41.09           C
ATOM   1535  O   ALA B 101     -12.774  16.474  25.305  1.00 39.61           O
ATOM   1536  CB  ALA B 101     -13.089  13.187  24.402  1.00 39.38           C
ATOM   1537  H   ALA B 101     -10.831  13.098  23.503  1.00  0.00           H
ATOM   1538  HA  ALA B 101     -12.754  15.038  23.281  1.00  0.00           H
ATOM   1539  HB1 ALA B 101     -13.016  12.459  23.595  1.00  0.00           H
ATOM   1540  HB2 ALA B 101     -12.908  12.635  25.325  1.00  0.00           H
ATOM   1541  HB3 ALA B 101     -14.144  13.425  24.535  1.00  0.00           H
ATOM   1542  N   ASP B 102     -11.131  15.069  26.154  1.00 38.66           N
ATOM   1543  CA  ASP B 102     -10.884  15.768  27.418  1.00 41.02           C
ATOM   1544  C   ASP B 102     -10.064  17.051  27.021  1.00 42.56           C
ATOM   1545  O   ASP B 102     -10.339  18.054  27.686  1.00 43.04           O
ATOM   1546  CB  ASP B 102     -10.024  14.977  28.357  1.00 35.82           C
ATOM   1547  CG  ASP B 102     -10.577  13.814  29.070  1.00 39.97           C
ATOM   1548  OD1 ASP B 102     -11.856  13.788  29.095  1.00 40.31           O
ATOM   1549  OD2 ASP B 102      -9.811  12.940  29.467  1.00 40.24           O
ATOM   1550  H   ASP B 102     -10.696  14.172  25.990  1.00  0.00           H
ATOM   1551  HA  ASP B 102     -11.782  16.101  27.938  1.00  0.00           H
ATOM   1552  HB3 ASP B 102      -9.644  15.612  29.157  1.00  0.00           H
ATOM   1553  HB2 ASP B 102      -9.130  14.605  27.857  1.00  0.00           H
ATOM   1554  N   LYS B 103      -9.248  17.023  25.935  1.00 40.82           N
ATOM   1555  CA  LYS B 103      -8.464  18.141  25.410  1.00 44.28           C
ATOM   1556  C   LYS B 103      -9.368  19.211  24.798  1.00 47.52           C
ATOM   1557  O   LYS B 103      -9.034  20.394  24.721  1.00 48.68           O
ATOM   1558  CB  LYS B 103      -7.287  17.654  24.447  1.00 37.71           C
ATOM   1559  CG  LYS B 103      -6.151  18.688  24.357  1.00 41.47           C
ATOM   1560  CD  LYS B 103      -5.043  18.264  23.374  1.00 46.07           C
ATOM   1561  CE  LYS B 103      -4.151  19.451  22.942  1.00 48.59           C
ATOM   1562  NZ  LYS B 103      -3.104  19.855  23.861  1.00 53.12           N
ATOM   1563  H   LYS B 103      -9.077  16.140  25.475  1.00  0.00           H
ATOM   1564  HA  LYS B 103      -7.985  18.494  26.323  1.00  0.00           H
ATOM   1565  HB3 LYS B 103      -7.776  17.306  23.537  1.00  0.00           H
ATOM   1566  HB2 LYS B 103      -6.832  16.757  24.867  1.00  0.00           H
ATOM   1567  HG3 LYS B 103      -5.713  18.970  25.314  1.00  0.00           H
ATOM   1568  HG2 LYS B 103      -6.678  19.546  23.940  1.00  0.00           H
ATOM   1569  HD3 LYS B 103      -5.578  17.820  22.536  1.00  0.00           H
ATOM   1570  HD2 LYS B 103      -4.396  17.487  23.781  1.00  0.00           H
ATOM   1571  HE3 LYS B 103      -4.670  20.384  22.722  1.00  0.00           H
ATOM   1572  HE2 LYS B 103      -3.533  19.194  22.083  1.00  0.00           H
ATOM   1573  HZ1 LYS B 103      -2.673  18.976  24.111  1.00  0.00           H
ATOM   1574  HZ2 LYS B 103      -2.514  20.506  23.364  1.00  0.00           H
ATOM   1575  HZ3 LYS B 103      -3.430  20.348  24.680  1.00  0.00           H
ATOM   1576  N   LEU B 104     -10.563  18.869  24.360  1.00 42.05           N
ATOM   1577  CA  LEU B 104     -11.557  19.890  23.995  1.00 46.53           C
ATOM   1578  C   LEU B 104     -12.237  20.387  25.320  1.00 49.71           C
ATOM   1579  O   LEU B 104     -12.300  21.608  25.546  1.00 50.28           O
ATOM   1580  CB  LEU B 104     -12.531  19.218  23.028  1.00 45.94           C
ATOM   1581  CG  LEU B 104     -13.667  20.174  22.576  1.00 45.32           C
ATOM   1582  CD1 LEU B 104     -13.274  21.291  21.572  1.00 47.03           C
ATOM   1583  CD2 LEU B 104     -14.869  19.392  22.105  1.00 48.36           C
ATOM   1584  H   LEU B 104     -10.850  17.901  24.373  1.00  0.00           H
ATOM   1585  HA  LEU B 104     -11.071  20.711  23.469  1.00  0.00           H
ATOM   1586  HB3 LEU B 104     -12.956  18.339  23.513  1.00  0.00           H
ATOM   1587  HB2 LEU B 104     -11.998  18.899  22.133  1.00  0.00           H
ATOM   1588  HG  LEU B 104     -14.048  20.729  23.434  1.00  0.00           H
ATOM   1589 HD11 LEU B 104     -14.175  21.787  21.211  1.00  0.00           H
ATOM   1590 HD12 LEU B 104     -12.555  22.035  21.915  1.00  0.00           H
ATOM   1591 HD13 LEU B 104     -12.881  20.842  20.660  1.00  0.00           H
ATOM   1592 HD21 LEU B 104     -15.750  20.033  22.067  1.00  0.00           H
ATOM   1593 HD22 LEU B 104     -14.631  18.859  21.184  1.00  0.00           H
ATOM   1594 HD23 LEU B 104     -15.197  18.594  22.771  1.00  0.00           H
ATOM   1595  N   LYS B 105     -12.613  19.477  26.243  1.00 53.02           N
ATOM   1596  CA  LYS B 105     -13.306  19.787  27.443  1.00 52.38           C
ATOM   1597  C   LYS B 105     -12.477  20.826  28.284  1.00 56.02           C
ATOM   1598  O   LYS B 105     -13.041  21.856  28.669  1.00 58.34           O
ATOM   1599  CB  LYS B 105     -13.612  18.502  28.204  1.00 48.74           C
ATOM   1600  CG  LYS B 105     -14.622  18.614  29.276  1.00 53.51           C
ATOM   1601  CD  LYS B 105     -14.932  17.280  29.939  1.00 49.79           C
ATOM   1602  CE  LYS B 105     -16.010  17.242  31.052  1.00 53.66           C
ATOM   1603  NZ  LYS B 105     -16.441  15.936  31.293  1.00 56.59           N
ATOM   1604  H   LYS B 105     -12.614  18.527  25.901  1.00  0.00           H
ATOM   1605  HA  LYS B 105     -14.272  20.249  27.237  1.00  0.00           H
ATOM   1606  HB3 LYS B 105     -12.720  18.173  28.737  1.00  0.00           H
ATOM   1607  HB2 LYS B 105     -13.824  17.622  27.596  1.00  0.00           H
ATOM   1608  HG3 LYS B 105     -15.555  19.117  29.023  1.00  0.00           H
ATOM   1609  HG2 LYS B 105     -14.147  19.144  30.102  1.00  0.00           H
ATOM   1610  HD3 LYS B 105     -14.044  16.822  30.374  1.00  0.00           H
ATOM   1611  HD2 LYS B 105     -15.224  16.605  29.135  1.00  0.00           H
ATOM   1612  HE3 LYS B 105     -16.935  17.742  30.762  1.00  0.00           H
ATOM   1613  HE2 LYS B 105     -15.719  17.683  32.006  1.00  0.00           H
ATOM   1614  HZ1 LYS B 105     -17.282  15.687  30.793  1.00  0.00           H
ATOM   1615  HZ2 LYS B 105     -15.799  15.193  31.056  1.00  0.00           H
ATOM   1616  HZ3 LYS B 105     -16.857  15.816  32.206  1.00  0.00           H
ATOM   1617  N   ARG B 106     -11.204  20.545  28.371  1.00 57.67           N
ATOM   1618  CA  ARG B 106     -10.183  21.363  29.013  1.00 58.91           C
ATOM   1619  C   ARG B 106     -10.001  22.791  28.314  1.00 62.96           C
ATOM   1620  O   ARG B 106      -9.831  23.709  29.132  1.00 68.31           O
ATOM   1621  CB  ARG B 106      -8.854  20.599  28.935  1.00 56.18           C
ATOM   1622  CG  ARG B 106      -7.775  21.006  30.008  1.00 64.77           C
ATOM   1623  CD  ARG B 106      -7.767  20.226  31.331  1.00 78.26           C
ATOM   1624  NE  ARG B 106      -9.175  20.107  31.870  1.00 81.72           N
ATOM   1625  CZ  ARG B 106     -10.032  19.076  31.829  1.00 84.71           C
ATOM   1626  NH1 ARG B 106      -9.731  17.887  31.326  1.00 85.33           N
ATOM   1627  NH2 ARG B 106     -11.222  19.182  32.374  1.00 81.84           N
ATOM   1628  H   ARG B 106     -10.958  19.635  28.007  1.00  0.00           H
ATOM   1629  HA  ARG B 106     -10.426  21.385  30.075  1.00  0.00           H
ATOM   1630  HB3 ARG B 106      -8.453  20.800  27.942  1.00  0.00           H
ATOM   1631  HB2 ARG B 106      -9.084  19.550  29.123  1.00  0.00           H
ATOM   1632  HG3 ARG B 106      -7.851  22.087  30.123  1.00  0.00           H
ATOM   1633  HG2 ARG B 106      -6.835  20.833  29.484  1.00  0.00           H
ATOM   1634  HD3 ARG B 106      -7.187  20.757  32.085  1.00  0.00           H
ATOM   1635  HD2 ARG B 106      -7.559  19.160  31.230  1.00  0.00           H
ATOM   1636  HE  ARG B 106      -9.511  20.861  32.453  1.00  0.00           H
ATOM   1637 HH12 ARG B 106     -10.392  17.134  31.450  1.00  0.00           H
ATOM   1638 HH11 ARG B 106      -8.805  17.736  30.952  1.00  0.00           H
ATOM   1639 HH22 ARG B 106     -11.885  18.449  32.579  1.00  0.00           H
ATOM   1640 HH21 ARG B 106     -11.453  20.060  32.815  1.00  0.00           H
ATOM   1641  N   GLU B 107     -10.042  22.889  26.978  1.00 59.93           N
ATOM   1642  CA  GLU B 107     -10.092  24.123  26.157  1.00 59.07           C
ATOM   1643  C   GLU B 107     -11.318  24.944  26.619  1.00 62.79           C
ATOM   1644  O   GLU B 107     -11.185  26.145  26.921  1.00 64.91           O
ATOM   1645  CB  GLU B 107     -10.158  23.672  24.641  1.00 53.99           C
ATOM   1646  CG  GLU B 107      -9.515  24.703  23.681  1.00 55.89           C
ATOM   1647  CD  GLU B 107      -8.886  24.048  22.450  1.00 55.34           C
ATOM   1648  OE1 GLU B 107      -9.484  24.046  21.348  1.00 55.04           O
ATOM   1649  OE2 GLU B 107      -7.738  23.494  22.577  1.00 54.77           O
ATOM   1650  H   GLU B 107      -9.941  22.054  26.419  1.00  0.00           H
ATOM   1651  HA  GLU B 107      -9.210  24.706  26.419  1.00  0.00           H
ATOM   1652  HB3 GLU B 107     -11.202  23.722  24.333  1.00  0.00           H
ATOM   1653  HB2 GLU B 107      -9.730  22.684  24.467  1.00  0.00           H
ATOM   1654  HG3 GLU B 107      -8.742  25.276  24.193  1.00  0.00           H
ATOM   1655  HG2 GLU B 107     -10.245  25.446  23.362  1.00  0.00           H
ATOM   1656  N   ILE B 108     -12.521  24.366  26.616  1.00 55.44           N
ATOM   1657  CA  ILE B 108     -13.749  24.990  27.025  1.00 59.61           C
ATOM   1658  C   ILE B 108     -13.670  25.356  28.492  1.00 66.57           C
ATOM   1659  O   ILE B 108     -14.198  26.377  28.878  1.00 63.04           O
ATOM   1660  CB  ILE B 108     -14.915  24.084  26.638  1.00 55.53           C
ATOM   1661  CG1 ILE B 108     -14.896  23.859  25.057  1.00 57.91           C
ATOM   1662  CG2 ILE B 108     -16.269  24.812  27.098  1.00 51.92           C
ATOM   1663  CD1 ILE B 108     -15.807  22.642  24.634  1.00 50.67           C
ATOM   1664  H   ILE B 108     -12.441  23.379  26.420  1.00  0.00           H
ATOM   1665  HA  ILE B 108     -13.857  25.943  26.506  1.00  0.00           H
ATOM   1666  HB  ILE B 108     -14.962  23.156  27.208  1.00  0.00           H
ATOM   1667 HG13 ILE B 108     -13.927  23.553  24.662  1.00  0.00           H
ATOM   1668 HG12 ILE B 108     -15.142  24.728  24.447  1.00  0.00           H
ATOM   1669 HG21 ILE B 108     -16.378  24.829  28.182  1.00  0.00           H
ATOM   1670 HG22 ILE B 108     -16.223  25.849  26.766  1.00  0.00           H
ATOM   1671 HG23 ILE B 108     -17.224  24.531  26.652  1.00  0.00           H
ATOM   1672 HD11 ILE B 108     -15.412  21.703  25.021  1.00  0.00           H
ATOM   1673 HD12 ILE B 108     -16.854  22.680  24.934  1.00  0.00           H
ATOM   1674 HD13 ILE B 108     -15.795  22.592  23.545  1.00  0.00           H
ATOM   1675  N   GLU B 109     -13.175  24.494  29.410  1.00 67.49           N
ATOM   1676  CA  GLU B 109     -12.945  24.815  30.819  1.00 62.89           C
ATOM   1677  C   GLU B 109     -11.967  26.006  31.027  1.00 68.21           C
ATOM   1678  O   GLU B 109     -12.281  26.923  31.822  1.00 70.62           O
ATOM   1679  CB  GLU B 109     -12.332  23.528  31.469  1.00 61.84           C
ATOM   1680  CG  GLU B 109     -11.678  23.754  32.829  1.00 74.71           C
ATOM   1681  CD  GLU B 109     -11.086  22.411  33.361  1.00 78.85           C
ATOM   1682  OE1 GLU B 109      -9.875  22.396  33.668  1.00 77.67           O
ATOM   1683  OE2 GLU B 109     -11.806  21.392  33.477  1.00 68.69           O
ATOM   1684  H   GLU B 109     -13.077  23.552  29.059  1.00  0.00           H
ATOM   1685  HA  GLU B 109     -13.870  25.073  31.336  1.00  0.00           H
ATOM   1686  HB3 GLU B 109     -11.557  23.218  30.769  1.00  0.00           H
ATOM   1687  HB2 GLU B 109     -13.036  22.698  31.531  1.00  0.00           H
ATOM   1688  HG3 GLU B 109     -12.446  24.035  33.549  1.00  0.00           H
ATOM   1689  HG2 GLU B 109     -10.874  24.487  32.903  1.00  0.00           H
ATOM   1690  N   LEU B 110     -10.837  26.039  30.296  1.00 68.17           N
ATOM   1691  CA  LEU B 110      -9.841  27.118  30.293  1.00 67.74           C
ATOM   1692  C   LEU B 110     -10.293  28.512  29.740  1.00 68.72           C
ATOM   1693  O   LEU B 110     -10.280  29.494  30.439  1.00 69.89           O
ATOM   1694  CB  LEU B 110      -8.555  26.712  29.545  1.00 70.65           C
ATOM   1695  CG  LEU B 110      -7.166  27.311  30.070  1.00 80.50           C
ATOM   1696  CD1 LEU B 110      -6.812  26.690  31.508  1.00 74.85           C
ATOM   1697  CD2 LEU B 110      -6.095  27.117  28.923  1.00 75.28           C
ATOM   1698  H   LEU B 110     -10.750  25.350  29.563  1.00  0.00           H
ATOM   1699  HA  LEU B 110      -9.565  27.262  31.338  1.00  0.00           H
ATOM   1700  HB3 LEU B 110      -8.539  26.807  28.459  1.00  0.00           H
ATOM   1701  HB2 LEU B 110      -8.449  25.650  29.768  1.00  0.00           H
ATOM   1702  HG  LEU B 110      -7.282  28.374  30.278  1.00  0.00           H
ATOM   1703 HD11 LEU B 110      -6.949  27.479  32.248  1.00  0.00           H
ATOM   1704 HD12 LEU B 110      -7.447  25.874  31.852  1.00  0.00           H
ATOM   1705 HD13 LEU B 110      -5.763  26.408  31.591  1.00  0.00           H
ATOM   1706 HD21 LEU B 110      -5.750  26.085  28.880  1.00  0.00           H
ATOM   1707 HD22 LEU B 110      -6.351  27.212  27.868  1.00  0.00           H
ATOM   1708 HD23 LEU B 110      -5.230  27.747  29.131  1.00  0.00           H
ATOM   1709  N   TYR B 111     -10.759  28.527  28.527  1.00 64.61           N
ATOM   1710  CA  TYR B 111     -11.127  29.768  27.768  1.00 61.30           C
ATOM   1711  C   TYR B 111     -12.554  30.072  27.801  1.00 63.02           C
ATOM   1712  O   TYR B 111     -12.967  31.173  27.438  1.00 65.95           O
ATOM   1713  CB  TYR B 111     -10.681  29.657  26.278  1.00 62.80           C
ATOM   1714  CG  TYR B 111      -9.128  29.452  26.087  1.00 68.09           C
ATOM   1715  CD1 TYR B 111      -8.251  30.259  26.864  1.00 65.49           C
ATOM   1716  CD2 TYR B 111      -8.615  28.331  25.353  1.00 69.19           C
ATOM   1717  CE1 TYR B 111      -6.882  29.954  26.924  1.00 67.47           C
ATOM   1718  CE2 TYR B 111      -7.190  28.137  25.389  1.00 69.05           C
ATOM   1719  CZ  TYR B 111      -6.327  28.960  26.121  1.00 70.82           C
ATOM   1720  OH  TYR B 111      -4.987  28.648  26.162  1.00 85.77           O
ATOM   1721  H   TYR B 111     -10.854  27.665  28.009  1.00  0.00           H
ATOM   1722  HA  TYR B 111     -10.547  30.589  28.187  1.00  0.00           H
ATOM   1723  HB3 TYR B 111     -10.978  30.573  25.767  1.00  0.00           H
ATOM   1724  HB2 TYR B 111     -11.296  28.918  25.764  1.00  0.00           H
ATOM   1725  HD1 TYR B 111      -8.599  31.118  27.420  1.00  0.00           H
ATOM   1726  HD2 TYR B 111      -9.209  27.626  24.792  1.00  0.00           H
ATOM   1727  HE1 TYR B 111      -6.238  30.652  27.438  1.00  0.00           H
ATOM   1728  HE2 TYR B 111      -6.923  27.219  24.886  1.00  0.00           H
ATOM   1729  HH  TYR B 111      -4.491  29.138  26.799  1.00  0.00           H
ATOM   1730  N   GLY B 112     -13.439  29.194  28.262  1.00 62.18           N
ATOM   1731  CA  GLY B 112     -14.855  29.339  28.171  1.00 63.62           C
ATOM   1732  C   GLY B 112     -15.395  29.019  26.772  1.00 70.87           C
ATOM   1733  O   GLY B 112     -14.615  28.841  25.791  1.00 71.37           O
ATOM   1734  H   GLY B 112     -13.053  28.263  28.325  1.00  0.00           H
ATOM   1735  HA3 GLY B 112     -15.242  30.338  28.366  1.00  0.00           H
ATOM   1736  HA2 GLY B 112     -15.233  28.638  28.916  1.00  0.00           H
ATOM   1737  N   CYS B 113     -16.742  28.841  26.669  1.00 74.58           N
ATOM   1738  CA  CYS B 113     -17.486  28.532  25.444  1.00 69.27           C
ATOM   1739  C   CYS B 113     -18.200  29.833  24.987  1.00 69.11           C
ATOM   1740  O   CYS B 113     -18.781  30.486  25.878  1.00 69.91           O
ATOM   1741  CB  CYS B 113     -18.606  27.547  25.740  1.00 68.22           C
ATOM   1742  SG  CYS B 113     -19.157  26.901  24.119  1.00 84.55           S
ATOM   1743  H   CYS B 113     -17.144  28.679  27.581  1.00  0.00           H
ATOM   1744  HA  CYS B 113     -16.816  28.244  24.635  1.00  0.00           H
ATOM   1745  HB3 CYS B 113     -19.417  28.120  26.191  1.00  0.00           H
ATOM   1746  HB2 CYS B 113     -18.362  26.749  26.441  1.00  0.00           H
ATOM   1747  HG  CYS B 113     -20.129  26.228  24.742  1.00  0.00           H
ATOM   1748  N   PRO B 114     -18.182  30.186  23.716  1.00 67.65           N
ATOM   1749  CA  PRO B 114     -17.229  29.638  22.737  1.00 62.51           C
ATOM   1750  C   PRO B 114     -15.793  30.027  23.025  1.00 69.66           C
ATOM   1751  O   PRO B 114     -15.645  31.147  23.473  1.00 73.73           O
ATOM   1752  CB  PRO B 114     -17.802  30.300  21.463  1.00 59.44           C
ATOM   1753  CG  PRO B 114     -18.583  31.569  21.800  1.00 60.90           C
ATOM   1754  CD  PRO B 114     -19.028  31.289  23.258  1.00 63.65           C
ATOM   1755  HA  PRO B 114     -17.329  28.563  22.585  1.00  0.00           H
ATOM   1756  HB3 PRO B 114     -18.452  29.541  21.027  1.00  0.00           H
ATOM   1757  HB2 PRO B 114     -16.993  30.555  20.779  1.00  0.00           H
ATOM   1758  HG3 PRO B 114     -19.316  31.840  21.039  1.00  0.00           H
ATOM   1759  HG2 PRO B 114     -17.841  32.361  21.893  1.00  0.00           H
ATOM   1760  HD2 PRO B 114     -18.978  32.118  23.963  1.00  0.00           H
ATOM   1761  HD3 PRO B 114     -20.095  31.106  23.387  1.00  0.00           H
ATOM   1762  N   PRO B 115     -14.816  29.149  22.754  1.00 70.16           N
ATOM   1763  CA  PRO B 115     -13.369  29.577  22.700  1.00 74.62           C
ATOM   1764  C   PRO B 115     -13.068  30.296  21.288  1.00 74.89           C
ATOM   1765  O   PRO B 115     -13.810  30.246  20.336  1.00 71.15           O
ATOM   1766  CB  PRO B 115     -12.587  28.266  22.902  1.00 74.71           C
ATOM   1767  CG  PRO B 115     -13.544  27.250  22.171  1.00 67.01           C
ATOM   1768  CD  PRO B 115     -14.983  27.715  22.422  1.00 60.91           C
ATOM   1769  HA  PRO B 115     -13.248  30.297  23.510  1.00  0.00           H
ATOM   1770  HB3 PRO B 115     -12.504  28.031  23.963  1.00  0.00           H
ATOM   1771  HB2 PRO B 115     -11.571  28.410  22.533  1.00  0.00           H
ATOM   1772  HG3 PRO B 115     -13.374  26.218  22.477  1.00  0.00           H
ATOM   1773  HG2 PRO B 115     -13.320  27.430  21.119  1.00  0.00           H
ATOM   1774  HD2 PRO B 115     -15.486  27.560  21.467  1.00  0.00           H
ATOM   1775  HD3 PRO B 115     -15.591  27.212  23.173  1.00  0.00           H
ATOM   1776  N   ASP B 116     -12.047  31.140  21.325  1.00 74.03           N
ATOM   1777  CA  ASP B 116     -11.669  32.026  20.240  1.00 75.19           C
ATOM   1778  C   ASP B 116     -10.225  31.821  19.908  1.00 79.25           C
ATOM   1779  O   ASP B 116      -9.440  31.543  20.772  1.00 80.68           O
ATOM   1780  CB  ASP B 116     -12.194  33.507  20.369  1.00 79.87           C
ATOM   1781  CG  ASP B 116     -11.367  34.543  21.139  1.00 89.92           C
ATOM   1782  OD1 ASP B 116     -11.146  35.644  20.559  1.00 89.55           O
ATOM   1783  OD2 ASP B 116     -10.882  34.176  22.212  1.00 96.43           O
ATOM   1784  H   ASP B 116     -11.353  31.234  22.053  1.00  0.00           H
ATOM   1785  HA  ASP B 116     -12.162  31.656  19.341  1.00  0.00           H
ATOM   1786  HB3 ASP B 116     -13.203  33.617  20.769  1.00  0.00           H
ATOM   1787  HB2 ASP B 116     -12.466  33.927  19.401  1.00  0.00           H
ATOM   1788  N   PHE B 117      -9.980  31.876  18.600  1.00 80.50           N
ATOM   1789  CA  PHE B 117      -8.674  31.760  17.987  1.00 85.69           C
ATOM   1790  C   PHE B 117      -8.775  32.496  16.643  1.00 91.47           C
ATOM   1791  O   PHE B 117      -9.868  32.594  16.153  1.00 92.53           O
ATOM   1792  CB  PHE B 117      -8.325  30.220  17.931  1.00 86.15           C
ATOM   1793  CG  PHE B 117      -9.239  29.299  17.154  1.00 79.68           C
ATOM   1794  CD1 PHE B 117     -10.416  28.763  17.725  1.00 78.13           C
ATOM   1795  CD2 PHE B 117      -8.823  29.066  15.837  1.00 80.02           C
ATOM   1796  CE1 PHE B 117     -11.065  27.755  17.012  1.00 77.88           C
ATOM   1797  CE2 PHE B 117      -9.510  28.087  15.128  1.00 74.53           C
ATOM   1798  CZ  PHE B 117     -10.614  27.437  15.665  1.00 73.99           C
ATOM   1799  H   PHE B 117     -10.737  31.965  17.937  1.00  0.00           H
ATOM   1800  HA  PHE B 117      -8.026  32.269  18.700  1.00  0.00           H
ATOM   1801  HB3 PHE B 117      -8.252  29.731  18.902  1.00  0.00           H
ATOM   1802  HB2 PHE B 117      -7.359  30.039  17.460  1.00  0.00           H
ATOM   1803  HD1 PHE B 117     -10.737  28.906  18.747  1.00  0.00           H
ATOM   1804  HD2 PHE B 117      -7.985  29.556  15.363  1.00  0.00           H
ATOM   1805  HE1 PHE B 117     -11.838  27.169  17.488  1.00  0.00           H
ATOM   1806  HE2 PHE B 117      -9.019  27.880  14.188  1.00  0.00           H
ATOM   1807  HZ  PHE B 117     -11.027  26.619  15.094  1.00  0.00           H
ATOM   1808  N   PRO B 118      -7.635  32.930  16.109  1.00 88.70           N
ATOM   1809  CA  PRO B 118      -6.298  33.096  16.757  1.00 81.51           C
ATOM   1810  C   PRO B 118      -6.347  34.350  17.669  1.00 79.21           C
ATOM   1811  O   PRO B 118      -7.336  34.944  18.017  1.00 79.45           O
ATOM   1812  CB  PRO B 118      -5.445  33.302  15.504  1.00 85.20           C
ATOM   1813  CG  PRO B 118      -6.306  34.143  14.554  1.00 86.60           C
ATOM   1814  CD  PRO B 118      -7.722  33.524  14.781  1.00 91.67           C
ATOM   1815  HA  PRO B 118      -5.933  32.206  17.270  1.00  0.00           H
ATOM   1816  HXT PRO B 118      -5.364  34.641  18.040  1.00  0.00           H
ATOM   1817  HB3 PRO B 118      -5.234  32.411  14.913  1.00  0.00           H
ATOM   1818  HB2 PRO B 118      -4.510  33.830  15.691  1.00  0.00           H
ATOM   1819  HG3 PRO B 118      -5.969  34.140  13.517  1.00  0.00           H
ATOM   1820  HG2 PRO B 118      -6.221  35.183  14.870  1.00  0.00           H
ATOM   1821  HD2 PRO B 118      -8.524  34.253  14.664  1.00  0.00           H
ATOM   1822  HD3 PRO B 118      -8.043  32.767  14.065  1.00  0.00           H
TER    1823      PRO B 118
ATOM   1824  N   LYS B 155      -3.454  25.966  16.497  1.00 54.27           N
ATOM   1825  CA  LYS B 155      -3.608  24.530  16.579  1.00 67.71           C
ATOM   1826  C   LYS B 155      -4.578  24.147  17.770  1.00 69.07           C
ATOM   1827  O   LYS B 155      -4.235  23.375  18.641  1.00 74.29           O
ATOM   1828  CB  LYS B 155      -2.191  23.893  16.718  1.00 73.30           C
ATOM   1829  CG  LYS B 155      -2.199  22.340  16.375  1.00 72.09           C
ATOM   1830  CD  LYS B 155      -0.838  21.578  16.436  1.00 77.83           C
ATOM   1831  CE  LYS B 155      -1.173  20.049  16.208  1.00 83.69           C
ATOM   1832  NZ  LYS B 155       0.004  19.287  15.802  1.00 88.09           N
ATOM   1833  H1  LYS B 155      -4.262  26.427  16.105  1.00  0.00           H
ATOM   1834  H2  LYS B 155      -3.533  26.299  17.447  1.00  0.00           H
ATOM   1835  HA  LYS B 155      -4.027  24.234  15.616  1.00  0.00           H
ATOM   1836  HB3 LYS B 155      -1.842  24.140  17.721  1.00  0.00           H
ATOM   1837  HB2 LYS B 155      -1.542  24.380  15.990  1.00  0.00           H
ATOM   1838  HG3 LYS B 155      -2.553  22.091  15.374  1.00  0.00           H
ATOM   1839  HG2 LYS B 155      -2.901  21.845  17.046  1.00  0.00           H
ATOM   1840  HD3 LYS B 155      -0.239  21.854  17.304  1.00  0.00           H
ATOM   1841  HD2 LYS B 155      -0.235  21.916  15.593  1.00  0.00           H
ATOM   1842  HE3 LYS B 155      -1.973  19.954  15.473  1.00  0.00           H
ATOM   1843  HE2 LYS B 155      -1.493  19.661  17.175  1.00  0.00           H
ATOM   1844  HZ1 LYS B 155       0.789  19.307  16.438  1.00  0.00           H
ATOM   1845  HZ2 LYS B 155      -0.121  18.285  15.828  1.00  0.00           H
ATOM   1846  HZ3 LYS B 155       0.393  19.474  14.889  1.00  0.00           H
ATOM   1847  N   TYR B 156      -5.747  24.798  17.814  1.00 60.62           N
ATOM   1848  CA  TYR B 156      -6.836  24.495  18.777  1.00 59.13           C
ATOM   1849  C   TYR B 156      -7.627  23.260  18.458  1.00 57.20           C
ATOM   1850  O   TYR B 156      -7.944  23.020  17.314  1.00 57.34           O
ATOM   1851  CB  TYR B 156      -7.784  25.733  18.701  1.00 64.43           C
ATOM   1852  CG  TYR B 156      -7.449  26.794  19.725  1.00 72.40           C
ATOM   1853  CD1 TYR B 156      -8.408  27.200  20.651  1.00 71.34           C
ATOM   1854  CD2 TYR B 156      -6.154  27.312  19.794  1.00 75.47           C
ATOM   1855  CE1 TYR B 156      -8.066  28.064  21.701  1.00 79.36           C
ATOM   1856  CE2 TYR B 156      -5.871  28.325  20.752  1.00 80.13           C
ATOM   1857  CZ  TYR B 156      -6.809  28.727  21.734  1.00 85.79           C
ATOM   1858  OH  TYR B 156      -6.581  29.745  22.706  1.00 87.58           O
ATOM   1859  H   TYR B 156      -6.029  25.256  16.960  1.00  0.00           H
ATOM   1860  HA  TYR B 156      -6.470  24.362  19.795  1.00  0.00           H
ATOM   1861  HB3 TYR B 156      -8.809  25.419  18.895  1.00  0.00           H
ATOM   1862  HB2 TYR B 156      -7.765  26.216  17.724  1.00  0.00           H
ATOM   1863  HD1 TYR B 156      -9.447  26.907  20.608  1.00  0.00           H
ATOM   1864  HD2 TYR B 156      -5.307  26.969  19.218  1.00  0.00           H
ATOM   1865  HE1 TYR B 156      -8.714  28.392  22.500  1.00  0.00           H
ATOM   1866  HE2 TYR B 156      -4.918  28.830  20.696  1.00  0.00           H
ATOM   1867  HH  TYR B 156      -7.391  30.045  23.091  1.00  0.00           H
ATOM   1868  N   GLN B 157      -7.937  22.541  19.572  1.00 53.35           N
ATOM   1869  CA  GLN B 157      -8.739  21.309  19.410  1.00 51.20           C
ATOM   1870  C   GLN B 157     -10.119  21.559  18.799  1.00 51.32           C
ATOM   1871  O   GLN B 157     -10.656  20.670  18.128  1.00 49.58           O
ATOM   1872  CB  GLN B 157      -8.881  20.724  20.858  1.00 46.11           C
ATOM   1873  CG  GLN B 157      -9.540  19.354  20.898  1.00 44.79           C
ATOM   1874  CD  GLN B 157      -8.902  18.223  19.981  1.00 41.48           C
ATOM   1875  NE2 GLN B 157      -7.602  18.226  19.692  1.00 38.16           N
ATOM   1876  OE1 GLN B 157      -9.619  17.290  19.541  1.00 42.68           O
ATOM   1877  H   GLN B 157      -8.001  22.946  20.495  1.00  0.00           H
ATOM   1878  HA  GLN B 157      -8.221  20.596  18.769  1.00  0.00           H
ATOM   1879  HB3 GLN B 157      -9.428  21.426  21.488  1.00  0.00           H
ATOM   1880  HB2 GLN B 157      -7.842  20.624  21.172  1.00  0.00           H
ATOM   1881  HG3 GLN B 157     -10.567  19.534  20.581  1.00  0.00           H
ATOM   1882  HG2 GLN B 157      -9.679  19.029  21.929  1.00  0.00           H
ATOM   1883 HE22 GLN B 157      -7.105  17.655  19.023  1.00  0.00           H
ATOM   1884 HE21 GLN B 157      -7.039  19.008  19.992  1.00  0.00           H
ATOM   1885  N   TRP B 158     -10.655  22.731  19.127  1.00 53.73           N
ATOM   1886  CA  TRP B 158     -11.982  23.145  18.523  1.00 48.89           C
ATOM   1887  C   TRP B 158     -11.786  23.300  16.989  1.00 48.21           C
ATOM   1888  O   TRP B 158     -12.643  22.875  16.263  1.00 45.78           O
ATOM   1889  CB  TRP B 158     -12.328  24.495  19.140  1.00 48.97           C
ATOM   1890  CG  TRP B 158     -13.730  24.959  18.895  1.00 47.36           C
ATOM   1891  CD1 TRP B 158     -14.098  25.446  17.744  1.00 43.39           C
ATOM   1892  CD2 TRP B 158     -14.915  24.976  19.662  1.00 39.67           C
ATOM   1893  CE2 TRP B 158     -15.960  25.646  18.919  1.00 44.88           C
ATOM   1894  CE3 TRP B 158     -15.348  24.486  20.917  1.00 42.67           C
ATOM   1895  NE1 TRP B 158     -15.400  25.840  17.688  1.00 39.56           N
ATOM   1896  CZ2 TRP B 158     -17.147  26.088  19.491  1.00 45.90           C
ATOM   1897  CZ3 TRP B 158     -16.610  24.916  21.530  1.00 45.68           C
ATOM   1898  CH2 TRP B 158     -17.548  25.683  20.805  1.00 46.85           C
ATOM   1899  H   TRP B 158     -10.192  23.300  19.822  1.00  0.00           H
ATOM   1900  HA  TRP B 158     -12.801  22.476  18.786  1.00  0.00           H
ATOM   1901  HB3 TRP B 158     -11.599  25.264  18.884  1.00  0.00           H
ATOM   1902  HB2 TRP B 158     -12.271  24.488  20.228  1.00  0.00           H
ATOM   1903  HD1 TRP B 158     -13.460  25.565  16.881  1.00  0.00           H
ATOM   1904  HE3 TRP B 158     -14.733  23.855  21.542  1.00  0.00           H
ATOM   1905  HE1 TRP B 158     -15.862  26.239  16.883  1.00  0.00           H
ATOM   1906  HZ2 TRP B 158     -17.834  26.621  18.850  1.00  0.00           H
ATOM   1907  HZ3 TRP B 158     -16.906  24.644  22.533  1.00  0.00           H
ATOM   1908  HH2 TRP B 158     -18.485  25.976  21.254  1.00  0.00           H
ATOM   1909  N   GLY B 159     -10.676  23.839  16.518  1.00 47.45           N
ATOM   1910  CA  GLY B 159     -10.315  23.971  15.131  1.00 47.51           C
ATOM   1911  C   GLY B 159      -9.822  22.751  14.390  1.00 48.30           C
ATOM   1912  O   GLY B 159      -9.839  22.642  13.155  1.00 47.94           O
ATOM   1913  H   GLY B 159      -9.923  24.002  17.172  1.00  0.00           H
ATOM   1914  HA3 GLY B 159      -9.522  24.713  15.225  1.00  0.00           H
ATOM   1915  HA2 GLY B 159     -11.098  24.509  14.596  1.00  0.00           H
ATOM   1916  N   ILE B 160      -9.317  21.843  15.161  1.00 49.75           N
ATOM   1917  CA  ILE B 160      -9.083  20.510  14.596  1.00 49.00           C
ATOM   1918  C   ILE B 160     -10.410  19.658  14.569  1.00 43.76           C
ATOM   1919  O   ILE B 160     -10.739  18.910  13.631  1.00 48.82           O
ATOM   1920  CB  ILE B 160      -8.014  19.929  15.464  1.00 47.78           C
ATOM   1921  CG1 ILE B 160      -6.592  20.648  15.294  1.00 52.18           C
ATOM   1922  CG2 ILE B 160      -7.877  18.393  15.526  1.00 43.65           C
ATOM   1923  CD1 ILE B 160      -5.460  20.127  16.145  1.00 50.94           C
ATOM   1924  H   ILE B 160      -9.125  22.044  16.132  1.00  0.00           H
ATOM   1925  HA  ILE B 160      -8.826  20.513  13.537  1.00  0.00           H
ATOM   1926  HB  ILE B 160      -8.304  20.266  16.459  1.00  0.00           H
ATOM   1927 HG13 ILE B 160      -6.693  21.732  15.333  1.00  0.00           H
ATOM   1928 HG12 ILE B 160      -6.466  20.591  14.213  1.00  0.00           H
ATOM   1929 HG21 ILE B 160      -7.388  18.138  16.467  1.00  0.00           H
ATOM   1930 HG22 ILE B 160      -8.840  17.882  15.556  1.00  0.00           H
ATOM   1931 HG23 ILE B 160      -7.229  17.971  14.758  1.00  0.00           H
ATOM   1932 HD11 ILE B 160      -5.426  19.040  16.071  1.00  0.00           H
ATOM   1933 HD12 ILE B 160      -4.443  20.428  15.894  1.00  0.00           H
ATOM   1934 HD13 ILE B 160      -5.563  20.460  17.178  1.00  0.00           H
ATOM   1935  N   MET B 161     -11.295  19.799  15.532  1.00 40.22           N
ATOM   1936  CA  MET B 161     -12.604  19.179  15.580  1.00 43.80           C
ATOM   1937  C   MET B 161     -13.482  19.732  14.441  1.00 45.60           C
ATOM   1938  O   MET B 161     -14.317  19.067  13.737  1.00 45.16           O
ATOM   1939  CB  MET B 161     -13.392  19.371  16.898  1.00 40.80           C
ATOM   1940  CG  MET B 161     -12.994  18.658  18.149  1.00 40.26           C
ATOM   1941  SD  MET B 161     -13.881  17.016  18.247  1.00 35.56           S
ATOM   1942  CE  MET B 161     -13.170  16.362  19.793  1.00 25.59           C
ATOM   1943  H   MET B 161     -11.026  20.296  16.369  1.00  0.00           H
ATOM   1944  HA  MET B 161     -12.385  18.115  15.482  1.00  0.00           H
ATOM   1945  HB3 MET B 161     -14.446  19.143  16.739  1.00  0.00           H
ATOM   1946  HB2 MET B 161     -13.289  20.441  17.077  1.00  0.00           H
ATOM   1947  HG3 MET B 161     -13.235  19.226  19.047  1.00  0.00           H
ATOM   1948  HG2 MET B 161     -11.921  18.471  18.098  1.00  0.00           H
ATOM   1949  HE1 MET B 161     -13.606  16.781  20.700  1.00  0.00           H
ATOM   1950  HE2 MET B 161     -13.507  15.326  19.850  1.00  0.00           H
ATOM   1951  HE3 MET B 161     -12.090  16.220  19.811  1.00  0.00           H
ATOM   1952  N   LYS B 162     -13.175  20.986  14.095  1.00 50.99           N
ATOM   1953  CA  LYS B 162     -13.853  21.764  13.105  1.00 49.08           C
ATOM   1954  C   LYS B 162     -13.459  21.263  11.726  1.00 45.63           C
ATOM   1955  O   LYS B 162     -14.234  21.164  10.777  1.00 48.76           O
ATOM   1956  CB  LYS B 162     -13.609  23.226  13.193  1.00 47.19           C
ATOM   1957  CG  LYS B 162     -14.524  24.100  12.342  1.00 51.28           C
ATOM   1958  CD  LYS B 162     -14.889  25.406  13.111  1.00 55.13           C
ATOM   1959  CE  LYS B 162     -15.541  26.553  12.412  1.00 60.69           C
ATOM   1960  NZ  LYS B 162     -15.637  27.737  13.218  1.00 48.38           N
ATOM   1961  H   LYS B 162     -12.494  21.316  14.764  1.00  0.00           H
ATOM   1962  HA  LYS B 162     -14.912  21.511  13.135  1.00  0.00           H
ATOM   1963  HB3 LYS B 162     -12.568  23.542  13.121  1.00  0.00           H
ATOM   1964  HB2 LYS B 162     -13.930  23.510  14.195  1.00  0.00           H
ATOM   1965  HG3 LYS B 162     -15.444  23.568  12.100  1.00  0.00           H
ATOM   1966  HG2 LYS B 162     -14.110  24.348  11.365  1.00  0.00           H
ATOM   1967  HD3 LYS B 162     -13.889  25.780  13.330  1.00  0.00           H
ATOM   1968  HD2 LYS B 162     -15.462  25.191  14.013  1.00  0.00           H
ATOM   1969  HE3 LYS B 162     -16.471  26.406  11.861  1.00  0.00           H
ATOM   1970  HE2 LYS B 162     -14.847  26.798  11.608  1.00  0.00           H
ATOM   1971  HZ1 LYS B 162     -16.354  27.577  13.911  1.00  0.00           H
ATOM   1972  HZ2 LYS B 162     -14.816  27.875  13.789  1.00  0.00           H
ATOM   1973  HZ3 LYS B 162     -15.917  28.569  12.718  1.00  0.00           H
ATOM   1974  N   SER B 163     -12.172  20.855  11.638  1.00 44.41           N
ATOM   1975  CA  SER B 163     -11.574  20.144  10.546  1.00 44.54           C
ATOM   1976  C   SER B 163     -12.295  18.875  10.088  1.00 43.07           C
ATOM   1977  O   SER B 163     -12.220  18.535   8.931  1.00 43.82           O
ATOM   1978  CB  SER B 163     -10.104  19.901  10.869  1.00 49.36           C
ATOM   1979  OG  SER B 163      -9.240  19.714   9.705  1.00 57.16           O
ATOM   1980  H   SER B 163     -11.632  21.049  12.468  1.00  0.00           H
ATOM   1981  HA  SER B 163     -11.536  20.940   9.802  1.00  0.00           H
ATOM   1982  HB3 SER B 163     -10.053  18.936  11.373  1.00  0.00           H
ATOM   1983  HB2 SER B 163      -9.725  20.674  11.538  1.00  0.00           H
ATOM   1984  HG  SER B 163      -9.303  20.504   9.190  1.00  0.00           H
ATOM   1985  N   LEU B 164     -13.067  18.163  11.014  1.00 48.03           N
ATOM   1986  CA  LEU B 164     -13.881  16.958  10.604  1.00 40.54           C
ATOM   1987  C   LEU B 164     -15.225  17.400  10.060  1.00 42.75           C
ATOM   1988  O   LEU B 164     -15.962  16.567   9.584  1.00 38.16           O
ATOM   1989  CB  LEU B 164     -14.250  16.143  11.840  1.00 40.12           C
ATOM   1990  CG  LEU B 164     -13.077  15.919  12.899  1.00 45.80           C
ATOM   1991  CD1 LEU B 164     -13.582  15.298  14.208  1.00 37.69           C
ATOM   1992  CD2 LEU B 164     -11.915  15.053  12.310  1.00 39.53           C
ATOM   1993  H   LEU B 164     -13.141  18.440  11.983  1.00  0.00           H
ATOM   1994  HA  LEU B 164     -13.413  16.301   9.871  1.00  0.00           H
ATOM   1995  HB3 LEU B 164     -14.617  15.229  11.375  1.00  0.00           H
ATOM   1996  HB2 LEU B 164     -15.076  16.688  12.297  1.00  0.00           H
ATOM   1997  HG  LEU B 164     -12.628  16.867  13.194  1.00  0.00           H
ATOM   1998 HD11 LEU B 164     -12.820  15.247  14.986  1.00  0.00           H
ATOM   1999 HD12 LEU B 164     -14.454  15.775  14.656  1.00  0.00           H
ATOM   2000 HD13 LEU B 164     -13.771  14.229  14.106  1.00  0.00           H
ATOM   2001 HD21 LEU B 164     -12.194  14.006  12.188  1.00  0.00           H
ATOM   2002 HD22 LEU B 164     -11.684  15.521  11.353  1.00  0.00           H
ATOM   2003 HD23 LEU B 164     -11.092  15.366  12.951  1.00  0.00           H
ATOM   2004  N   GLY B 165     -15.488  18.718   9.838  1.00 45.12           N
ATOM   2005  CA  GLY B 165     -16.744  19.254   9.230  1.00 45.11           C
ATOM   2006  C   GLY B 165     -17.653  19.742  10.311  1.00 45.42           C
ATOM   2007  O   GLY B 165     -18.626  20.372   9.889  1.00 43.80           O
ATOM   2008  H   GLY B 165     -14.853  19.407  10.216  1.00  0.00           H
ATOM   2009  HA3 GLY B 165     -17.271  18.531   8.608  1.00  0.00           H
ATOM   2010  HA2 GLY B 165     -16.631  20.164   8.640  1.00  0.00           H
ATOM   2011  N   LEU B 166     -17.474  19.466  11.620  1.00 51.87           N
ATOM   2012  CA  LEU B 166     -18.375  19.678  12.744  1.00 55.88           C
ATOM   2013  C   LEU B 166     -18.604  21.227  12.820  1.00 57.29           C
ATOM   2014  O   LEU B 166     -17.629  22.022  12.681  1.00 51.53           O
ATOM   2015  CB  LEU B 166     -17.806  19.047  13.985  1.00 53.71           C
ATOM   2016  CG  LEU B 166     -17.792  17.508  14.088  1.00 51.92           C
ATOM   2017  CD1 LEU B 166     -16.901  17.069  15.310  1.00 49.15           C
ATOM   2018  CD2 LEU B 166     -19.221  17.001  14.207  1.00 50.12           C
ATOM   2019  H   LEU B 166     -16.669  18.892  11.825  1.00  0.00           H
ATOM   2020  HA  LEU B 166     -19.333  19.210  12.519  1.00  0.00           H
ATOM   2021  HB3 LEU B 166     -18.459  19.382  14.791  1.00  0.00           H
ATOM   2022  HB2 LEU B 166     -16.818  19.451  14.204  1.00  0.00           H
ATOM   2023  HG  LEU B 166     -17.408  17.107  13.150  1.00  0.00           H
ATOM   2024 HD11 LEU B 166     -15.898  17.462  15.139  1.00  0.00           H
ATOM   2025 HD12 LEU B 166     -17.309  17.514  16.218  1.00  0.00           H
ATOM   2026 HD13 LEU B 166     -16.707  15.997  15.317  1.00  0.00           H
ATOM   2027 HD21 LEU B 166     -19.325  15.919  14.280  1.00  0.00           H
ATOM   2028 HD22 LEU B 166     -19.731  17.534  15.010  1.00  0.00           H
ATOM   2029 HD23 LEU B 166     -19.757  17.198  13.280  1.00  0.00           H
ATOM   2030  N   SER B 167     -19.856  21.647  13.011  1.00 51.44           N
ATOM   2031  CA  SER B 167     -20.145  23.049  13.176  1.00 53.43           C
ATOM   2032  C   SER B 167     -19.938  23.458  14.688  1.00 53.99           C
ATOM   2033  O   SER B 167     -19.929  22.542  15.488  1.00 55.86           O
ATOM   2034  CB  SER B 167     -21.560  23.420  12.682  1.00 57.25           C
ATOM   2035  OG  SER B 167     -22.559  22.718  13.377  1.00 56.59           O
ATOM   2036  H   SER B 167     -20.571  20.934  13.044  1.00  0.00           H
ATOM   2037  HA  SER B 167     -19.494  23.671  12.563  1.00  0.00           H
ATOM   2038  HB3 SER B 167     -21.672  23.219  11.617  1.00  0.00           H
ATOM   2039  HB2 SER B 167     -21.597  24.507  12.742  1.00  0.00           H
ATOM   2040  HG  SER B 167     -22.368  21.796  13.304  1.00  0.00           H
ATOM   2041  N   ASP B 168     -19.706  24.740  14.997  1.00 50.33           N
ATOM   2042  CA  ASP B 168     -19.284  25.200  16.313  1.00 54.15           C
ATOM   2043  C   ASP B 168     -20.327  25.001  17.357  1.00 58.09           C
ATOM   2044  O   ASP B 168     -19.978  25.002  18.556  1.00 54.61           O
ATOM   2045  CB  ASP B 168     -18.906  26.706  16.308  1.00 57.12           C
ATOM   2046  CG  ASP B 168     -17.913  27.207  15.338  1.00 55.73           C
ATOM   2047  OD1 ASP B 168     -18.246  27.287  14.124  1.00 61.41           O
ATOM   2048  OD2 ASP B 168     -16.765  27.464  15.693  1.00 62.20           O
ATOM   2049  H   ASP B 168     -19.692  25.408  14.240  1.00  0.00           H
ATOM   2050  HA  ASP B 168     -18.405  24.600  16.545  1.00  0.00           H
ATOM   2051  HB3 ASP B 168     -18.673  27.128  17.286  1.00  0.00           H
ATOM   2052  HB2 ASP B 168     -19.839  27.231  16.104  1.00  0.00           H
ATOM   2053  N   GLU B 169     -21.612  24.775  17.049  1.00 60.86           N
ATOM   2054  CA  GLU B 169     -22.661  24.374  18.021  1.00 60.04           C
ATOM   2055  C   GLU B 169     -22.794  22.843  18.251  1.00 60.97           C
ATOM   2056  O   GLU B 169     -23.420  22.365  19.231  1.00 60.05           O
ATOM   2057  CB  GLU B 169     -24.016  24.923  17.533  1.00 67.15           C
ATOM   2058  CG  GLU B 169     -24.074  26.355  16.876  1.00 75.22           C
ATOM   2059  CD  GLU B 169     -23.398  27.487  17.703  1.00 78.26           C
ATOM   2060  OE1 GLU B 169     -23.185  27.272  18.922  1.00 80.77           O
ATOM   2061  OE2 GLU B 169     -23.161  28.598  17.169  1.00 75.29           O
ATOM   2062  H   GLU B 169     -21.779  24.587  16.071  1.00  0.00           H
ATOM   2063  HA  GLU B 169     -22.378  24.725  19.014  1.00  0.00           H
ATOM   2064  HB3 GLU B 169     -24.735  24.876  18.351  1.00  0.00           H
ATOM   2065  HB2 GLU B 169     -24.405  24.172  16.845  1.00  0.00           H
ATOM   2066  HG3 GLU B 169     -25.101  26.720  16.905  1.00  0.00           H
ATOM   2067  HG2 GLU B 169     -23.791  26.330  15.823  1.00  0.00           H
ATOM   2068  N   GLU B 170     -22.085  22.100  17.371  1.00 61.16           N
ATOM   2069  CA  GLU B 170     -22.031  20.616  17.370  1.00 60.40           C
ATOM   2070  C   GLU B 170     -20.952  20.146  18.335  1.00 51.67           C
ATOM   2071  O   GLU B 170     -21.214  19.336  19.190  1.00 45.52           O
ATOM   2072  CB  GLU B 170     -21.760  20.072  15.967  1.00 59.88           C
ATOM   2073  CG  GLU B 170     -22.086  18.579  15.803  1.00 62.65           C
ATOM   2074  CD  GLU B 170     -23.554  18.223  15.594  1.00 66.83           C
ATOM   2075  OE1 GLU B 170     -24.343  18.582  16.500  1.00 67.68           O
ATOM   2076  OE2 GLU B 170     -23.916  17.353  14.768  1.00 66.84           O
ATOM   2077  H   GLU B 170     -21.639  22.490  16.553  1.00  0.00           H
ATOM   2078  HA  GLU B 170     -23.039  20.285  17.619  1.00  0.00           H
ATOM   2079  HB3 GLU B 170     -20.753  20.231  15.582  1.00  0.00           H
ATOM   2080  HB2 GLU B 170     -22.399  20.647  15.297  1.00  0.00           H
ATOM   2081  HG3 GLU B 170     -21.668  18.091  16.684  1.00  0.00           H
ATOM   2082  HG2 GLU B 170     -21.606  18.244  14.884  1.00  0.00           H
ATOM   2083  N   ILE B 171     -19.708  20.609  18.141  1.00 48.35           N
ATOM   2084  CA  ILE B 171     -18.450  20.278  18.779  1.00 47.20           C
ATOM   2085  C   ILE B 171     -18.531  20.107  20.336  1.00 51.27           C
ATOM   2086  O   ILE B 171     -17.981  19.169  20.903  1.00 51.28           O
ATOM   2087  CB  ILE B 171     -17.450  21.395  18.469  1.00 44.77           C
ATOM   2088  CG1 ILE B 171     -17.012  21.231  16.950  1.00 47.98           C
ATOM   2089  CG2 ILE B 171     -16.247  21.537  19.411  1.00 41.87           C
ATOM   2090  CD1 ILE B 171     -16.180  22.428  16.431  1.00 48.12           C
ATOM   2091  H   ILE B 171     -19.604  21.188  17.320  1.00  0.00           H
ATOM   2092  HA  ILE B 171     -18.020  19.385  18.326  1.00  0.00           H
ATOM   2093  HB  ILE B 171     -18.022  22.322  18.519  1.00  0.00           H
ATOM   2094 HG13 ILE B 171     -17.926  21.146  16.362  1.00  0.00           H
ATOM   2095 HG12 ILE B 171     -16.278  20.433  16.836  1.00  0.00           H
ATOM   2096 HG21 ILE B 171     -15.577  20.679  19.353  1.00  0.00           H
ATOM   2097 HG22 ILE B 171     -15.663  22.427  19.176  1.00  0.00           H
ATOM   2098 HG23 ILE B 171     -16.482  21.677  20.466  1.00  0.00           H
ATOM   2099 HD11 ILE B 171     -16.650  23.396  16.605  1.00  0.00           H
ATOM   2100 HD12 ILE B 171     -15.217  22.503  16.935  1.00  0.00           H
ATOM   2101 HD13 ILE B 171     -15.995  22.415  15.356  1.00  0.00           H
ATOM   2102  N   VAL B 172     -19.321  21.022  20.960  1.00 48.18           N
ATOM   2103  CA  VAL B 172     -19.660  21.110  22.408  1.00 49.79           C
ATOM   2104  C   VAL B 172     -20.273  19.777  23.046  1.00 46.68           C
ATOM   2105  O   VAL B 172     -20.387  19.687  24.254  1.00 42.07           O
ATOM   2106  CB  VAL B 172     -20.512  22.361  22.761  1.00 53.18           C
ATOM   2107  CG1 VAL B 172     -19.555  23.591  22.649  1.00 47.59           C
ATOM   2108  CG2 VAL B 172     -21.730  22.581  21.857  1.00 53.77           C
ATOM   2109  H   VAL B 172     -19.824  21.687  20.390  1.00  0.00           H
ATOM   2110  HA  VAL B 172     -18.678  21.210  22.869  1.00  0.00           H
ATOM   2111  HB  VAL B 172     -20.920  22.339  23.771  1.00  0.00           H
ATOM   2112 HG11 VAL B 172     -20.136  24.421  23.052  1.00  0.00           H
ATOM   2113 HG12 VAL B 172     -18.694  23.400  23.290  1.00  0.00           H
ATOM   2114 HG13 VAL B 172     -19.246  23.795  21.624  1.00  0.00           H
ATOM   2115 HG21 VAL B 172     -21.567  23.060  20.891  1.00  0.00           H
ATOM   2116 HG22 VAL B 172     -22.091  21.562  21.718  1.00  0.00           H
ATOM   2117 HG23 VAL B 172     -22.571  23.120  22.293  1.00  0.00           H
ATOM   2118  N   LYS B 173     -20.629  18.852  22.226  1.00 43.96           N
ATOM   2119  CA  LYS B 173     -21.186  17.542  22.539  1.00 39.21           C
ATOM   2120  C   LYS B 173     -20.106  16.429  22.574  1.00 42.88           C
ATOM   2121  O   LYS B 173     -20.263  15.516  23.382  1.00 40.65           O
ATOM   2122  CB  LYS B 173     -22.073  17.106  21.377  1.00 42.59           C
ATOM   2123  CG  LYS B 173     -23.297  17.984  21.057  1.00 48.66           C
ATOM   2124  CD  LYS B 173     -24.134  17.478  19.838  1.00 58.63           C
ATOM   2125  CE  LYS B 173     -25.445  18.130  19.650  1.00 67.05           C
ATOM   2126  NZ  LYS B 173     -26.012  17.964  18.334  1.00 69.36           N
ATOM   2127  H   LYS B 173     -20.640  19.111  21.250  1.00  0.00           H
ATOM   2128  HA  LYS B 173     -21.851  17.490  23.402  1.00  0.00           H
ATOM   2129  HB3 LYS B 173     -22.498  16.148  21.677  1.00  0.00           H
ATOM   2130  HB2 LYS B 173     -21.555  16.874  20.446  1.00  0.00           H
ATOM   2131  HG3 LYS B 173     -23.015  19.014  20.841  1.00  0.00           H
ATOM   2132  HG2 LYS B 173     -23.975  18.127  21.899  1.00  0.00           H
ATOM   2133  HD3 LYS B 173     -24.311  16.405  19.908  1.00  0.00           H
ATOM   2134  HD2 LYS B 173     -23.495  17.755  19.000  1.00  0.00           H
ATOM   2135  HE3 LYS B 173     -25.291  19.198  19.800  1.00  0.00           H
ATOM   2136  HE2 LYS B 173     -26.282  17.914  20.314  1.00  0.00           H
ATOM   2137  HZ1 LYS B 173     -26.804  18.582  18.235  1.00  0.00           H
ATOM   2138  HZ2 LYS B 173     -25.315  18.219  17.648  1.00  0.00           H
ATOM   2139  HZ3 LYS B 173     -26.157  16.970  18.231  1.00  0.00           H
ATOM   2140  N   PHE B 174     -19.145  16.550  21.661  1.00 41.30           N
ATOM   2141  CA  PHE B 174     -17.997  15.585  21.561  1.00 37.18           C
ATOM   2142  C   PHE B 174     -16.935  15.617  22.685  1.00 41.05           C
ATOM   2143  O   PHE B 174     -15.913  14.955  22.623  1.00 38.18           O
ATOM   2144  CB  PHE B 174     -17.347  16.008  20.280  1.00 33.32           C
ATOM   2145  CG  PHE B 174     -17.831  15.127  19.148  1.00 36.82           C
ATOM   2146  CD1 PHE B 174     -18.908  15.475  18.296  1.00 41.88           C
ATOM   2147  CD2 PHE B 174     -17.174  13.905  18.973  1.00 30.40           C
ATOM   2148  CE1 PHE B 174     -19.386  14.549  17.305  1.00 35.67           C
ATOM   2149  CE2 PHE B 174     -17.587  13.056  17.925  1.00 29.66           C
ATOM   2150  CZ  PHE B 174     -18.620  13.372  17.077  1.00 35.66           C
ATOM   2151  H   PHE B 174     -19.058  17.449  21.208  1.00  0.00           H
ATOM   2152  HA  PHE B 174     -18.308  14.541  21.557  1.00  0.00           H
ATOM   2153  HB3 PHE B 174     -16.262  15.912  20.255  1.00  0.00           H
ATOM   2154  HB2 PHE B 174     -17.469  17.066  20.051  1.00  0.00           H
ATOM   2155  HD1 PHE B 174     -19.503  16.341  18.543  1.00  0.00           H
ATOM   2156  HD2 PHE B 174     -16.518  13.552  19.755  1.00  0.00           H
ATOM   2157  HE1 PHE B 174     -20.263  14.745  16.706  1.00  0.00           H
ATOM   2158  HE2 PHE B 174     -17.122  12.084  17.859  1.00  0.00           H
ATOM   2159  HZ  PHE B 174     -18.918  12.648  16.333  1.00  0.00           H
ATOM   2160  N   SER B 175     -17.194  16.343  23.785  1.00 43.76           N
ATOM   2161  CA  SER B 175     -16.266  16.518  24.899  1.00 42.86           C
ATOM   2162  C   SER B 175     -16.297  15.331  25.936  1.00 43.60           C
ATOM   2163  O   SER B 175     -15.420  15.086  26.752  1.00 44.84           O
ATOM   2164  CB  SER B 175     -16.643  17.828  25.617  1.00 46.39           C
ATOM   2165  OG  SER B 175     -18.147  17.988  25.721  1.00 50.27           O
ATOM   2166  H   SER B 175     -17.953  17.010  23.796  1.00  0.00           H
ATOM   2167  HA  SER B 175     -15.222  16.622  24.604  1.00  0.00           H
ATOM   2168  HB3 SER B 175     -16.294  18.622  24.956  1.00  0.00           H
ATOM   2169  HB2 SER B 175     -16.099  17.851  26.561  1.00  0.00           H
ATOM   2170  HG  SER B 175     -18.307  17.569  26.553  1.00  0.00           H
ATOM   2171  N   GLU B 176     -17.434  14.573  25.847  1.00 45.17           N
ATOM   2172  CA  GLU B 176     -17.654  13.339  26.487  1.00 47.15           C
ATOM   2173  C   GLU B 176     -17.165  12.318  25.388  1.00 43.48           C
ATOM   2174  O   GLU B 176     -17.713  12.182  24.339  1.00 37.54           O
ATOM   2175  CB  GLU B 176     -19.130  13.217  26.841  1.00 50.12           C
ATOM   2176  CG  GLU B 176     -19.625  14.212  27.959  1.00 57.02           C
ATOM   2177  CD  GLU B 176     -18.996  14.185  29.357  1.00 62.74           C
ATOM   2178  OE1 GLU B 176     -18.537  15.252  29.821  1.00 56.92           O
ATOM   2179  OE2 GLU B 176     -18.980  13.142  30.025  1.00 63.81           O
ATOM   2180  H   GLU B 176     -17.981  14.834  25.039  1.00  0.00           H
ATOM   2181  HA  GLU B 176     -17.003  13.268  27.358  1.00  0.00           H
ATOM   2182  HB3 GLU B 176     -19.386  12.221  27.202  1.00  0.00           H
ATOM   2183  HB2 GLU B 176     -19.775  13.262  25.964  1.00  0.00           H
ATOM   2184  HG3 GLU B 176     -20.642  13.980  28.277  1.00  0.00           H
ATOM   2185  HG2 GLU B 176     -19.763  15.272  27.748  1.00  0.00           H
ATOM   2186  N   ALA B 177     -16.091  11.526  25.667  1.00 44.64           N
ATOM   2187  CA  ALA B 177     -15.564  10.452  24.826  1.00 35.95           C
ATOM   2188  C   ALA B 177     -16.681   9.470  24.317  1.00 34.68           C
ATOM   2189  O   ALA B 177     -16.545   9.014  23.174  1.00 34.94           O
ATOM   2190  CB  ALA B 177     -14.525   9.645  25.681  1.00 34.18           C
ATOM   2191  H   ALA B 177     -15.669  11.552  26.585  1.00  0.00           H
ATOM   2192  HA  ALA B 177     -15.087  10.925  23.967  1.00  0.00           H
ATOM   2193  HB1 ALA B 177     -13.807  10.436  25.896  1.00  0.00           H
ATOM   2194  HB2 ALA B 177     -14.745   9.347  26.706  1.00  0.00           H
ATOM   2195  HB3 ALA B 177     -14.157   8.736  25.204  1.00  0.00           H
ATOM   2196  N   GLU B 178     -17.681   9.170  25.092  1.00 32.14           N
ATOM   2197  CA  GLU B 178     -18.635   8.130  24.662  1.00 38.41           C
ATOM   2198  C   GLU B 178     -19.697   8.726  23.699  1.00 37.31           C
ATOM   2199  O   GLU B 178     -20.408   7.854  23.177  1.00 38.57           O
ATOM   2200  CB  GLU B 178     -19.347   7.539  25.952  1.00 42.32           C
ATOM   2201  CG  GLU B 178     -18.404   7.351  27.095  1.00 50.06           C
ATOM   2202  CD  GLU B 178     -18.424   8.462  28.079  1.00 59.85           C
ATOM   2203  OE1 GLU B 178     -17.884   8.214  29.183  1.00 70.31           O
ATOM   2204  OE2 GLU B 178     -18.706   9.628  27.768  1.00 61.48           O
ATOM   2205  H   GLU B 178     -17.656   9.518  26.040  1.00  0.00           H
ATOM   2206  HA  GLU B 178     -18.041   7.349  24.188  1.00  0.00           H
ATOM   2207  HB3 GLU B 178     -19.837   6.583  25.768  1.00  0.00           H
ATOM   2208  HB2 GLU B 178     -20.135   8.254  26.184  1.00  0.00           H
ATOM   2209  HG3 GLU B 178     -17.421   7.099  26.698  1.00  0.00           H
ATOM   2210  HG2 GLU B 178     -18.784   6.467  27.607  1.00  0.00           H
ATOM   2211  N   HIS B 179     -19.555  10.038  23.320  1.00 35.97           N
ATOM   2212  CA  HIS B 179     -20.247  10.639  22.193  1.00 34.72           C
ATOM   2213  C   HIS B 179     -19.658  10.204  20.863  1.00 29.78           C
ATOM   2214  O   HIS B 179     -20.400  10.002  19.926  1.00 28.91           O
ATOM   2215  CB  HIS B 179     -20.243  12.127  22.327  1.00 34.04           C
ATOM   2216  CG  HIS B 179     -21.265  12.744  21.397  1.00 32.88           C
ATOM   2217  CD2 HIS B 179     -22.546  12.438  21.151  1.00 31.29           C
ATOM   2218  ND1 HIS B 179     -20.922  13.723  20.512  1.00 37.61           N
ATOM   2219  CE1 HIS B 179     -21.985  13.901  19.700  1.00 34.62           C
ATOM   2220  NE2 HIS B 179     -23.028  13.223  20.116  1.00 36.42           N
ATOM   2221  H   HIS B 179     -18.849  10.583  23.793  1.00  0.00           H
ATOM   2222  HA  HIS B 179     -21.236  10.204  22.336  1.00  0.00           H
ATOM   2223  HB3 HIS B 179     -19.265  12.587  22.186  1.00  0.00           H
ATOM   2224  HB2 HIS B 179     -20.568  12.420  23.325  1.00  0.00           H
ATOM   2225  HD2 HIS B 179     -23.196  11.717  21.624  1.00  0.00           H
ATOM   2226  HD1 HIS B 179     -20.011  14.106  20.303  1.00  0.00           H
ATOM   2227  HE1 HIS B 179     -21.911  14.253  18.682  1.00  0.00           H
ATOM   2228  N   TRP B 180     -18.331   9.938  20.675  1.00 30.53           N
ATOM   2229  CA  TRP B 180     -17.783   9.539  19.383  1.00 25.65           C
ATOM   2230  C   TRP B 180     -18.297   8.209  18.922  1.00 21.22           C
ATOM   2231  O   TRP B 180     -18.703   7.953  17.779  1.00 22.86           O
ATOM   2232  CB  TRP B 180     -16.218   9.554  19.587  1.00 26.83           C
ATOM   2233  CG  TRP B 180     -15.363  10.646  20.235  1.00 28.89           C
ATOM   2234  CD1 TRP B 180     -15.685  11.409  21.251  1.00 31.22           C
ATOM   2235  CD2 TRP B 180     -14.059  11.071  19.738  1.00 25.88           C
ATOM   2236  CE2 TRP B 180     -13.663  12.188  20.481  1.00 24.91           C
ATOM   2237  CE3 TRP B 180     -13.129  10.555  18.767  1.00 23.58           C
ATOM   2238  NE1 TRP B 180     -14.680  12.378  21.402  1.00 28.49           N
ATOM   2239  CZ2 TRP B 180     -12.417  12.872  20.189  1.00 26.07           C
ATOM   2240  CZ3 TRP B 180     -11.913  11.111  18.540  1.00 21.00           C
ATOM   2241  CH2 TRP B 180     -11.526  12.259  19.278  1.00 22.31           C
ATOM   2242  H   TRP B 180     -17.770   9.966  21.514  1.00  0.00           H
ATOM   2243  HA  TRP B 180     -17.915  10.253  18.570  1.00  0.00           H
ATOM   2244  HB3 TRP B 180     -15.753   9.335  18.625  1.00  0.00           H
ATOM   2245  HB2 TRP B 180     -15.972   8.716  20.240  1.00  0.00           H
ATOM   2246  HD1 TRP B 180     -16.643  11.421  21.748  1.00  0.00           H
ATOM   2247  HE3 TRP B 180     -13.311   9.666  18.182  1.00  0.00           H
ATOM   2248  HE1 TRP B 180     -14.813  13.194  21.983  1.00  0.00           H
ATOM   2249  HZ2 TRP B 180     -12.094  13.788  20.663  1.00  0.00           H
ATOM   2250  HZ3 TRP B 180     -11.242  10.582  17.880  1.00  0.00           H
ATOM   2251  HH2 TRP B 180     -10.620  12.765  18.977  1.00  0.00           H
ATOM   2252  N   LEU B 181     -18.482   7.281  19.918  1.00 24.41           N
ATOM   2253  CA  LEU B 181     -18.983   5.891  19.720  1.00 21.06           C
ATOM   2254  C   LEU B 181     -20.469   5.842  20.133  1.00 26.23           C
ATOM   2255  O   LEU B 181     -20.946   4.812  20.630  1.00 25.97           O
ATOM   2256  CB  LEU B 181     -18.093   4.937  20.478  1.00 22.40           C
ATOM   2257  CG  LEU B 181     -17.605   5.380  21.914  1.00 22.90           C
ATOM   2258  CD1 LEU B 181     -17.690   4.150  22.883  1.00 19.88           C
ATOM   2259  CD2 LEU B 181     -16.174   5.905  21.913  1.00 25.66           C
ATOM   2260  H   LEU B 181     -18.167   7.580  20.830  1.00  0.00           H
ATOM   2261  HA  LEU B 181     -18.997   5.648  18.658  1.00  0.00           H
ATOM   2262  HB3 LEU B 181     -17.256   4.544  19.901  1.00  0.00           H
ATOM   2263  HB2 LEU B 181     -18.702   4.054  20.676  1.00  0.00           H
ATOM   2264  HG  LEU B 181     -18.262   6.167  22.284  1.00  0.00           H
ATOM   2265 HD11 LEU B 181     -17.173   3.303  22.432  1.00  0.00           H
ATOM   2266 HD12 LEU B 181     -17.251   4.405  23.848  1.00  0.00           H
ATOM   2267 HD13 LEU B 181     -18.758   3.978  23.021  1.00  0.00           H
ATOM   2268 HD21 LEU B 181     -15.808   5.965  22.938  1.00  0.00           H
ATOM   2269 HD22 LEU B 181     -15.511   5.141  21.507  1.00  0.00           H
ATOM   2270 HD23 LEU B 181     -16.086   6.874  21.421  1.00  0.00           H
ATOM   2271  N   ASP B 182     -21.178   6.907  19.786  1.00 27.38           N
ATOM   2272  CA  ASP B 182     -22.638   7.066  19.624  1.00 29.75           C
ATOM   2273  C   ASP B 182     -23.084   7.933  18.442  1.00 28.11           C
ATOM   2274  O   ASP B 182     -24.037   7.573  17.773  1.00 24.73           O
ATOM   2275  CB  ASP B 182     -23.290   7.260  21.012  1.00 29.04           C
ATOM   2276  CG  ASP B 182     -24.814   7.651  20.934  1.00 37.23           C
ATOM   2277  OD1 ASP B 182     -25.106   8.874  21.074  1.00 35.41           O
ATOM   2278  OD2 ASP B 182     -25.693   6.767  20.714  1.00 41.12           O
ATOM   2279  H   ASP B 182     -20.676   7.655  19.330  1.00  0.00           H
ATOM   2280  HA  ASP B 182     -23.039   6.146  19.200  1.00  0.00           H
ATOM   2281  HB3 ASP B 182     -22.889   8.060  21.634  1.00  0.00           H
ATOM   2282  HB2 ASP B 182     -23.232   6.359  21.623  1.00  0.00           H
ATOM   2283  N   TYR B 183     -22.337   9.051  18.214  1.00 20.95           N
ATOM   2284  CA  TYR B 183     -22.619   9.974  17.126  1.00 21.87           C
ATOM   2285  C   TYR B 183     -22.288   9.401  15.767  1.00 21.92           C
ATOM   2286  O   TYR B 183     -23.120   9.379  14.872  1.00 27.16           O
ATOM   2287  CB  TYR B 183     -21.812  11.276  17.296  1.00 23.30           C
ATOM   2288  CG  TYR B 183     -22.116  12.340  16.264  1.00 26.74           C
ATOM   2289  CD1 TYR B 183     -23.228  13.217  16.359  1.00 27.35           C
ATOM   2290  CD2 TYR B 183     -21.311  12.403  15.072  1.00 24.61           C
ATOM   2291  CE1 TYR B 183     -23.352  14.252  15.410  1.00 22.27           C
ATOM   2292  CE2 TYR B 183     -21.545  13.368  14.049  1.00 25.36           C
ATOM   2293  CZ  TYR B 183     -22.446  14.346  14.353  1.00 33.23           C
ATOM   2294  OH  TYR B 183     -22.582  15.389  13.507  1.00 31.20           O
ATOM   2295  H   TYR B 183     -21.794   9.479  18.950  1.00  0.00           H
ATOM   2296  HA  TYR B 183     -23.686  10.159  17.251  1.00  0.00           H
ATOM   2297  HB3 TYR B 183     -20.728  11.225  17.398  1.00  0.00           H
ATOM   2298  HB2 TYR B 183     -22.214  11.729  18.202  1.00  0.00           H
ATOM   2299  HD1 TYR B 183     -23.922  13.226  17.186  1.00  0.00           H
ATOM   2300  HD2 TYR B 183     -20.621  11.598  14.867  1.00  0.00           H
ATOM   2301  HE1 TYR B 183     -24.131  14.999  15.453  1.00  0.00           H
ATOM   2302  HE2 TYR B 183     -20.879  13.431  13.202  1.00  0.00           H
ATOM   2303  HH  TYR B 183     -23.000  16.131  13.917  1.00  0.00           H
ATOM   2304  N   PHE B 184     -21.075   8.837  15.575  1.00 20.40           N
ATOM   2305  CA  PHE B 184     -20.594   8.290  14.274  1.00 21.43           C
ATOM   2306  C   PHE B 184     -21.279   6.937  13.952  1.00 18.68           C
ATOM   2307  O   PHE B 184     -21.656   6.769  12.835  1.00 18.92           O
ATOM   2308  CB  PHE B 184     -19.073   8.231  14.138  1.00 16.59           C
ATOM   2309  CG  PHE B 184     -18.296   9.586  14.111  1.00 18.38           C
ATOM   2310  CD1 PHE B 184     -18.665  10.577  13.122  1.00 19.72           C
ATOM   2311  CD2 PHE B 184     -17.414   9.846  15.128  1.00 16.48           C
ATOM   2312  CE1 PHE B 184     -17.900  11.793  13.139  1.00 17.64           C
ATOM   2313  CE2 PHE B 184     -16.740  11.061  15.141  1.00 21.24           C
ATOM   2314  CZ  PHE B 184     -16.879  11.962  14.069  1.00 18.22           C
ATOM   2315  H   PHE B 184     -20.431   8.796  16.352  1.00  0.00           H
ATOM   2316  HA  PHE B 184     -20.914   8.928  13.449  1.00  0.00           H
ATOM   2317  HB3 PHE B 184     -18.843   7.595  13.283  1.00  0.00           H
ATOM   2318  HB2 PHE B 184     -18.743   7.705  15.033  1.00  0.00           H
ATOM   2319  HD1 PHE B 184     -19.506  10.482  12.452  1.00  0.00           H
ATOM   2320  HD2 PHE B 184     -17.162   9.078  15.844  1.00  0.00           H
ATOM   2321  HE1 PHE B 184     -18.122  12.592  12.448  1.00  0.00           H
ATOM   2322  HE2 PHE B 184     -15.927  11.119  15.850  1.00  0.00           H
ATOM   2323  HZ  PHE B 184     -16.185  12.790  14.059  1.00  0.00           H
ATOM   2324  N   PRO B 185     -21.394   5.949  14.881  1.00 19.55           N
ATOM   2325  CA  PRO B 185     -22.028   4.544  14.648  1.00 19.41           C
ATOM   2326  C   PRO B 185     -23.236   4.441  13.661  1.00 20.60           C
ATOM   2327  O   PRO B 185     -23.097   3.790  12.579  1.00 20.38           O
ATOM   2328  CB  PRO B 185     -22.190   3.898  15.988  1.00 15.07           C
ATOM   2329  CG  PRO B 185     -21.272   4.580  16.990  1.00 17.93           C
ATOM   2330  CD  PRO B 185     -20.952   5.897  16.306  1.00 19.09           C
ATOM   2331  HA  PRO B 185     -21.266   3.938  14.158  1.00  0.00           H
ATOM   2332  HB3 PRO B 185     -22.078   2.818  15.886  1.00  0.00           H
ATOM   2333  HB2 PRO B 185     -23.199   3.877  16.399  1.00  0.00           H
ATOM   2334  HG3 PRO B 185     -20.377   3.970  17.117  1.00  0.00           H
ATOM   2335  HG2 PRO B 185     -21.745   4.691  17.965  1.00  0.00           H
ATOM   2336  HD2 PRO B 185     -21.539   6.594  16.904  1.00  0.00           H
ATOM   2337  HD3 PRO B 185     -19.878   6.032  16.435  1.00  0.00           H
ATOM   2338  N   PRO B 186     -24.314   5.224  13.876  1.00 23.41           N
ATOM   2339  CA  PRO B 186     -25.538   5.308  12.944  1.00 21.23           C
ATOM   2340  C   PRO B 186     -25.117   5.900  11.589  1.00 16.62           C
ATOM   2341  O   PRO B 186     -25.439   5.352  10.502  1.00 17.77           O
ATOM   2342  CB  PRO B 186     -26.608   6.050  13.689  1.00 20.88           C
ATOM   2343  CG  PRO B 186     -25.850   7.018  14.618  1.00 22.15           C
ATOM   2344  CD  PRO B 186     -24.619   6.210  15.000  1.00 21.57           C
ATOM   2345  HA  PRO B 186     -25.912   4.329  12.645  1.00  0.00           H
ATOM   2346  HB3 PRO B 186     -27.278   5.414  14.266  1.00  0.00           H
ATOM   2347  HB2 PRO B 186     -27.314   6.600  13.066  1.00  0.00           H
ATOM   2348  HG3 PRO B 186     -26.379   7.329  15.519  1.00  0.00           H
ATOM   2349  HG2 PRO B 186     -25.469   7.934  14.166  1.00  0.00           H
ATOM   2350  HD2 PRO B 186     -23.805   6.936  15.007  1.00  0.00           H
ATOM   2351  HD3 PRO B 186     -24.556   5.777  15.998  1.00  0.00           H
ATOM   2352  N   LEU B 187     -24.280   6.912  11.570  1.00 17.85           N
ATOM   2353  CA  LEU B 187     -23.782   7.543  10.293  1.00 18.59           C
ATOM   2354  C   LEU B 187     -22.901   6.518   9.498  1.00 19.97           C
ATOM   2355  O   LEU B 187     -23.236   6.286   8.348  1.00 20.59           O
ATOM   2356  CB  LEU B 187     -22.985   8.785  10.666  1.00 21.13           C
ATOM   2357  CG  LEU B 187     -23.788   9.797  11.609  1.00 27.19           C
ATOM   2358  CD1 LEU B 187     -22.930  10.968  12.236  1.00 25.33           C
ATOM   2359  CD2 LEU B 187     -25.004  10.399  10.846  1.00 18.05           C
ATOM   2360  H   LEU B 187     -23.991   7.213  12.490  1.00  0.00           H
ATOM   2361  HA  LEU B 187     -24.637   7.768   9.655  1.00  0.00           H
ATOM   2362  HB3 LEU B 187     -22.729   9.341   9.764  1.00  0.00           H
ATOM   2363  HB2 LEU B 187     -21.971   8.586  11.013  1.00  0.00           H
ATOM   2364  HG  LEU B 187     -24.261   9.345  12.481  1.00  0.00           H
ATOM   2365 HD11 LEU B 187     -22.531  11.812  11.674  1.00  0.00           H
ATOM   2366 HD12 LEU B 187     -23.545  11.536  12.934  1.00  0.00           H
ATOM   2367 HD13 LEU B 187     -22.022  10.612  12.723  1.00  0.00           H
ATOM   2368 HD21 LEU B 187     -25.517  11.154  11.441  1.00  0.00           H
ATOM   2369 HD22 LEU B 187     -24.788  10.706   9.823  1.00  0.00           H
ATOM   2370 HD23 LEU B 187     -25.773   9.647  10.671  1.00  0.00           H
ATOM   2371  N   ALA B 188     -21.871   5.933  10.111  1.00 17.89           N
ATOM   2372  CA  ALA B 188     -20.908   5.016   9.509  1.00 17.44           C
ATOM   2373  C   ALA B 188     -21.623   3.820   8.922  1.00 16.66           C
ATOM   2374  O   ALA B 188     -21.354   3.440   7.805  1.00 15.93           O
ATOM   2375  CB  ALA B 188     -19.950   4.635  10.715  1.00 12.65           C
ATOM   2376  H   ALA B 188     -21.642   6.274  11.034  1.00  0.00           H
ATOM   2377  HA  ALA B 188     -20.391   5.572   8.727  1.00  0.00           H
ATOM   2378  HB1 ALA B 188     -19.110   4.186  10.185  1.00  0.00           H
ATOM   2379  HB2 ALA B 188     -19.660   5.461  11.364  1.00  0.00           H
ATOM   2380  HB3 ALA B 188     -20.277   3.810  11.348  1.00  0.00           H
ATOM   2381  N   ILE B 189     -22.639   3.292   9.614  1.00 17.89           N
ATOM   2382  CA  ILE B 189     -23.521   2.217   9.070  1.00 17.09           C
ATOM   2383  C   ILE B 189     -24.209   2.816   7.824  1.00 22.76           C
ATOM   2384  O   ILE B 189     -24.226   2.166   6.735  1.00 20.99           O
ATOM   2385  CB  ILE B 189     -24.585   1.686  10.087  1.00 23.85           C
ATOM   2386  CG1 ILE B 189     -23.828   0.828  11.107  1.00 18.92           C
ATOM   2387  CG2 ILE B 189     -25.876   0.897   9.518  1.00 16.07           C
ATOM   2388  CD1 ILE B 189     -24.459   0.494  12.464  1.00 16.49           C
ATOM   2389  H   ILE B 189     -22.895   3.773  10.465  1.00  0.00           H
ATOM   2390  HA  ILE B 189     -22.857   1.429   8.716  1.00  0.00           H
ATOM   2391  HB  ILE B 189     -24.912   2.623  10.537  1.00  0.00           H
ATOM   2392 HG13 ILE B 189     -22.909   1.349  11.375  1.00  0.00           H
ATOM   2393 HG12 ILE B 189     -23.545  -0.109  10.628  1.00  0.00           H
ATOM   2394 HG21 ILE B 189     -25.619  -0.137   9.289  1.00  0.00           H
ATOM   2395 HG22 ILE B 189     -26.628   0.953  10.304  1.00  0.00           H
ATOM   2396 HG23 ILE B 189     -26.207   1.374   8.596  1.00  0.00           H
ATOM   2397 HD11 ILE B 189     -25.327  -0.162  12.405  1.00  0.00           H
ATOM   2398 HD12 ILE B 189     -23.774  -0.045  13.119  1.00  0.00           H
ATOM   2399 HD13 ILE B 189     -24.582   1.353  13.124  1.00  0.00           H
ATOM   2400  N   GLN B 190     -24.885   3.977   7.952  1.00 22.32           N
ATOM   2401  CA  GLN B 190     -25.744   4.594   6.966  1.00 20.38           C
ATOM   2402  C   GLN B 190     -25.005   4.833   5.642  1.00 21.99           C
ATOM   2403  O   GLN B 190     -25.412   4.527   4.518  1.00 22.91           O
ATOM   2404  CB  GLN B 190     -26.553   5.840   7.518  1.00 22.01           C
ATOM   2405  CG  GLN B 190     -27.605   6.454   6.584  1.00 33.08           C
ATOM   2406  CD  GLN B 190     -28.808   5.751   6.056  1.00 42.16           C
ATOM   2407  NE2 GLN B 190     -29.196   4.555   6.497  1.00 54.19           N
ATOM   2408  OE1 GLN B 190     -29.431   6.341   5.121  1.00 34.82           O
ATOM   2409  H   GLN B 190     -24.874   4.478   8.829  1.00  0.00           H
ATOM   2410  HA  GLN B 190     -26.522   3.870   6.723  1.00  0.00           H
ATOM   2411  HB3 GLN B 190     -25.783   6.517   7.888  1.00  0.00           H
ATOM   2412  HB2 GLN B 190     -26.985   5.601   8.489  1.00  0.00           H
ATOM   2413  HG3 GLN B 190     -27.127   6.669   5.629  1.00  0.00           H
ATOM   2414  HG2 GLN B 190     -27.952   7.397   7.005  1.00  0.00           H
ATOM   2415 HE22 GLN B 190     -30.139   4.336   6.207  1.00  0.00           H
ATOM   2416 HE21 GLN B 190     -28.864   4.051   7.307  1.00  0.00           H
ATOM   2417  N   ASP B 191     -23.776   5.371   5.741  1.00 20.43           N
ATOM   2418  CA  ASP B 191     -22.878   5.760   4.708  1.00 17.74           C
ATOM   2419  C   ASP B 191     -22.507   4.469   3.933  1.00 16.69           C
ATOM   2420  O   ASP B 191     -22.419   4.515   2.709  1.00 15.40           O
ATOM   2421  CB  ASP B 191     -21.528   6.488   5.193  1.00 16.14           C
ATOM   2422  CG  ASP B 191     -21.713   7.821   5.867  1.00 27.09           C
ATOM   2423  OD1 ASP B 191     -22.769   8.494   5.716  1.00 29.81           O
ATOM   2424  OD2 ASP B 191     -20.712   8.314   6.457  1.00 24.13           O
ATOM   2425  H   ASP B 191     -23.507   5.718   6.650  1.00  0.00           H
ATOM   2426  HA  ASP B 191     -23.374   6.479   4.056  1.00  0.00           H
ATOM   2427  HB3 ASP B 191     -20.949   6.641   4.283  1.00  0.00           H
ATOM   2428  HB2 ASP B 191     -20.933   5.788   5.781  1.00  0.00           H
ATOM   2429  N   LEU B 192     -22.354   3.288   4.630  1.00 14.82           N
ATOM   2430  CA  LEU B 192     -22.000   2.027   3.909  1.00 17.50           C
ATOM   2431  C   LEU B 192     -23.275   1.287   3.440  1.00 18.71           C
ATOM   2432  O   LEU B 192     -23.317   0.685   2.375  1.00 16.90           O
ATOM   2433  CB  LEU B 192     -21.305   1.125   4.994  1.00 13.13           C
ATOM   2434  CG  LEU B 192     -19.806   1.487   5.185  1.00 16.69           C
ATOM   2435  CD1 LEU B 192     -19.093   0.673   6.269  1.00 12.45           C
ATOM   2436  CD2 LEU B 192     -18.927   1.566   3.936  1.00 13.41           C
ATOM   2437  H   LEU B 192     -22.670   3.337   5.588  1.00  0.00           H
ATOM   2438  HA  LEU B 192     -21.327   2.116   3.057  1.00  0.00           H
ATOM   2439  HB3 LEU B 192     -21.343   0.103   4.618  1.00  0.00           H
ATOM   2440  HB2 LEU B 192     -21.859   1.127   5.933  1.00  0.00           H
ATOM   2441  HG  LEU B 192     -19.793   2.515   5.549  1.00  0.00           H
ATOM   2442 HD11 LEU B 192     -19.040  -0.377   5.980  1.00  0.00           H
ATOM   2443 HD12 LEU B 192     -18.105   1.079   6.483  1.00  0.00           H
ATOM   2444 HD13 LEU B 192     -19.657   0.731   7.200  1.00  0.00           H
ATOM   2445 HD21 LEU B 192     -19.183   0.709   3.314  1.00  0.00           H
ATOM   2446 HD22 LEU B 192     -19.196   2.482   3.409  1.00  0.00           H
ATOM   2447 HD23 LEU B 192     -17.852   1.579   4.113  1.00  0.00           H
ATOM   2448  N   LYS B 193     -24.450   1.543   4.082  1.00 19.21           N
ATOM   2449  CA  LYS B 193     -25.857   1.241   3.614  1.00 16.41           C
ATOM   2450  C   LYS B 193     -26.178   1.953   2.304  1.00 13.73           C
ATOM   2451  O   LYS B 193     -26.829   1.405   1.373  1.00 13.69           O
ATOM   2452  CB  LYS B 193     -26.959   1.551   4.580  1.00 17.05           C
ATOM   2453  CG  LYS B 193     -28.097   0.550   4.520  1.00 16.96           C
ATOM   2454  CD  LYS B 193     -29.552   0.964   4.966  1.00 14.76           C
ATOM   2455  CE  LYS B 193     -30.478  -0.310   5.082  1.00 18.28           C
ATOM   2456  NZ  LYS B 193     -31.809   0.036   5.563  1.00 26.41           N
ATOM   2457  H   LYS B 193     -24.392   2.065   4.945  1.00  0.00           H
ATOM   2458  HA  LYS B 193     -25.820   0.165   3.442  1.00  0.00           H
ATOM   2459  HB3 LYS B 193     -27.339   2.550   4.366  1.00  0.00           H
ATOM   2460  HB2 LYS B 193     -26.609   1.682   5.604  1.00  0.00           H
ATOM   2461  HG3 LYS B 193     -27.875  -0.342   5.106  1.00  0.00           H
ATOM   2462  HG2 LYS B 193     -28.042   0.180   3.496  1.00  0.00           H
ATOM   2463  HD3 LYS B 193     -30.011   1.779   4.406  1.00  0.00           H
ATOM   2464  HD2 LYS B 193     -29.324   1.311   5.974  1.00  0.00           H
ATOM   2465  HE3 LYS B 193     -29.959  -0.821   5.893  1.00  0.00           H
ATOM   2466  HE2 LYS B 193     -30.449  -0.816   4.117  1.00  0.00           H
ATOM   2467  HZ1 LYS B 193     -32.298  -0.795   5.864  1.00  0.00           H
ATOM   2468  HZ2 LYS B 193     -31.723   0.615   6.386  1.00  0.00           H
ATOM   2469  HZ3 LYS B 193     -32.475   0.444   4.923  1.00  0.00           H
ATOM   2470  N   ARG B 194     -25.691   3.159   2.143  1.00 14.95           N
ATOM   2471  CA  ARG B 194     -26.021   4.004   0.942  1.00 18.74           C
ATOM   2472  C   ARG B 194     -25.069   3.640  -0.234  1.00 19.71           C
ATOM   2473  O   ARG B 194     -25.513   3.572  -1.379  1.00 16.74           O
ATOM   2474  CB  ARG B 194     -25.897   5.543   1.331  1.00 14.67           C
ATOM   2475  CG  ARG B 194     -27.053   5.993   2.288  1.00 17.64           C
ATOM   2476  CD  ARG B 194     -26.877   7.410   2.866  1.00 21.82           C
ATOM   2477  NE  ARG B 194     -26.789   8.428   1.809  1.00 20.03           N
ATOM   2478  CZ  ARG B 194     -26.196   9.623   1.755  1.00 22.38           C
ATOM   2479  NH1 ARG B 194     -25.522  10.103   2.832  1.00 24.28           N
ATOM   2480  NH2 ARG B 194     -26.341  10.454   0.695  1.00 22.76           N
ATOM   2481  H   ARG B 194     -25.293   3.560   2.980  1.00  0.00           H
ATOM   2482  HA  ARG B 194     -27.018   3.728   0.598  1.00  0.00           H
ATOM   2483  HB3 ARG B 194     -25.882   6.148   0.424  1.00  0.00           H
ATOM   2484  HB2 ARG B 194     -24.928   5.752   1.783  1.00  0.00           H
ATOM   2485  HG3 ARG B 194     -27.177   5.257   3.082  1.00  0.00           H
ATOM   2486  HG2 ARG B 194     -27.910   5.880   1.624  1.00  0.00           H
ATOM   2487  HD3 ARG B 194     -25.917   7.534   3.367  1.00  0.00           H
ATOM   2488  HD2 ARG B 194     -27.603   7.891   3.522  1.00  0.00           H
ATOM   2489  HE  ARG B 194     -27.427   8.152   1.076  1.00  0.00           H
ATOM   2490 HH12 ARG B 194     -24.954  10.935   2.906  1.00  0.00           H
ATOM   2491 HH11 ARG B 194     -25.432   9.617   3.714  1.00  0.00           H
ATOM   2492 HH22 ARG B 194     -26.127  11.439   0.757  1.00  0.00           H
ATOM   2493 HH21 ARG B 194     -26.891  10.102  -0.075  1.00  0.00           H
ATOM   2494  N   MET B 195     -23.793   3.262   0.094  1.00 22.41           N
ATOM   2495  CA  MET B 195     -22.859   2.530  -0.714  1.00 15.59           C
ATOM   2496  C   MET B 195     -23.357   1.161  -1.267  1.00 14.44           C
ATOM   2497  O   MET B 195     -22.789   0.662  -2.262  1.00 15.62           O
ATOM   2498  CB  MET B 195     -21.521   2.379  -0.078  1.00 15.97           C
ATOM   2499  CG  MET B 195     -20.390   2.195  -1.162  1.00 21.08           C
ATOM   2500  SD  MET B 195     -18.798   1.683  -0.305  1.00 18.81           S
ATOM   2501  CE  MET B 195     -18.184   0.802  -1.696  1.00 13.61           C
ATOM   2502  H   MET B 195     -23.512   3.455   1.045  1.00  0.00           H
ATOM   2503  HA  MET B 195     -22.828   3.111  -1.635  1.00  0.00           H
ATOM   2504  HB3 MET B 195     -21.345   1.603   0.668  1.00  0.00           H
ATOM   2505  HB2 MET B 195     -21.235   3.321   0.389  1.00  0.00           H
ATOM   2506  HG3 MET B 195     -20.444   3.100  -1.766  1.00  0.00           H
ATOM   2507  HG2 MET B 195     -20.705   1.431  -1.873  1.00  0.00           H
ATOM   2508  HE1 MET B 195     -18.902   0.012  -1.915  1.00  0.00           H
ATOM   2509  HE2 MET B 195     -17.969   1.469  -2.531  1.00  0.00           H
ATOM   2510  HE3 MET B 195     -17.220   0.333  -1.495  1.00  0.00           H
ATOM   2511  N   GLY B 196     -24.473   0.601  -0.733  1.00 13.83           N
ATOM   2512  CA  GLY B 196     -24.903  -0.724  -1.102  1.00 14.87           C
ATOM   2513  C   GLY B 196     -23.982  -1.883  -0.758  1.00 17.89           C
ATOM   2514  O   GLY B 196     -23.593  -2.674  -1.637  1.00 16.67           O
ATOM   2515  H   GLY B 196     -24.909   1.077   0.043  1.00  0.00           H
ATOM   2516  HA3 GLY B 196     -25.010  -0.788  -2.185  1.00  0.00           H
ATOM   2517  HA2 GLY B 196     -25.868  -0.939  -0.644  1.00  0.00           H
ATOM   2518  N   LEU B 197     -23.670  -1.961   0.544  1.00 17.02           N
ATOM   2519  CA  LEU B 197     -22.684  -2.891   1.075  1.00 18.90           C
ATOM   2520  C   LEU B 197     -23.283  -4.182   1.548  1.00 16.96           C
ATOM   2521  O   LEU B 197     -24.198  -4.152   2.361  1.00 19.28           O
ATOM   2522  CB  LEU B 197     -21.861  -2.176   2.212  1.00 18.62           C
ATOM   2523  CG  LEU B 197     -20.406  -2.600   2.283  1.00 15.33           C
ATOM   2524  CD1 LEU B 197     -19.467  -1.731   1.488  1.00 13.87           C
ATOM   2525  CD2 LEU B 197     -20.049  -2.521   3.779  1.00 16.17           C
ATOM   2526  H   LEU B 197     -23.948  -1.159   1.092  1.00  0.00           H
ATOM   2527  HA  LEU B 197     -21.886  -3.107   0.364  1.00  0.00           H
ATOM   2528  HB3 LEU B 197     -22.452  -2.189   3.128  1.00  0.00           H
ATOM   2529  HB2 LEU B 197     -21.842  -1.134   1.892  1.00  0.00           H
ATOM   2530  HG  LEU B 197     -20.232  -3.612   1.917  1.00  0.00           H
ATOM   2531 HD11 LEU B 197     -19.707  -0.685   1.682  1.00  0.00           H
ATOM   2532 HD12 LEU B 197     -18.398  -1.707   1.699  1.00  0.00           H
ATOM   2533 HD13 LEU B 197     -19.525  -1.877   0.410  1.00  0.00           H
ATOM   2534 HD21 LEU B 197     -20.865  -2.750   4.465  1.00  0.00           H
ATOM   2535 HD22 LEU B 197     -19.095  -2.931   4.110  1.00  0.00           H
ATOM   2536 HD23 LEU B 197     -19.984  -1.445   3.938  1.00  0.00           H
ATOM   2537  N   LYS B 198     -22.777  -5.342   1.061  1.00 13.99           N
ATOM   2538  CA  LYS B 198     -23.411  -6.691   1.221  1.00 13.29           C
ATOM   2539  C   LYS B 198     -23.019  -7.367   2.495  1.00 17.29           C
ATOM   2540  O   LYS B 198     -22.573  -8.520   2.439  1.00 16.11           O
ATOM   2541  CB  LYS B 198     -23.023  -7.457  -0.004  1.00 17.23           C
ATOM   2542  CG  LYS B 198     -23.544  -6.917  -1.391  1.00 13.50           C
ATOM   2543  CD  LYS B 198     -23.044  -7.561  -2.690  1.00 15.33           C
ATOM   2544  CE  LYS B 198     -23.537  -6.943  -4.022  1.00 16.91           C
ATOM   2545  NZ  LYS B 198     -23.228  -5.519  -4.099  1.00 18.36           N
ATOM   2546  H   LYS B 198     -22.034  -5.262   0.381  1.00  0.00           H
ATOM   2547  HA  LYS B 198     -24.477  -6.477   1.150  1.00  0.00           H
ATOM   2548  HB3 LYS B 198     -23.498  -8.431   0.107  1.00  0.00           H
ATOM   2549  HB2 LYS B 198     -21.964  -7.637   0.181  1.00  0.00           H
ATOM   2550  HG3 LYS B 198     -23.333  -5.849  -1.443  1.00  0.00           H
ATOM   2551  HG2 LYS B 198     -24.627  -6.963  -1.500  1.00  0.00           H
ATOM   2552  HD3 LYS B 198     -23.218  -8.636  -2.659  1.00  0.00           H
ATOM   2553  HD2 LYS B 198     -21.958  -7.478  -2.744  1.00  0.00           H
ATOM   2554  HE3 LYS B 198     -24.596  -7.161  -4.156  1.00  0.00           H
ATOM   2555  HE2 LYS B 198     -22.910  -7.415  -4.778  1.00  0.00           H
ATOM   2556  HZ1 LYS B 198     -22.358  -5.345  -3.617  1.00  0.00           H
ATOM   2557  HZ2 LYS B 198     -23.192  -5.191  -5.054  1.00  0.00           H
ATOM   2558  HZ3 LYS B 198     -23.962  -5.012  -3.624  1.00  0.00           H
ATOM   2559  N   VAL B 199     -23.088  -6.626   3.641  1.00 16.23           N
ATOM   2560  CA  VAL B 199     -22.769  -7.153   4.862  1.00 16.11           C
ATOM   2561  C   VAL B 199     -23.906  -7.768   5.671  1.00 18.73           C
ATOM   2562  O   VAL B 199     -25.064  -7.350   5.483  1.00 22.36           O
ATOM   2563  CB  VAL B 199     -22.161  -6.057   5.758  1.00 14.51           C
ATOM   2564  CG1 VAL B 199     -20.828  -5.540   5.213  1.00 11.16           C
ATOM   2565  CG2 VAL B 199     -23.133  -4.936   6.259  1.00 12.97           C
ATOM   2566  H   VAL B 199     -23.313  -5.641   3.638  1.00  0.00           H
ATOM   2567  HA  VAL B 199     -22.007  -7.913   4.688  1.00  0.00           H
ATOM   2568  HB  VAL B 199     -21.833  -6.594   6.648  1.00  0.00           H
ATOM   2569 HG11 VAL B 199     -21.099  -5.006   4.302  1.00  0.00           H
ATOM   2570 HG12 VAL B 199     -20.437  -4.852   5.962  1.00  0.00           H
ATOM   2571 HG13 VAL B 199     -20.145  -6.350   4.956  1.00  0.00           H
ATOM   2572 HG21 VAL B 199     -22.559  -4.163   6.772  1.00  0.00           H
ATOM   2573 HG22 VAL B 199     -23.583  -4.383   5.435  1.00  0.00           H
ATOM   2574 HG23 VAL B 199     -23.838  -5.357   6.975  1.00  0.00           H
ATOM   2575  N   ASP B 200     -23.515  -8.655   6.565  1.00 18.24           N
ATOM   2576  CA  ASP B 200     -24.379  -8.894   7.722  1.00 15.81           C
ATOM   2577  C   ASP B 200     -24.127  -7.867   8.887  1.00 16.88           C
ATOM   2578  O   ASP B 200     -23.026  -7.886   9.408  1.00 16.06           O
ATOM   2579  CB  ASP B 200     -24.055 -10.296   8.343  1.00 14.16           C
ATOM   2580  CG  ASP B 200     -25.107 -10.836   9.281  1.00 18.22           C
ATOM   2581  OD1 ASP B 200     -25.943 -10.094   9.797  1.00 15.17           O
ATOM   2582  OD2 ASP B 200     -24.959 -12.020   9.630  1.00 19.89           O
ATOM   2583  H   ASP B 200     -22.527  -8.717   6.763  1.00  0.00           H
ATOM   2584  HA  ASP B 200     -25.427  -8.870   7.421  1.00  0.00           H
ATOM   2585  HB3 ASP B 200     -23.056 -10.289   8.780  1.00  0.00           H
ATOM   2586  HB2 ASP B 200     -24.059 -11.024   7.532  1.00  0.00           H
ATOM   2587  N   TRP B 201     -25.078  -6.975   9.239  1.00 16.95           N
ATOM   2588  CA  TRP B 201     -24.801  -5.884  10.200  1.00 14.62           C
ATOM   2589  C   TRP B 201     -24.789  -6.389  11.638  1.00 16.22           C
ATOM   2590  O   TRP B 201     -24.281  -5.584  12.436  1.00 14.65           O
ATOM   2591  CB  TRP B 201     -25.918  -4.806  10.187  1.00 13.20           C
ATOM   2592  CG  TRP B 201     -26.186  -4.202   8.889  1.00 16.69           C
ATOM   2593  CD1 TRP B 201     -27.218  -4.467   8.053  1.00 14.24           C
ATOM   2594  CD2 TRP B 201     -25.394  -3.153   8.201  1.00 13.86           C
ATOM   2595  CE2 TRP B 201     -25.987  -2.882   6.941  1.00 14.02           C
ATOM   2596  CE3 TRP B 201     -24.226  -2.483   8.591  1.00 12.06           C
ATOM   2597  NE1 TRP B 201     -27.077  -3.679   6.871  1.00 16.95           N
ATOM   2598  CZ2 TRP B 201     -25.494  -1.887   6.101  1.00 14.99           C
ATOM   2599  CZ3 TRP B 201     -23.644  -1.602   7.669  1.00 15.33           C
ATOM   2600  CH2 TRP B 201     -24.297  -1.230   6.467  1.00 13.06           C
ATOM   2601  H   TRP B 201     -26.029  -6.986   8.898  1.00  0.00           H
ATOM   2602  HA  TRP B 201     -23.829  -5.426  10.020  1.00  0.00           H
ATOM   2603  HB3 TRP B 201     -25.935  -4.044  10.966  1.00  0.00           H
ATOM   2604  HB2 TRP B 201     -26.860  -5.334  10.338  1.00  0.00           H
ATOM   2605  HD1 TRP B 201     -28.118  -5.025   8.263  1.00  0.00           H
ATOM   2606  HE3 TRP B 201     -23.752  -2.760   9.521  1.00  0.00           H
ATOM   2607  HE1 TRP B 201     -27.745  -3.683   6.114  1.00  0.00           H
ATOM   2608  HZ2 TRP B 201     -26.035  -1.669   5.192  1.00  0.00           H
ATOM   2609  HZ3 TRP B 201     -22.719  -1.139   7.980  1.00  0.00           H
ATOM   2610  HH2 TRP B 201     -23.812  -0.546   5.787  1.00  0.00           H
ATOM   2611  N   ARG B 202     -25.228  -7.654  11.936  1.00 17.41           N
ATOM   2612  CA  ARG B 202     -25.353  -8.242  13.264  1.00 19.46           C
ATOM   2613  C   ARG B 202     -24.002  -8.719  13.838  1.00 19.61           C
ATOM   2614  O   ARG B 202     -23.801  -8.722  15.043  1.00 22.95           O
ATOM   2615  CB  ARG B 202     -26.253  -9.451  13.106  1.00 19.32           C
ATOM   2616  CG  ARG B 202     -27.683  -9.218  12.652  1.00 18.72           C
ATOM   2617  CD  ARG B 202     -28.452 -10.483  12.289  1.00 17.67           C
ATOM   2618  NE  ARG B 202     -27.644 -11.406  11.531  1.00 19.81           N
ATOM   2619  CZ  ARG B 202     -27.765 -12.705  11.430  1.00 21.16           C
ATOM   2620  NH1 ARG B 202     -28.670 -13.411  12.067  1.00 22.25           N
ATOM   2621  NH2 ARG B 202     -26.877 -13.321  10.645  1.00 18.33           N
ATOM   2622  H   ARG B 202     -25.423  -8.155  11.081  1.00  0.00           H
ATOM   2623  HA  ARG B 202     -25.808  -7.452  13.861  1.00  0.00           H
ATOM   2624  HB3 ARG B 202     -26.277  -9.988  14.054  1.00  0.00           H
ATOM   2625  HB2 ARG B 202     -25.705 -10.000  12.341  1.00  0.00           H
ATOM   2626  HG3 ARG B 202     -27.717  -8.549  11.792  1.00  0.00           H
ATOM   2627  HG2 ARG B 202     -28.138  -8.697  13.494  1.00  0.00           H
ATOM   2628  HD3 ARG B 202     -29.366 -10.230  11.753  1.00  0.00           H
ATOM   2629  HD2 ARG B 202     -28.891 -10.896  13.198  1.00  0.00           H
ATOM   2630  HE  ARG B 202     -27.007 -10.965  10.883  1.00  0.00           H
ATOM   2631 HH12 ARG B 202     -28.552 -14.373  12.349  1.00  0.00           H
ATOM   2632 HH11 ARG B 202     -29.281 -12.882  12.673  1.00  0.00           H
ATOM   2633 HH22 ARG B 202     -26.973 -14.296  10.398  1.00  0.00           H
ATOM   2634 HH21 ARG B 202     -26.123 -12.810  10.207  1.00  0.00           H
ATOM   2635  N   ARG B 203     -23.076  -8.995  12.955  1.00 17.41           N
ATOM   2636  CA  ARG B 203     -21.712  -9.416  13.134  1.00 17.53           C
ATOM   2637  C   ARG B 203     -20.838  -8.202  13.358  1.00 16.23           C
ATOM   2638  O   ARG B 203     -20.014  -7.865  12.555  1.00 16.08           O
ATOM   2639  CB  ARG B 203     -21.397 -10.260  11.902  1.00 16.89           C
ATOM   2640  CG  ARG B 203     -22.159 -11.574  11.802  1.00 16.02           C
ATOM   2641  CD  ARG B 203     -21.873 -12.510  10.610  1.00 14.37           C
ATOM   2642  NE  ARG B 203     -22.956 -13.523  10.366  1.00 16.97           N
ATOM   2643  CZ  ARG B 203     -22.899 -14.839  10.795  1.00 17.85           C
ATOM   2644  NH1 ARG B 203     -21.837 -15.273  11.455  1.00 17.63           N
ATOM   2645  NH2 ARG B 203     -23.811 -15.742  10.502  1.00 18.45           N
ATOM   2646  H   ARG B 203     -23.325  -8.694  12.023  1.00  0.00           H
ATOM   2647  HA  ARG B 203     -21.631 -10.074  13.999  1.00  0.00           H
ATOM   2648  HB3 ARG B 203     -20.367 -10.584  11.755  1.00  0.00           H
ATOM   2649  HB2 ARG B 203     -21.815  -9.744  11.038  1.00  0.00           H
ATOM   2650  HG3 ARG B 203     -23.218 -11.324  11.864  1.00  0.00           H
ATOM   2651  HG2 ARG B 203     -21.902 -12.056  12.745  1.00  0.00           H
ATOM   2652  HD3 ARG B 203     -20.903 -12.998  10.711  1.00  0.00           H
ATOM   2653  HD2 ARG B 203     -21.687 -11.862   9.752  1.00  0.00           H
ATOM   2654  HE  ARG B 203     -23.821 -13.132  10.021  1.00  0.00           H
ATOM   2655 HH12 ARG B 203     -21.968 -16.246  11.691  1.00  0.00           H
ATOM   2656 HH11 ARG B 203     -21.315 -14.702  12.105  1.00  0.00           H
ATOM   2657 HH22 ARG B 203     -23.660 -16.682  10.838  1.00  0.00           H
ATOM   2658 HH21 ARG B 203     -24.674 -15.581  10.002  1.00  0.00           H
ATOM   2659  N   SER B 204     -21.075  -7.499  14.513  1.00 13.14           N
ATOM   2660  CA  SER B 204     -20.523  -6.182  14.727  1.00 13.00           C
ATOM   2661  C   SER B 204     -20.190  -6.050  16.267  1.00 12.57           C
ATOM   2662  O   SER B 204     -20.614  -6.997  16.991  1.00 12.60           O
ATOM   2663  CB  SER B 204     -21.569  -5.156  14.159  1.00 13.41           C
ATOM   2664  OG  SER B 204     -21.190  -3.822  14.383  1.00 12.14           O
ATOM   2665  H   SER B 204     -21.707  -7.895  15.194  1.00  0.00           H
ATOM   2666  HA  SER B 204     -19.599  -6.114  14.154  1.00  0.00           H
ATOM   2667  HB3 SER B 204     -22.532  -5.377  14.620  1.00  0.00           H
ATOM   2668  HB2 SER B 204     -21.723  -5.384  13.104  1.00  0.00           H
ATOM   2669  HG  SER B 204     -21.949  -3.273  14.261  1.00  0.00           H
ATOM   2670  N   PHE B 205     -19.493  -4.989  16.711  1.00 13.07           N
ATOM   2671  CA  PHE B 205     -19.095  -4.752  18.112  1.00 13.94           C
ATOM   2672  C   PHE B 205     -18.754  -3.259  18.151  1.00 14.67           C
ATOM   2673  O   PHE B 205     -18.477  -2.630  17.093  1.00 16.97           O
ATOM   2674  CB  PHE B 205     -17.942  -5.718  18.593  1.00 16.14           C
ATOM   2675  CG  PHE B 205     -16.707  -5.687  17.701  1.00 18.61           C
ATOM   2676  CD1 PHE B 205     -15.935  -4.585  17.394  1.00 15.59           C
ATOM   2677  CD2 PHE B 205     -16.293  -6.883  17.106  1.00 14.30           C
ATOM   2678  CE1 PHE B 205     -15.009  -4.463  16.294  1.00 16.09           C
ATOM   2679  CE2 PHE B 205     -15.355  -6.900  16.110  1.00 13.21           C
ATOM   2680  CZ  PHE B 205     -14.728  -5.693  15.652  1.00 15.97           C
ATOM   2681  H   PHE B 205     -19.479  -4.178  16.109  1.00  0.00           H
ATOM   2682  HA  PHE B 205     -19.921  -4.881  18.810  1.00  0.00           H
ATOM   2683  HB3 PHE B 205     -18.298  -6.744  18.692  1.00  0.00           H
ATOM   2684  HB2 PHE B 205     -17.626  -5.434  19.597  1.00  0.00           H
ATOM   2685  HD1 PHE B 205     -16.023  -3.616  17.863  1.00  0.00           H
ATOM   2686  HD2 PHE B 205     -16.802  -7.807  17.340  1.00  0.00           H
ATOM   2687  HE1 PHE B 205     -14.551  -3.490  16.196  1.00  0.00           H
ATOM   2688  HE2 PHE B 205     -15.210  -7.843  15.604  1.00  0.00           H
ATOM   2689  HZ  PHE B 205     -13.928  -5.856  14.945  1.00  0.00           H
ATOM   2690  N   ILE B 206     -18.829  -2.700  19.349  1.00 15.41           N
ATOM   2691  CA  ILE B 206     -18.041  -1.569  19.756  1.00 13.24           C
ATOM   2692  C   ILE B 206     -16.905  -2.221  20.665  1.00 15.47           C
ATOM   2693  O   ILE B 206     -17.230  -3.145  21.361  1.00 15.05           O
ATOM   2694  CB  ILE B 206     -18.887  -0.557  20.696  1.00 16.46           C
ATOM   2695  CG1 ILE B 206     -20.178  -0.142  20.010  1.00 19.95           C
ATOM   2696  CG2 ILE B 206     -18.112   0.714  21.166  1.00 13.54           C
ATOM   2697  CD1 ILE B 206     -21.220   0.698  20.786  1.00 15.88           C
ATOM   2698  H   ILE B 206     -18.966  -3.294  20.155  1.00  0.00           H
ATOM   2699  HA  ILE B 206     -17.674  -0.948  18.939  1.00  0.00           H
ATOM   2700  HB  ILE B 206     -19.149  -1.089  21.610  1.00  0.00           H
ATOM   2701 HG13 ILE B 206     -20.807  -0.979  19.706  1.00  0.00           H
ATOM   2702 HG12 ILE B 206     -19.783   0.284  19.087  1.00  0.00           H
ATOM   2703 HG21 ILE B 206     -17.835   1.505  20.470  1.00  0.00           H
ATOM   2704 HG22 ILE B 206     -18.716   1.180  21.945  1.00  0.00           H
ATOM   2705 HG23 ILE B 206     -17.262   0.458  21.798  1.00  0.00           H
ATOM   2706 HD11 ILE B 206     -21.642   0.076  21.575  1.00  0.00           H
ATOM   2707 HD12 ILE B 206     -20.914   1.654  21.209  1.00  0.00           H
ATOM   2708 HD13 ILE B 206     -22.048   0.943  20.121  1.00  0.00           H
ATOM   2709  N   THR B 207     -15.717  -1.733  20.559  1.00 11.82           N
ATOM   2710  CA  THR B 207     -14.512  -2.206  21.269  1.00 13.73           C
ATOM   2711  C   THR B 207     -14.422  -1.549  22.709  1.00 17.56           C
ATOM   2712  O   THR B 207     -15.438  -0.989  23.231  1.00 19.02           O
ATOM   2713  CB  THR B 207     -13.164  -1.980  20.439  1.00 14.35           C
ATOM   2714  CG2 THR B 207     -13.376  -2.531  19.069  1.00 13.76           C
ATOM   2715  OG1 THR B 207     -13.005  -0.559  20.203  1.00 12.26           O
ATOM   2716  H   THR B 207     -15.603  -0.938  19.946  1.00  0.00           H
ATOM   2717  HA  THR B 207     -14.640  -3.245  21.573  1.00  0.00           H
ATOM   2718  HB  THR B 207     -12.332  -2.532  20.878  1.00  0.00           H
ATOM   2719 HG21 THR B 207     -14.017  -1.863  18.493  1.00  0.00           H
ATOM   2720 HG22 THR B 207     -12.461  -2.801  18.542  1.00  0.00           H
ATOM   2721 HG23 THR B 207     -13.858  -3.508  19.057  1.00  0.00           H
ATOM   2722  HG1 THR B 207     -12.166  -0.271  20.529  1.00  0.00           H
ATOM   2723  N   THR B 208     -13.286  -1.714  23.390  1.00 15.10           N
ATOM   2724  CA  THR B 208     -12.980  -1.149  24.735  1.00 16.20           C
ATOM   2725  C   THR B 208     -13.691  -2.037  25.735  1.00 21.00           C
ATOM   2726  O   THR B 208     -13.518  -3.239  25.784  1.00 22.58           O
ATOM   2727  CB  THR B 208     -13.110   0.414  24.843  1.00 17.42           C
ATOM   2728  CG2 THR B 208     -12.490   1.107  23.662  1.00 15.64           C
ATOM   2729  OG1 THR B 208     -14.456   0.886  24.982  1.00 17.55           O
ATOM   2730  H   THR B 208     -12.563  -2.182  22.861  1.00  0.00           H
ATOM   2731  HA  THR B 208     -11.927  -1.374  24.906  1.00  0.00           H
ATOM   2732  HB  THR B 208     -12.639   0.678  25.790  1.00  0.00           H
ATOM   2733 HG21 THR B 208     -11.734   0.469  23.203  1.00  0.00           H
ATOM   2734 HG22 THR B 208     -13.168   1.440  22.877  1.00  0.00           H
ATOM   2735 HG23 THR B 208     -11.883   1.960  23.964  1.00  0.00           H
ATOM   2736  HG1 THR B 208     -14.921   0.659  24.191  1.00  0.00           H
ATOM   2737  N   ASP B 209     -14.617  -1.492  26.562  1.00 18.71           N
ATOM   2738  CA  ASP B 209     -15.444  -2.259  27.493  1.00 22.98           C
ATOM   2739  C   ASP B 209     -16.938  -1.897  27.315  1.00 24.00           C
ATOM   2740  O   ASP B 209     -17.667  -2.374  28.209  1.00 25.95           O
ATOM   2741  CB  ASP B 209     -14.935  -2.078  28.952  1.00 22.50           C
ATOM   2742  CG  ASP B 209     -15.323  -0.724  29.549  1.00 26.11           C
ATOM   2743  OD1 ASP B 209     -15.305   0.328  28.870  1.00 28.83           O
ATOM   2744  OD2 ASP B 209     -15.648  -0.682  30.752  1.00 36.70           O
ATOM   2745  H   ASP B 209     -14.593  -0.485  26.494  1.00  0.00           H
ATOM   2746  HA  ASP B 209     -15.360  -3.326  27.290  1.00  0.00           H
ATOM   2747  HB3 ASP B 209     -13.867  -2.244  29.093  1.00  0.00           H
ATOM   2748  HB2 ASP B 209     -15.385  -2.907  29.499  1.00  0.00           H
ATOM   2749  N   VAL B 210     -17.346  -1.167  26.315  1.00 22.17           N
ATOM   2750  CA  VAL B 210     -18.742  -0.885  26.088  1.00 21.33           C
ATOM   2751  C   VAL B 210     -19.624  -2.184  25.739  1.00 20.54           C
ATOM   2752  O   VAL B 210     -20.823  -2.294  26.095  1.00 24.81           O
ATOM   2753  CB  VAL B 210     -18.798   0.252  24.947  1.00 20.04           C
ATOM   2754  CG1 VAL B 210     -20.203   0.406  24.489  1.00 24.57           C
ATOM   2755  CG2 VAL B 210     -18.192   1.579  25.365  1.00 15.36           C
ATOM   2756  H   VAL B 210     -16.587  -0.999  25.670  1.00  0.00           H
ATOM   2757  HA  VAL B 210     -19.122  -0.490  27.030  1.00  0.00           H
ATOM   2758  HB  VAL B 210     -18.309  -0.114  24.044  1.00  0.00           H
ATOM   2759 HG11 VAL B 210     -20.627  -0.525  24.114  1.00  0.00           H
ATOM   2760 HG12 VAL B 210     -20.832   0.814  25.281  1.00  0.00           H
ATOM   2761 HG13 VAL B 210     -20.275   1.112  23.662  1.00  0.00           H
ATOM   2762 HG21 VAL B 210     -18.631   2.138  26.190  1.00  0.00           H
ATOM   2763 HG22 VAL B 210     -17.150   1.338  25.578  1.00  0.00           H
ATOM   2764 HG23 VAL B 210     -18.176   2.280  24.530  1.00  0.00           H
ATOM   2765  N   ASN B 211     -19.113  -3.057  24.884  1.00 16.01           N
ATOM   2766  CA  ASN B 211     -19.648  -4.399  24.647  1.00 18.83           C
ATOM   2767  C   ASN B 211     -19.010  -5.320  25.756  1.00 20.63           C
ATOM   2768  O   ASN B 211     -17.774  -5.390  25.932  1.00 19.87           O
ATOM   2769  CB  ASN B 211     -19.189  -4.844  23.187  1.00 13.24           C
ATOM   2770  CG  ASN B 211     -20.009  -6.106  22.710  1.00 16.95           C
ATOM   2771  ND2 ASN B 211     -20.748  -5.943  21.633  1.00 20.16           N
ATOM   2772  OD1 ASN B 211     -19.817  -7.183  23.221  1.00 19.03           O
ATOM   2773  H   ASN B 211     -18.203  -2.771  24.551  1.00  0.00           H
ATOM   2774  HA  ASN B 211     -20.734  -4.307  24.634  1.00  0.00           H
ATOM   2775  HB3 ASN B 211     -18.156  -5.187  23.261  1.00  0.00           H
ATOM   2776  HB2 ASN B 211     -19.391  -4.035  22.485  1.00  0.00           H
ATOM   2777 HD22 ASN B 211     -21.202  -6.757  21.245  1.00  0.00           H
ATOM   2778 HD21 ASN B 211     -20.855  -5.045  21.183  1.00  0.00           H
ATOM   2779  N   PRO B 212     -19.820  -6.096  26.505  1.00 19.08           N
ATOM   2780  CA  PRO B 212     -19.340  -6.965  27.549  1.00 22.34           C
ATOM   2781  C   PRO B 212     -18.738  -8.284  27.008  1.00 20.17           C
ATOM   2782  O   PRO B 212     -17.774  -8.801  27.520  1.00 20.95           O
ATOM   2783  CB  PRO B 212     -20.565  -7.225  28.395  1.00 18.74           C
ATOM   2784  CG  PRO B 212     -21.761  -6.987  27.518  1.00 20.61           C
ATOM   2785  CD  PRO B 212     -21.299  -6.002  26.459  1.00 23.72           C
ATOM   2786  HA  PRO B 212     -18.570  -6.510  28.172  1.00  0.00           H
ATOM   2787  HB3 PRO B 212     -20.718  -6.508  29.202  1.00  0.00           H
ATOM   2788  HB2 PRO B 212     -20.529  -8.208  28.864  1.00  0.00           H
ATOM   2789  HG3 PRO B 212     -22.581  -6.556  28.092  1.00  0.00           H
ATOM   2790  HG2 PRO B 212     -22.077  -7.954  27.125  1.00  0.00           H
ATOM   2791  HD2 PRO B 212     -21.561  -6.406  25.481  1.00  0.00           H
ATOM   2792  HD3 PRO B 212     -21.711  -4.995  26.528  1.00  0.00           H
ATOM   2793  N   TYR B 213     -19.432  -8.810  25.953  1.00 17.43           N
ATOM   2794  CA  TYR B 213     -19.034 -10.032  25.171  1.00 17.28           C
ATOM   2795  C   TYR B 213     -17.641  -9.805  24.514  1.00 16.44           C
ATOM   2796  O   TYR B 213     -16.890 -10.761  24.375  1.00 19.21           O
ATOM   2797  CB  TYR B 213     -20.034 -10.491  24.098  1.00 19.79           C
ATOM   2798  CG  TYR B 213     -21.406 -10.943  24.554  1.00 23.11           C
ATOM   2799  CD1 TYR B 213     -21.498 -12.252  24.990  1.00 20.84           C
ATOM   2800  CD2 TYR B 213     -22.567 -10.156  24.647  1.00 24.24           C
ATOM   2801  CE1 TYR B 213     -22.759 -12.778  25.411  1.00 21.89           C
ATOM   2802  CE2 TYR B 213     -23.831 -10.666  25.067  1.00 22.54           C
ATOM   2803  CZ  TYR B 213     -23.875 -11.974  25.525  1.00 26.65           C
ATOM   2804  OH  TYR B 213     -24.993 -12.571  26.010  1.00 23.84           O
ATOM   2805  H   TYR B 213     -20.327  -8.393  25.737  1.00  0.00           H
ATOM   2806  HA  TYR B 213     -18.828 -10.851  25.860  1.00  0.00           H
ATOM   2807  HB3 TYR B 213     -19.574 -11.246  23.461  1.00  0.00           H
ATOM   2808  HB2 TYR B 213     -20.233  -9.758  23.317  1.00  0.00           H
ATOM   2809  HD1 TYR B 213     -20.718 -12.998  24.927  1.00  0.00           H
ATOM   2810  HD2 TYR B 213     -22.592  -9.122  24.333  1.00  0.00           H
ATOM   2811  HE1 TYR B 213     -22.861 -13.811  25.709  1.00  0.00           H
ATOM   2812  HE2 TYR B 213     -24.749 -10.097  25.055  1.00  0.00           H
ATOM   2813  HH  TYR B 213     -25.754 -12.060  25.778  1.00  0.00           H
ATOM   2814  N   TYR B 214     -17.290  -8.551  24.055  1.00 15.78           N
ATOM   2815  CA  TYR B 214     -15.993  -8.250  23.381  1.00 15.25           C
ATOM   2816  C   TYR B 214     -14.937  -8.271  24.487  1.00 15.14           C
ATOM   2817  O   TYR B 214     -13.897  -8.954  24.363  1.00 13.10           O
ATOM   2818  CB  TYR B 214     -16.138  -6.884  22.717  1.00 12.87           C
ATOM   2819  CG  TYR B 214     -14.910  -6.492  21.893  1.00 12.81           C
ATOM   2820  CD1 TYR B 214     -14.852  -6.924  20.547  1.00 13.00           C
ATOM   2821  CD2 TYR B 214     -13.784  -5.744  22.452  1.00 14.19           C
ATOM   2822  CE1 TYR B 214     -13.732  -6.495  19.772  1.00 12.49           C
ATOM   2823  CE2 TYR B 214     -12.674  -5.405  21.624  1.00 13.03           C
ATOM   2824  CZ  TYR B 214     -12.695  -5.722  20.229  1.00 12.85           C
ATOM   2825  OH  TYR B 214     -11.711  -5.247  19.390  1.00 13.30           O
ATOM   2826  H   TYR B 214     -17.971  -7.806  24.048  1.00  0.00           H
ATOM   2827  HA  TYR B 214     -15.861  -9.073  22.679  1.00  0.00           H
ATOM   2828  HB3 TYR B 214     -16.268  -6.023  23.373  1.00  0.00           H
ATOM   2829  HB2 TYR B 214     -17.088  -6.931  22.184  1.00  0.00           H
ATOM   2830  HD1 TYR B 214     -15.670  -7.382  20.009  1.00  0.00           H
ATOM   2831  HD2 TYR B 214     -13.695  -5.387  23.467  1.00  0.00           H
ATOM   2832  HE1 TYR B 214     -13.786  -6.555  18.695  1.00  0.00           H
ATOM   2833  HE2 TYR B 214     -11.819  -4.885  22.031  1.00  0.00           H
ATOM   2834  HH  TYR B 214     -10.972  -4.889  19.857  1.00  0.00           H
ATOM   2835  N   ASP B 215     -15.151  -7.432  25.518  1.00 15.58           N
ATOM   2836  CA  ASP B 215     -14.379  -7.328  26.735  1.00 15.37           C
ATOM   2837  C   ASP B 215     -14.072  -8.694  27.504  1.00 18.80           C
ATOM   2838  O   ASP B 215     -12.860  -8.933  27.811  1.00 15.74           O
ATOM   2839  CB  ASP B 215     -14.983  -6.169  27.536  1.00 19.13           C
ATOM   2840  CG  ASP B 215     -14.662  -6.220  29.029  1.00 23.93           C
ATOM   2841  OD1 ASP B 215     -13.540  -5.888  29.393  1.00 24.06           O
ATOM   2842  OD2 ASP B 215     -15.533  -6.488  29.896  1.00 27.28           O
ATOM   2843  H   ASP B 215     -16.028  -6.931  25.514  1.00  0.00           H
ATOM   2844  HA  ASP B 215     -13.420  -6.879  26.476  1.00  0.00           H
ATOM   2845  HB3 ASP B 215     -16.070  -6.242  27.524  1.00  0.00           H
ATOM   2846  HB2 ASP B 215     -14.692  -5.223  27.080  1.00  0.00           H
ATOM   2847  N   SER B 216     -15.044  -9.621  27.589  1.00 16.08           N
ATOM   2848  CA  SER B 216     -14.913 -11.011  28.062  1.00 16.80           C
ATOM   2849  C   SER B 216     -13.870 -11.898  27.188  1.00 17.53           C
ATOM   2850  O   SER B 216     -12.881 -12.519  27.711  1.00 20.25           O
ATOM   2851  CB  SER B 216     -16.346 -11.541  28.198  1.00 19.94           C
ATOM   2852  OG  SER B 216     -16.355 -12.954  28.403  1.00 19.86           O
ATOM   2853  H   SER B 216     -15.997  -9.476  27.289  1.00  0.00           H
ATOM   2854  HA  SER B 216     -14.397 -10.909  29.017  1.00  0.00           H
ATOM   2855  HB3 SER B 216     -17.121 -11.253  27.489  1.00  0.00           H
ATOM   2856  HB2 SER B 216     -16.597 -11.140  29.180  1.00  0.00           H
ATOM   2857  HG  SER B 216     -15.845 -13.145  29.174  1.00  0.00           H
ATOM   2858  N   PHE B 217     -13.968 -11.947  25.841  1.00 13.09           N
ATOM   2859  CA  PHE B 217     -13.037 -12.635  24.912  1.00 12.48           C
ATOM   2860  C   PHE B 217     -11.644 -11.988  24.933  1.00 12.41           C
ATOM   2861  O   PHE B 217     -10.613 -12.689  24.773  1.00 13.81           O
ATOM   2862  CB  PHE B 217     -13.576 -12.675  23.460  1.00 13.32           C
ATOM   2863  CG  PHE B 217     -12.963 -13.634  22.408  1.00 11.46           C
ATOM   2864  CD1 PHE B 217     -12.709 -14.949  22.743  1.00  9.49           C
ATOM   2865  CD2 PHE B 217     -12.634 -13.195  21.104  1.00  9.38           C
ATOM   2866  CE1 PHE B 217     -12.278 -15.899  21.810  1.00 11.36           C
ATOM   2867  CE2 PHE B 217     -12.250 -14.186  20.120  1.00 10.70           C
ATOM   2868  CZ  PHE B 217     -12.066 -15.540  20.465  1.00 11.70           C
ATOM   2869  H   PHE B 217     -14.672 -11.353  25.427  1.00  0.00           H
ATOM   2870  HA  PHE B 217     -12.866 -13.672  25.200  1.00  0.00           H
ATOM   2871  HB3 PHE B 217     -13.529 -11.680  23.018  1.00  0.00           H
ATOM   2872  HB2 PHE B 217     -14.635 -12.924  23.526  1.00  0.00           H
ATOM   2873  HD1 PHE B 217     -12.926 -15.337  23.727  1.00  0.00           H
ATOM   2874  HD2 PHE B 217     -12.841 -12.203  20.728  1.00  0.00           H
ATOM   2875  HE1 PHE B 217     -12.129 -16.911  22.156  1.00  0.00           H
ATOM   2876  HE2 PHE B 217     -12.115 -13.928  19.080  1.00  0.00           H
ATOM   2877  HZ  PHE B 217     -11.809 -16.268  19.710  1.00  0.00           H
ATOM   2878  N   VAL B 218     -11.583 -10.675  24.997  1.00 11.91           N
ATOM   2879  CA  VAL B 218     -10.311  -9.936  25.102  1.00 14.19           C
ATOM   2880  C   VAL B 218      -9.613 -10.284  26.389  1.00 14.22           C
ATOM   2881  O   VAL B 218      -8.446 -10.654  26.456  1.00 14.43           O
ATOM   2882  CB  VAL B 218     -10.384  -8.388  24.831  1.00 17.05           C
ATOM   2883  CG1 VAL B 218      -8.993  -7.679  24.970  1.00  9.59           C
ATOM   2884  CG2 VAL B 218     -10.931  -8.145  23.413  1.00 12.16           C
ATOM   2885  H   VAL B 218     -12.400 -10.088  25.078  1.00  0.00           H
ATOM   2886  HA  VAL B 218      -9.634 -10.376  24.370  1.00  0.00           H
ATOM   2887  HB  VAL B 218     -11.093  -7.858  25.467  1.00  0.00           H
ATOM   2888 HG11 VAL B 218      -8.713  -7.536  26.014  1.00  0.00           H
ATOM   2889 HG12 VAL B 218      -8.147  -8.145  24.464  1.00  0.00           H
ATOM   2890 HG13 VAL B 218      -9.046  -6.748  24.406  1.00  0.00           H
ATOM   2891 HG21 VAL B 218     -11.237  -7.109  23.265  1.00  0.00           H
ATOM   2892 HG22 VAL B 218     -10.212  -8.462  22.657  1.00  0.00           H
ATOM   2893 HG23 VAL B 218     -11.761  -8.811  23.180  1.00  0.00           H
ATOM   2894  N   ARG B 219     -10.323 -10.264  27.554  1.00 16.85           N
ATOM   2895  CA  ARG B 219      -9.751 -10.712  28.812  1.00 16.52           C
ATOM   2896  C   ARG B 219      -9.458 -12.213  28.829  1.00 15.87           C
ATOM   2897  O   ARG B 219      -8.567 -12.639  29.470  1.00 14.18           O
ATOM   2898  CB  ARG B 219     -10.688 -10.324  30.008  1.00 15.54           C
ATOM   2899  CG  ARG B 219     -10.724  -8.836  30.244  1.00 17.31           C
ATOM   2900  CD  ARG B 219     -12.020  -8.491  31.030  1.00 18.77           C
ATOM   2901  NE  ARG B 219     -11.993  -7.015  31.278  1.00 27.01           N
ATOM   2902  CZ  ARG B 219     -11.517  -6.423  32.403  1.00 25.71           C
ATOM   2903  NH1 ARG B 219     -10.930  -7.092  33.416  1.00 23.38           N
ATOM   2904  NH2 ARG B 219     -11.573  -5.083  32.541  1.00 24.63           N
ATOM   2905  H   ARG B 219     -11.328 -10.311  27.464  1.00  0.00           H
ATOM   2906  HA  ARG B 219      -8.735 -10.337  28.934  1.00  0.00           H
ATOM   2907  HB3 ARG B 219     -10.327 -10.956  30.820  1.00  0.00           H
ATOM   2908  HB2 ARG B 219     -11.645 -10.675  29.623  1.00  0.00           H
ATOM   2909  HG3 ARG B 219     -10.692  -8.280  29.308  1.00  0.00           H
ATOM   2910  HG2 ARG B 219      -9.859  -8.468  30.795  1.00  0.00           H
ATOM   2911  HD3 ARG B 219     -12.068  -9.098  31.934  1.00  0.00           H
ATOM   2912  HD2 ARG B 219     -12.911  -8.676  30.430  1.00  0.00           H
ATOM   2913  HE  ARG B 219     -12.354  -6.470  30.508  1.00  0.00           H
ATOM   2914 HH12 ARG B 219     -10.680  -6.567  34.242  1.00  0.00           H
ATOM   2915 HH11 ARG B 219     -10.883  -8.086  33.592  1.00  0.00           H
ATOM   2916 HH22 ARG B 219     -11.291  -4.473  33.295  1.00  0.00           H
ATOM   2917 HH21 ARG B 219     -11.852  -4.556  31.726  1.00  0.00           H
ATOM   2918  N   TRP B 220     -10.175 -13.083  28.164  1.00 13.83           N
ATOM   2919  CA  TRP B 220      -9.906 -14.503  28.087  1.00 13.55           C
ATOM   2920  C   TRP B 220      -8.575 -14.744  27.378  1.00 17.41           C
ATOM   2921  O   TRP B 220      -7.801 -15.605  27.679  1.00 17.67           O
ATOM   2922  CB  TRP B 220     -11.151 -15.276  27.638  1.00 13.40           C
ATOM   2923  CG  TRP B 220     -11.017 -16.714  27.305  1.00 15.61           C
ATOM   2924  CD1 TRP B 220     -11.188 -17.681  28.217  1.00 19.06           C
ATOM   2925  CD2 TRP B 220     -10.636 -17.430  26.071  1.00 16.48           C
ATOM   2926  CE2 TRP B 220     -10.664 -18.866  26.321  1.00 17.98           C
ATOM   2927  CE3 TRP B 220     -10.229 -17.082  24.752  1.00 13.46           C
ATOM   2928  NE1 TRP B 220     -11.103 -18.916  27.594  1.00 17.44           N
ATOM   2929  CZ2 TRP B 220     -10.356 -19.846  25.395  1.00 18.57           C
ATOM   2930  CZ3 TRP B 220      -9.918 -18.037  23.765  1.00 13.62           C
ATOM   2931  CH2 TRP B 220     -10.000 -19.408  24.122  1.00 15.29           C
ATOM   2932  H   TRP B 220     -11.080 -12.763  27.849  1.00  0.00           H
ATOM   2933  HA  TRP B 220      -9.777 -14.811  29.125  1.00  0.00           H
ATOM   2934  HB3 TRP B 220     -11.453 -14.755  26.729  1.00  0.00           H
ATOM   2935  HB2 TRP B 220     -11.828 -15.096  28.473  1.00  0.00           H
ATOM   2936  HD1 TRP B 220     -11.322 -17.449  29.263  1.00  0.00           H
ATOM   2937  HE3 TRP B 220     -10.151 -16.030  24.523  1.00  0.00           H
ATOM   2938  HE1 TRP B 220     -11.149 -19.793  28.092  1.00  0.00           H
ATOM   2939  HZ2 TRP B 220     -10.323 -20.898  25.639  1.00  0.00           H
ATOM   2940  HZ3 TRP B 220      -9.671 -17.823  22.736  1.00  0.00           H
ATOM   2941  HH2 TRP B 220      -9.833 -20.154  23.359  1.00  0.00           H
ATOM   2942  N   GLN B 221      -8.387 -13.999  26.318  1.00 17.11           N
ATOM   2943  CA  GLN B 221      -7.143 -14.051  25.562  1.00 15.38           C
ATOM   2944  C   GLN B 221      -5.859 -13.678  26.340  1.00 13.56           C
ATOM   2945  O   GLN B 221      -4.928 -14.489  26.519  1.00 13.84           O
ATOM   2946  CB  GLN B 221      -7.201 -13.195  24.249  1.00 15.34           C
ATOM   2947  CG  GLN B 221      -6.166 -13.612  23.154  1.00 13.62           C
ATOM   2948  CD  GLN B 221      -5.695 -12.544  22.249  1.00 16.34           C
ATOM   2949  NE2 GLN B 221      -6.072 -11.294  22.424  1.00 14.92           N
ATOM   2950  OE1 GLN B 221      -4.897 -12.759  21.377  1.00 18.53           O
ATOM   2951  H   GLN B 221      -9.065 -13.297  26.057  1.00  0.00           H
ATOM   2952  HA  GLN B 221      -7.055 -15.084  25.227  1.00  0.00           H
ATOM   2953  HB3 GLN B 221      -7.010 -12.161  24.536  1.00  0.00           H
ATOM   2954  HB2 GLN B 221      -8.220 -13.080  23.881  1.00  0.00           H
ATOM   2955  HG3 GLN B 221      -6.428 -14.492  22.567  1.00  0.00           H
ATOM   2956  HG2 GLN B 221      -5.265 -13.972  23.651  1.00  0.00           H
ATOM   2957 HE22 GLN B 221      -5.824 -10.669  21.671  1.00  0.00           H
ATOM   2958 HE21 GLN B 221      -6.686 -10.990  23.166  1.00  0.00           H
ATOM   2959  N   PHE B 222      -5.834 -12.428  26.901  1.00 11.40           N
ATOM   2960  CA  PHE B 222      -4.787 -11.900  27.788  1.00 12.95           C
ATOM   2961  C   PHE B 222      -4.597 -12.717  29.025  1.00 17.22           C
ATOM   2962  O   PHE B 222      -3.394 -12.919  29.363  1.00 17.11           O
ATOM   2963  CB  PHE B 222      -4.957 -10.371  27.975  1.00 10.33           C
ATOM   2964  CG  PHE B 222      -4.409  -9.669  26.770  1.00 14.85           C
ATOM   2965  CD1 PHE B 222      -5.207  -9.472  25.656  1.00 14.69           C
ATOM   2966  CD2 PHE B 222      -3.071  -9.288  26.689  1.00 13.93           C
ATOM   2967  CE1 PHE B 222      -4.690  -9.004  24.420  1.00 11.44           C
ATOM   2968  CE2 PHE B 222      -2.528  -8.788  25.452  1.00 13.70           C
ATOM   2969  CZ  PHE B 222      -3.346  -8.682  24.330  1.00 14.00           C
ATOM   2970  H   PHE B 222      -6.588 -11.760  26.826  1.00  0.00           H
ATOM   2971  HA  PHE B 222      -3.855 -12.105  27.261  1.00  0.00           H
ATOM   2972  HB3 PHE B 222      -4.548  -9.993  28.912  1.00  0.00           H
ATOM   2973  HB2 PHE B 222      -5.985 -10.032  28.104  1.00  0.00           H
ATOM   2974  HD1 PHE B 222      -6.242  -9.781  25.657  1.00  0.00           H
ATOM   2975  HD2 PHE B 222      -2.499  -9.549  27.567  1.00  0.00           H
ATOM   2976  HE1 PHE B 222      -5.385  -8.915  23.598  1.00  0.00           H
ATOM   2977  HE2 PHE B 222      -1.491  -8.662  25.179  1.00  0.00           H
ATOM   2978  HZ  PHE B 222      -2.897  -8.361  23.402  1.00  0.00           H
ATOM   2979  N   LEU B 223      -5.659 -13.350  29.561  1.00 17.25           N
ATOM   2980  CA  LEU B 223      -5.467 -14.391  30.559  1.00 14.65           C
ATOM   2981  C   LEU B 223      -4.840 -15.748  30.083  1.00 16.42           C
ATOM   2982  O   LEU B 223      -4.026 -16.303  30.825  1.00 17.40           O
ATOM   2983  CB  LEU B 223      -6.799 -14.741  31.328  1.00 14.65           C
ATOM   2984  CG  LEU B 223      -7.334 -13.627  32.283  1.00 18.12           C
ATOM   2985  CD1 LEU B 223      -8.772 -14.092  32.611  1.00 15.67           C
ATOM   2986  CD2 LEU B 223      -6.565 -13.509  33.645  1.00 16.47           C
ATOM   2987  H   LEU B 223      -6.578 -13.066  29.250  1.00  0.00           H
ATOM   2988  HA  LEU B 223      -4.810 -13.941  31.303  1.00  0.00           H
ATOM   2989  HB3 LEU B 223      -6.702 -15.652  31.918  1.00  0.00           H
ATOM   2990  HB2 LEU B 223      -7.531 -15.005  30.565  1.00  0.00           H
ATOM   2991  HG  LEU B 223      -7.416 -12.676  31.757  1.00  0.00           H
ATOM   2992 HD11 LEU B 223      -8.785 -15.148  32.884  1.00  0.00           H
ATOM   2993 HD12 LEU B 223      -9.314 -13.472  33.324  1.00  0.00           H
ATOM   2994 HD13 LEU B 223      -9.345 -13.923  31.699  1.00  0.00           H
ATOM   2995 HD21 LEU B 223      -5.509 -13.281  33.505  1.00  0.00           H
ATOM   2996 HD22 LEU B 223      -6.938 -12.715  34.292  1.00  0.00           H
ATOM   2997 HD23 LEU B 223      -6.652 -14.448  34.192  1.00  0.00           H
ATOM   2998  N   THR B 224      -5.181 -16.229  28.923  1.00 17.95           N
ATOM   2999  CA  THR B 224      -4.467 -17.405  28.365  1.00 15.52           C
ATOM   3000  C   THR B 224      -2.981 -16.989  28.048  1.00 16.26           C
ATOM   3001  O   THR B 224      -2.044 -17.705  28.480  1.00 22.79           O
ATOM   3002  CB  THR B 224      -5.222 -18.049  27.108  1.00 13.80           C
ATOM   3003  CG2 THR B 224      -4.656 -19.416  26.594  1.00 12.74           C
ATOM   3004  OG1 THR B 224      -6.611 -18.233  27.344  1.00 12.06           O
ATOM   3005  H   THR B 224      -5.754 -15.647  28.329  1.00  0.00           H
ATOM   3006  HA  THR B 224      -4.394 -18.182  29.126  1.00  0.00           H
ATOM   3007  HB  THR B 224      -5.030 -17.305  26.336  1.00  0.00           H
ATOM   3008 HG21 THR B 224      -5.478 -19.954  26.121  1.00  0.00           H
ATOM   3009 HG22 THR B 224      -3.805 -19.389  25.913  1.00  0.00           H
ATOM   3010 HG23 THR B 224      -4.363 -20.104  27.386  1.00  0.00           H
ATOM   3011  HG1 THR B 224      -7.053 -17.403  27.434  1.00  0.00           H
ATOM   3012  N   LEU B 225      -2.708 -15.825  27.405  1.00 15.93           N
ATOM   3013  CA  LEU B 225      -1.364 -15.367  27.072  1.00 17.21           C
ATOM   3014  C   LEU B 225      -0.524 -15.141  28.365  1.00 19.42           C
ATOM   3015  O   LEU B 225       0.720 -15.256  28.301  1.00 19.26           O
ATOM   3016  CB  LEU B 225      -1.384 -14.016  26.340  1.00 14.26           C
ATOM   3017  CG  LEU B 225      -1.975 -14.155  24.901  1.00 16.60           C
ATOM   3018  CD1 LEU B 225      -2.538 -12.887  24.258  1.00 10.03           C
ATOM   3019  CD2 LEU B 225      -0.964 -14.846  23.987  1.00 11.56           C
ATOM   3020  H   LEU B 225      -3.517 -15.300  27.108  1.00  0.00           H
ATOM   3021  HA  LEU B 225      -0.875 -16.129  26.467  1.00  0.00           H
ATOM   3022  HB3 LEU B 225      -0.345 -13.695  26.261  1.00  0.00           H
ATOM   3023  HB2 LEU B 225      -1.844 -13.324  27.044  1.00  0.00           H
ATOM   3024  HG  LEU B 225      -2.847 -14.806  24.835  1.00  0.00           H
ATOM   3025 HD11 LEU B 225      -1.769 -12.114  24.275  1.00  0.00           H
ATOM   3026 HD12 LEU B 225      -3.031 -13.194  23.335  1.00  0.00           H
ATOM   3027 HD13 LEU B 225      -3.280 -12.538  24.975  1.00  0.00           H
ATOM   3028 HD21 LEU B 225      -0.920 -15.884  24.318  1.00  0.00           H
ATOM   3029 HD22 LEU B 225      -1.326 -14.780  22.962  1.00  0.00           H
ATOM   3030 HD23 LEU B 225      -0.033 -14.282  24.042  1.00  0.00           H
ATOM   3031  N   ARG B 226      -1.184 -14.936  29.514  1.00 15.85           N
ATOM   3032  CA  ARG B 226      -0.590 -14.621  30.826  1.00 18.68           C
ATOM   3033  C   ARG B 226       0.076 -15.854  31.378  1.00 21.31           C
ATOM   3034  O   ARG B 226       1.273 -16.019  31.394  1.00 24.54           O
ATOM   3035  CB  ARG B 226      -1.741 -14.122  31.725  1.00 17.36           C
ATOM   3036  CG  ARG B 226      -1.312 -13.618  33.160  1.00 23.85           C
ATOM   3037  CD  ARG B 226      -2.310 -14.024  34.307  1.00 26.19           C
ATOM   3038  NE  ARG B 226      -1.891 -13.383  35.491  1.00 29.47           N
ATOM   3039  CZ  ARG B 226      -2.700 -13.067  36.525  1.00 30.01           C
ATOM   3040  NH1 ARG B 226      -3.906 -13.660  36.722  1.00 23.29           N
ATOM   3041  NH2 ARG B 226      -2.273 -12.279  37.441  1.00 32.07           N
ATOM   3042  H   ARG B 226      -2.165 -15.174  29.565  1.00  0.00           H
ATOM   3043  HA  ARG B 226       0.182 -13.852  30.845  1.00  0.00           H
ATOM   3044  HB3 ARG B 226      -2.480 -14.922  31.777  1.00  0.00           H
ATOM   3045  HB2 ARG B 226      -2.238 -13.279  31.246  1.00  0.00           H
ATOM   3046  HG3 ARG B 226      -1.094 -12.555  33.065  1.00  0.00           H
ATOM   3047  HG2 ARG B 226      -0.359 -14.030  33.492  1.00  0.00           H
ATOM   3048  HD3 ARG B 226      -2.422 -15.093  34.129  1.00  0.00           H
ATOM   3049  HD2 ARG B 226      -3.288 -13.609  34.065  1.00  0.00           H
ATOM   3050  HE  ARG B 226      -0.974 -12.959  35.472  1.00  0.00           H
ATOM   3051 HH12 ARG B 226      -4.664 -13.490  37.367  1.00  0.00           H
ATOM   3052 HH11 ARG B 226      -4.166 -14.306  35.991  1.00  0.00           H
ATOM   3053 HH22 ARG B 226      -2.875 -12.027  38.212  1.00  0.00           H
ATOM   3054 HH21 ARG B 226      -1.511 -11.651  37.227  1.00  0.00           H
ATOM   3055  N   GLU B 227      -0.779 -16.798  31.777  1.00 22.29           N
ATOM   3056  CA  GLU B 227      -0.518 -18.115  32.178  1.00 23.17           C
ATOM   3057  C   GLU B 227       0.579 -18.796  31.364  1.00 21.25           C
ATOM   3058  O   GLU B 227       1.473 -19.418  31.968  1.00 27.31           O
ATOM   3059  CB  GLU B 227      -1.822 -18.889  32.100  1.00 24.68           C
ATOM   3060  CG  GLU B 227      -2.900 -18.312  33.094  1.00 23.54           C
ATOM   3061  CD  GLU B 227      -2.594 -18.719  34.557  1.00 33.22           C
ATOM   3062  OE1 GLU B 227      -2.239 -19.920  34.804  1.00 31.39           O
ATOM   3063  OE2 GLU B 227      -2.630 -17.857  35.412  1.00 35.03           O
ATOM   3064  H   GLU B 227      -1.762 -16.600  31.658  1.00  0.00           H
ATOM   3065  HA  GLU B 227      -0.141 -18.031  33.197  1.00  0.00           H
ATOM   3066  HB3 GLU B 227      -1.502 -19.926  32.202  1.00  0.00           H
ATOM   3067  HB2 GLU B 227      -2.261 -18.771  31.109  1.00  0.00           H
ATOM   3068  HG3 GLU B 227      -3.849 -18.804  32.879  1.00  0.00           H
ATOM   3069  HG2 GLU B 227      -3.042 -17.239  32.961  1.00  0.00           H
ATOM   3070  N   ARG B 228       0.489 -18.744  30.054  1.00 19.09           N
ATOM   3071  CA  ARG B 228       1.449 -19.370  29.164  1.00 17.07           C
ATOM   3072  C   ARG B 228       2.674 -18.479  28.943  1.00 19.92           C
ATOM   3073  O   ARG B 228       3.578 -18.781  28.141  1.00 19.01           O
ATOM   3074  CB  ARG B 228       0.696 -19.739  27.959  1.00 13.63           C
ATOM   3075  CG  ARG B 228      -0.553 -20.562  28.169  1.00 18.46           C
ATOM   3076  CD  ARG B 228      -0.999 -21.103  26.790  1.00 13.60           C
ATOM   3077  NE  ARG B 228      -2.272 -21.827  26.826  1.00 14.90           N
ATOM   3078  CZ  ARG B 228      -2.920 -22.476  25.809  1.00 15.12           C
ATOM   3079  NH1 ARG B 228      -2.437 -22.584  24.575  1.00 14.48           N
ATOM   3080  NH2 ARG B 228      -4.091 -23.026  25.980  1.00 17.55           N
ATOM   3081  H   ARG B 228      -0.309 -18.191  29.776  1.00  0.00           H
ATOM   3082  HA  ARG B 228       1.662 -20.318  29.658  1.00  0.00           H
ATOM   3083  HB3 ARG B 228       1.354 -20.259  27.263  1.00  0.00           H
ATOM   3084  HB2 ARG B 228       0.465 -18.803  27.450  1.00  0.00           H
ATOM   3085  HG3 ARG B 228      -1.333 -19.892  28.531  1.00  0.00           H
ATOM   3086  HG2 ARG B 228      -0.483 -21.455  28.790  1.00  0.00           H
ATOM   3087  HD3 ARG B 228      -0.213 -21.751  26.403  1.00  0.00           H
ATOM   3088  HD2 ARG B 228      -1.117 -20.303  26.059  1.00  0.00           H
ATOM   3089  HE  ARG B 228      -2.674 -21.697  27.744  1.00  0.00           H
ATOM   3090 HH12 ARG B 228      -2.827 -23.200  23.877  1.00  0.00           H
ATOM   3091 HH11 ARG B 228      -1.610 -22.080  24.290  1.00  0.00           H
ATOM   3092 HH22 ARG B 228      -4.467 -23.545  25.200  1.00  0.00           H
ATOM   3093 HH21 ARG B 228      -4.738 -22.847  26.734  1.00  0.00           H
ATOM   3094  N   ASN B 229       2.781 -17.345  29.659  1.00 17.57           N
ATOM   3095  CA  ASN B 229       3.970 -16.507  29.906  1.00 21.22           C
ATOM   3096  C   ASN B 229       4.551 -15.846  28.659  1.00 21.05           C
ATOM   3097  O   ASN B 229       5.772 -15.848  28.346  1.00 23.17           O
ATOM   3098  CB  ASN B 229       5.022 -17.307  30.753  1.00 23.15           C
ATOM   3099  CG  ASN B 229       5.950 -16.405  31.531  1.00 25.88           C
ATOM   3100  ND2 ASN B 229       7.191 -16.301  31.068  1.00 30.57           N
ATOM   3101  OD1 ASN B 229       5.606 -15.761  32.460  1.00 23.20           O
ATOM   3102  H   ASN B 229       2.015 -17.176  30.295  1.00  0.00           H
ATOM   3103  HA  ASN B 229       3.700 -15.659  30.535  1.00  0.00           H
ATOM   3104  HB3 ASN B 229       5.520 -17.921  30.003  1.00  0.00           H
ATOM   3105  HB2 ASN B 229       4.529 -17.932  31.497  1.00  0.00           H
ATOM   3106 HD22 ASN B 229       7.904 -15.665  31.394  1.00  0.00           H
ATOM   3107 HD21 ASN B 229       7.381 -16.750  30.184  1.00  0.00           H
ATOM   3108  N   LYS B 230       3.645 -15.433  27.819  1.00 21.82           N
ATOM   3109  CA  LYS B 230       3.856 -14.764  26.560  1.00 16.24           C
ATOM   3110  C   LYS B 230       3.907 -13.265  26.840  1.00 16.32           C
ATOM   3111  O   LYS B 230       4.555 -12.563  26.099  1.00 14.59           O
ATOM   3112  CB  LYS B 230       2.677 -14.897  25.591  1.00 18.89           C
ATOM   3113  CG  LYS B 230       2.407 -16.390  25.320  1.00 14.02           C
ATOM   3114  CD  LYS B 230       3.514 -17.021  24.410  1.00 19.38           C
ATOM   3115  CE  LYS B 230       3.195 -18.455  24.092  1.00 16.49           C
ATOM   3116  NZ  LYS B 230       4.097 -19.096  23.120  1.00 20.10           N
ATOM   3117  H   LYS B 230       2.696 -15.690  28.048  1.00  0.00           H
ATOM   3118  HA  LYS B 230       4.833 -15.136  26.252  1.00  0.00           H
ATOM   3119  HB3 LYS B 230       2.826 -14.489  24.592  1.00  0.00           H
ATOM   3120  HB2 LYS B 230       1.759 -14.557  26.071  1.00  0.00           H
ATOM   3121  HG3 LYS B 230       1.397 -16.495  24.925  1.00  0.00           H
ATOM   3122  HG2 LYS B 230       2.366 -17.002  26.221  1.00  0.00           H
ATOM   3123  HD3 LYS B 230       4.456 -17.127  24.948  1.00  0.00           H
ATOM   3124  HD2 LYS B 230       3.502 -16.336  23.562  1.00  0.00           H
ATOM   3125  HE3 LYS B 230       2.168 -18.619  23.765  1.00  0.00           H
ATOM   3126  HE2 LYS B 230       3.314 -19.165  24.911  1.00  0.00           H
ATOM   3127  HZ1 LYS B 230       4.312 -18.461  22.364  1.00  0.00           H
ATOM   3128  HZ2 LYS B 230       4.962 -19.278  23.609  1.00  0.00           H
ATOM   3129  HZ3 LYS B 230       3.771 -19.960  22.711  1.00  0.00           H
ATOM   3130  N   ILE B 231       3.185 -12.748  27.838  1.00 17.79           N
ATOM   3131  CA  ILE B 231       3.155 -11.360  28.267  1.00 19.40           C
ATOM   3132  C   ILE B 231       3.833 -11.326  29.640  1.00 18.54           C
ATOM   3133  O   ILE B 231       3.429 -12.078  30.548  1.00 16.33           O
ATOM   3134  CB  ILE B 231       1.668 -10.768  28.218  1.00 18.59           C
ATOM   3135  CG1 ILE B 231       1.497  -9.364  29.042  1.00 24.46           C
ATOM   3136  CG2 ILE B 231       0.565 -11.758  28.824  1.00 18.92           C
ATOM   3137  CD1 ILE B 231       0.286  -8.524  28.561  1.00 26.43           C
ATOM   3138  H   ILE B 231       2.651 -13.380  28.417  1.00  0.00           H
ATOM   3139  HA  ILE B 231       3.722 -10.796  27.527  1.00  0.00           H
ATOM   3140  HB  ILE B 231       1.298 -10.748  27.193  1.00  0.00           H
ATOM   3141 HG13 ILE B 231       2.365  -8.728  28.862  1.00  0.00           H
ATOM   3142 HG12 ILE B 231       1.417  -9.533  30.115  1.00  0.00           H
ATOM   3143 HG21 ILE B 231       0.639 -12.748  28.374  1.00  0.00           H
ATOM   3144 HG22 ILE B 231       0.783 -11.940  29.876  1.00  0.00           H
ATOM   3145 HG23 ILE B 231      -0.432 -11.376  28.604  1.00  0.00           H
ATOM   3146 HD11 ILE B 231      -0.594  -8.980  29.015  1.00  0.00           H
ATOM   3147 HD12 ILE B 231       0.296  -7.486  28.894  1.00  0.00           H
ATOM   3148 HD13 ILE B 231       0.123  -8.401  27.491  1.00  0.00           H
ATOM   3149  N   LYS B 232       4.853 -10.428  29.795  1.00 19.33           N
ATOM   3150  CA  LYS B 232       5.871 -10.327  30.859  1.00 20.02           C
ATOM   3151  C   LYS B 232       6.022  -8.859  31.252  1.00 21.36           C
ATOM   3152  O   LYS B 232       5.947  -7.964  30.450  1.00 21.17           O
ATOM   3153  CB  LYS B 232       7.251 -10.872  30.422  1.00 19.08           C
ATOM   3154  CG  LYS B 232       7.167 -12.270  29.744  1.00 13.83           C
ATOM   3155  CD  LYS B 232       8.586 -12.631  29.428  1.00 19.42           C
ATOM   3156  CE  LYS B 232       8.671 -13.791  28.455  1.00 16.90           C
ATOM   3157  NZ  LYS B 232      10.014 -14.029  28.003  1.00 34.25           N
ATOM   3158  H   LYS B 232       4.999  -9.805  29.014  1.00  0.00           H
ATOM   3159  HA  LYS B 232       5.463 -10.813  31.745  1.00  0.00           H
ATOM   3160  HB3 LYS B 232       7.824 -10.916  31.348  1.00  0.00           H
ATOM   3161  HB2 LYS B 232       7.602 -10.131  29.703  1.00  0.00           H
ATOM   3162  HG3 LYS B 232       6.618 -12.262  28.802  1.00  0.00           H
ATOM   3163  HG2 LYS B 232       6.648 -12.946  30.424  1.00  0.00           H
ATOM   3164  HD3 LYS B 232       9.130 -12.915  30.329  1.00  0.00           H
ATOM   3165  HD2 LYS B 232       9.071 -11.813  28.895  1.00  0.00           H
ATOM   3166  HE3 LYS B 232       7.926 -13.711  27.663  1.00  0.00           H
ATOM   3167  HE2 LYS B 232       8.268 -14.659  28.977  1.00  0.00           H
ATOM   3168  HZ1 LYS B 232      10.262 -13.508  27.175  1.00  0.00           H
ATOM   3169  HZ2 LYS B 232      10.676 -13.703  28.693  1.00  0.00           H
ATOM   3170  HZ3 LYS B 232      10.171 -14.996  27.755  1.00  0.00           H
ATOM   3171  N   PHE B 233       6.302  -8.664  32.516  1.00 19.10           N
ATOM   3172  CA  PHE B 233       6.547  -7.346  33.162  1.00 17.48           C
ATOM   3173  C   PHE B 233       8.014  -7.087  33.255  1.00 24.18           C
ATOM   3174  O   PHE B 233       8.761  -8.047  33.432  1.00 30.07           O
ATOM   3175  CB  PHE B 233       6.003  -7.408  34.583  1.00 22.67           C
ATOM   3176  CG  PHE B 233       5.943  -5.964  35.134  1.00 23.79           C
ATOM   3177  CD1 PHE B 233       4.802  -5.213  34.857  1.00 21.45           C
ATOM   3178  CD2 PHE B 233       6.994  -5.366  35.854  1.00 21.65           C
ATOM   3179  CE1 PHE B 233       4.672  -3.860  35.278  1.00 25.77           C
ATOM   3180  CE2 PHE B 233       6.951  -3.946  36.033  1.00 21.98           C
ATOM   3181  CZ  PHE B 233       5.811  -3.191  35.772  1.00 27.74           C
ATOM   3182  H   PHE B 233       6.433  -9.483  33.092  1.00  0.00           H
ATOM   3183  HA  PHE B 233       6.036  -6.567  32.596  1.00  0.00           H
ATOM   3184  HB3 PHE B 233       6.629  -8.080  35.170  1.00  0.00           H
ATOM   3185  HB2 PHE B 233       5.009  -7.854  34.572  1.00  0.00           H
ATOM   3186  HD1 PHE B 233       4.053  -5.733  34.279  1.00  0.00           H
ATOM   3187  HD2 PHE B 233       7.850  -5.967  36.123  1.00  0.00           H
ATOM   3188  HE1 PHE B 233       3.767  -3.348  34.985  1.00  0.00           H
ATOM   3189  HE2 PHE B 233       7.812  -3.460  36.468  1.00  0.00           H
ATOM   3190  HZ  PHE B 233       5.786  -2.126  35.950  1.00  0.00           H
ATOM   3191  N   GLY B 234       8.443  -5.831  33.316  1.00 23.70           N
ATOM   3192  CA  GLY B 234       9.810  -5.319  33.649  1.00 22.44           C
ATOM   3193  C   GLY B 234      10.152  -4.220  32.677  1.00 30.72           C
ATOM   3194  O   GLY B 234       9.241  -3.500  32.247  1.00 29.73           O
ATOM   3195  H   GLY B 234       7.769  -5.187  32.928  1.00  0.00           H
ATOM   3196  HA3 GLY B 234      10.507  -6.154  33.585  1.00  0.00           H
ATOM   3197  HA2 GLY B 234       9.789  -4.976  34.684  1.00  0.00           H
ATOM   3198  N   LYS B 235      11.436  -4.072  32.437  1.00 34.34           N
ATOM   3199  CA  LYS B 235      11.921  -2.817  31.834  1.00 29.83           C
ATOM   3200  C   LYS B 235      12.151  -3.014  30.337  1.00 25.98           C
ATOM   3201  O   LYS B 235      12.599  -4.054  29.915  1.00 28.35           O
ATOM   3202  CB  LYS B 235      13.229  -2.374  32.490  1.00 30.95           C
ATOM   3203  CG  LYS B 235      13.667  -0.921  32.371  1.00 38.69           C
ATOM   3204  CD  LYS B 235      12.856   0.027  33.340  1.00 39.10           C
ATOM   3205  CE  LYS B 235      13.533   0.204  34.622  1.00 39.04           C
ATOM   3206  NZ  LYS B 235      13.002   1.407  35.244  1.00 49.59           N
ATOM   3207  H   LYS B 235      12.125  -4.735  32.762  1.00  0.00           H
ATOM   3208  HA  LYS B 235      11.122  -2.096  32.006  1.00  0.00           H
ATOM   3209  HB3 LYS B 235      14.104  -2.945  32.178  1.00  0.00           H
ATOM   3210  HB2 LYS B 235      13.120  -2.676  33.532  1.00  0.00           H
ATOM   3211  HG3 LYS B 235      13.414  -0.733  31.327  1.00  0.00           H
ATOM   3212  HG2 LYS B 235      14.748  -0.787  32.409  1.00  0.00           H
ATOM   3213  HD3 LYS B 235      11.916  -0.506  33.483  1.00  0.00           H
ATOM   3214  HD2 LYS B 235      12.752   1.011  32.883  1.00  0.00           H
ATOM   3215  HE3 LYS B 235      14.599   0.410  34.524  1.00  0.00           H
ATOM   3216  HE2 LYS B 235      13.461  -0.661  35.282  1.00  0.00           H
ATOM   3217  HZ1 LYS B 235      12.024   1.405  35.497  1.00  0.00           H
ATOM   3218  HZ2 LYS B 235      13.480   1.769  36.057  1.00  0.00           H
ATOM   3219  HZ3 LYS B 235      13.133   2.186  34.616  1.00  0.00           H
ATOM   3220  N   ARG B 236      11.812  -2.051  29.511  1.00 27.81           N
ATOM   3221  CA  ARG B 236      12.176  -2.006  28.126  1.00 26.82           C
ATOM   3222  C   ARG B 236      12.433  -0.525  27.764  1.00 23.82           C
ATOM   3223  O   ARG B 236      11.980   0.336  28.474  1.00 28.37           O
ATOM   3224  CB  ARG B 236      11.056  -2.624  27.289  1.00 26.88           C
ATOM   3225  CG  ARG B 236      10.725  -4.137  27.202  1.00 31.13           C
ATOM   3226  CD  ARG B 236      11.800  -5.200  26.770  1.00 27.97           C
ATOM   3227  NE  ARG B 236      12.490  -5.740  27.940  1.00 32.03           N
ATOM   3228  CZ  ARG B 236      13.113  -6.905  28.043  1.00 35.13           C
ATOM   3229  NH1 ARG B 236      13.341  -7.702  27.002  1.00 29.23           N
ATOM   3230  NH2 ARG B 236      13.597  -7.242  29.171  1.00 34.13           N
ATOM   3231  H   ARG B 236      11.296  -1.250  29.846  1.00  0.00           H
ATOM   3232  HA  ARG B 236      13.125  -2.525  27.999  1.00  0.00           H
ATOM   3233  HB3 ARG B 236      11.076  -2.241  26.268  1.00  0.00           H
ATOM   3234  HB2 ARG B 236      10.111  -2.209  27.638  1.00  0.00           H
ATOM   3235  HG3 ARG B 236       9.850  -4.361  26.592  1.00  0.00           H
ATOM   3236  HG2 ARG B 236      10.215  -4.421  28.123  1.00  0.00           H
ATOM   3237  HD3 ARG B 236      12.496  -4.874  25.997  1.00  0.00           H
ATOM   3238  HD2 ARG B 236      11.232  -6.064  26.425  1.00  0.00           H
ATOM   3239  HE  ARG B 236      12.567  -5.075  28.696  1.00  0.00           H
ATOM   3240 HH12 ARG B 236      13.913  -8.513  27.187  1.00  0.00           H
ATOM   3241 HH11 ARG B 236      13.171  -7.531  26.021  1.00  0.00           H
ATOM   3242 HH22 ARG B 236      14.206  -8.047  29.191  1.00  0.00           H
ATOM   3243 HH21 ARG B 236      13.616  -6.674  30.006  1.00  0.00           H
ATOM   3244  N   TYR B 237      13.205  -0.264  26.727  1.00 25.46           N
ATOM   3245  CA  TYR B 237      13.125   1.022  25.988  1.00 24.92           C
ATOM   3246  C   TYR B 237      12.039   0.974  24.928  1.00 27.30           C
ATOM   3247  O   TYR B 237      11.939  -0.023  24.185  1.00 31.85           O
ATOM   3248  CB  TYR B 237      14.385   1.313  25.172  1.00 23.12           C
ATOM   3249  CG  TYR B 237      15.732   1.575  25.915  1.00 28.65           C
ATOM   3250  CD1 TYR B 237      16.401   2.774  25.844  1.00 23.77           C
ATOM   3251  CD2 TYR B 237      16.272   0.504  26.598  1.00 25.26           C
ATOM   3252  CE1 TYR B 237      17.724   2.934  26.409  1.00 25.04           C
ATOM   3253  CE2 TYR B 237      17.495   0.666  27.292  1.00 26.30           C
ATOM   3254  CZ  TYR B 237      18.192   1.872  27.258  1.00 26.68           C
ATOM   3255  OH  TYR B 237      19.375   2.064  27.807  1.00 28.51           O
ATOM   3256  H   TYR B 237      13.411  -1.028  26.099  1.00  0.00           H
ATOM   3257  HA  TYR B 237      13.077   1.909  26.621  1.00  0.00           H
ATOM   3258  HB3 TYR B 237      14.192   2.139  24.487  1.00  0.00           H
ATOM   3259  HB2 TYR B 237      14.613   0.544  24.434  1.00  0.00           H
ATOM   3260  HD1 TYR B 237      15.912   3.587  25.327  1.00  0.00           H
ATOM   3261  HD2 TYR B 237      15.842  -0.486  26.622  1.00  0.00           H
ATOM   3262  HE1 TYR B 237      18.312   3.819  26.214  1.00  0.00           H
ATOM   3263  HE2 TYR B 237      17.792  -0.182  27.891  1.00  0.00           H
ATOM   3264  HH  TYR B 237      19.529   2.983  27.650  1.00  0.00           H
ATOM   3265  N   THR B 238      11.207   2.017  24.876  1.00 29.47           N
ATOM   3266  CA  THR B 238      10.151   2.206  23.821  1.00 26.18           C
ATOM   3267  C   THR B 238       9.871   3.694  23.663  1.00 26.12           C
ATOM   3268  O   THR B 238      10.310   4.580  24.467  1.00 28.45           O
ATOM   3269  CB  THR B 238       8.992   1.184  24.199  1.00 31.88           C
ATOM   3270  CG2 THR B 238       8.384   1.495  25.599  1.00 34.72           C
ATOM   3271  OG1 THR B 238       7.971   1.168  23.241  1.00 41.89           O
ATOM   3272  H   THR B 238      11.259   2.874  25.407  1.00  0.00           H
ATOM   3273  HA  THR B 238      10.574   1.786  22.909  1.00  0.00           H
ATOM   3274  HB  THR B 238       9.356   0.157  24.236  1.00  0.00           H
ATOM   3275 HG21 THR B 238       8.348   2.584  25.611  1.00  0.00           H
ATOM   3276 HG22 THR B 238       7.397   1.048  25.725  1.00  0.00           H
ATOM   3277 HG23 THR B 238       9.026   1.148  26.408  1.00  0.00           H
ATOM   3278  HG1 THR B 238       8.315   0.640  22.537  1.00  0.00           H
ATOM   3279  N   ILE B 239       9.282   4.121  22.558  1.00 23.14           N
ATOM   3280  CA  ILE B 239       8.835   5.459  22.229  1.00 24.49           C
ATOM   3281  C   ILE B 239       7.729   5.830  23.228  1.00 32.65           C
ATOM   3282  O   ILE B 239       6.805   5.056  23.432  1.00 25.93           O
ATOM   3283  CB  ILE B 239       8.251   5.422  20.773  1.00 27.67           C
ATOM   3284  CG1 ILE B 239       9.461   5.310  19.849  1.00 28.66           C
ATOM   3285  CG2 ILE B 239       7.491   6.641  20.352  1.00 30.47           C
ATOM   3286  CD1 ILE B 239       9.097   4.891  18.413  1.00 22.31           C
ATOM   3287  H   ILE B 239       9.047   3.417  21.873  1.00  0.00           H
ATOM   3288  HA  ILE B 239       9.619   6.215  22.209  1.00  0.00           H
ATOM   3289  HB  ILE B 239       7.638   4.522  20.732  1.00  0.00           H
ATOM   3290 HG13 ILE B 239      10.226   4.666  20.283  1.00  0.00           H
ATOM   3291 HG12 ILE B 239       9.965   6.273  19.779  1.00  0.00           H
ATOM   3292 HG21 ILE B 239       8.138   7.518  20.316  1.00  0.00           H
ATOM   3293 HG22 ILE B 239       7.072   6.470  19.360  1.00  0.00           H
ATOM   3294 HG23 ILE B 239       6.558   6.885  20.859  1.00  0.00           H
ATOM   3295 HD11 ILE B 239       9.952   5.064  17.759  1.00  0.00           H
ATOM   3296 HD12 ILE B 239       8.879   3.823  18.395  1.00  0.00           H
ATOM   3297 HD13 ILE B 239       8.306   5.484  17.955  1.00  0.00           H
ATOM   3298  N   TYR B 240       7.829   7.016  23.854  1.00 27.19           N
ATOM   3299  CA  TYR B 240       7.076   7.458  25.062  1.00 26.75           C
ATOM   3300  C   TYR B 240       6.562   8.896  24.879  1.00 28.22           C
ATOM   3301  O   TYR B 240       7.300   9.708  24.355  1.00 25.30           O
ATOM   3302  CB  TYR B 240       8.103   7.254  26.149  1.00 25.29           C
ATOM   3303  CG  TYR B 240       7.534   7.309  27.567  1.00 24.35           C
ATOM   3304  CD1 TYR B 240       7.373   8.569  28.195  1.00 28.06           C
ATOM   3305  CD2 TYR B 240       7.161   6.115  28.228  1.00 24.75           C
ATOM   3306  CE1 TYR B 240       6.827   8.636  29.497  1.00 26.96           C
ATOM   3307  CE2 TYR B 240       6.791   6.155  29.549  1.00 31.81           C
ATOM   3308  CZ  TYR B 240       6.589   7.437  30.212  1.00 30.84           C
ATOM   3309  OH  TYR B 240       6.195   7.478  31.537  1.00 35.89           O
ATOM   3310  H   TYR B 240       8.429   7.735  23.475  1.00  0.00           H
ATOM   3311  HA  TYR B 240       6.272   6.724  25.122  1.00  0.00           H
ATOM   3312  HB3 TYR B 240       8.972   7.902  26.036  1.00  0.00           H
ATOM   3313  HB2 TYR B 240       8.482   6.232  26.113  1.00  0.00           H
ATOM   3314  HD1 TYR B 240       7.612   9.500  27.704  1.00  0.00           H
ATOM   3315  HD2 TYR B 240       7.416   5.122  27.888  1.00  0.00           H
ATOM   3316  HE1 TYR B 240       6.826   9.626  29.927  1.00  0.00           H
ATOM   3317  HE2 TYR B 240       6.675   5.241  30.113  1.00  0.00           H
ATOM   3318  HH  TYR B 240       6.088   8.323  31.947  1.00  0.00           H
ATOM   3319  N   SER B 241       5.298   9.202  25.189  1.00 30.52           N
ATOM   3320  CA  SER B 241       4.663  10.506  25.168  1.00 37.62           C
ATOM   3321  C   SER B 241       4.855  11.101  26.598  1.00 36.09           C
ATOM   3322  O   SER B 241       4.623  10.361  27.587  1.00 32.19           O
ATOM   3323  CB  SER B 241       3.162  10.290  24.824  1.00 34.22           C
ATOM   3324  OG  SER B 241       2.525  11.503  24.460  1.00 37.97           O
ATOM   3325  H   SER B 241       4.846   8.427  25.652  1.00  0.00           H
ATOM   3326  HA  SER B 241       4.948  11.172  24.354  1.00  0.00           H
ATOM   3327  HB3 SER B 241       2.672   9.778  25.652  1.00  0.00           H
ATOM   3328  HB2 SER B 241       3.031   9.565  24.021  1.00  0.00           H
ATOM   3329  HG  SER B 241       1.889  11.688  25.134  1.00  0.00           H
ATOM   3330  N   PRO B 242       5.519  12.281  26.725  1.00 35.03           N
ATOM   3331  CA  PRO B 242       5.995  12.828  27.940  1.00 38.59           C
ATOM   3332  C   PRO B 242       4.964  13.662  28.732  1.00 36.56           C
ATOM   3333  O   PRO B 242       5.144  13.879  29.952  1.00 39.34           O
ATOM   3334  CB  PRO B 242       7.115  13.800  27.582  1.00 36.01           C
ATOM   3335  CG  PRO B 242       6.807  14.262  26.157  1.00 31.13           C
ATOM   3336  CD  PRO B 242       6.046  13.102  25.549  1.00 31.77           C
ATOM   3337  HA  PRO B 242       6.381  12.045  28.593  1.00  0.00           H
ATOM   3338  HB3 PRO B 242       8.071  13.278  27.535  1.00  0.00           H
ATOM   3339  HB2 PRO B 242       7.309  14.597  28.299  1.00  0.00           H
ATOM   3340  HG3 PRO B 242       7.728  14.469  25.612  1.00  0.00           H
ATOM   3341  HG2 PRO B 242       6.172  15.141  26.269  1.00  0.00           H
ATOM   3342  HD2 PRO B 242       5.347  13.327  24.743  1.00  0.00           H
ATOM   3343  HD3 PRO B 242       6.809  12.451  25.122  1.00  0.00           H
ATOM   3344  N   LYS B 243       4.014  14.217  27.973  1.00 40.04           N
ATOM   3345  CA  LYS B 243       2.939  15.066  28.574  1.00 40.46           C
ATOM   3346  C   LYS B 243       2.126  14.153  29.444  1.00 41.90           C
ATOM   3347  O   LYS B 243       2.035  14.371  30.659  1.00 43.16           O
ATOM   3348  CB  LYS B 243       2.187  15.813  27.441  1.00 40.35           C
ATOM   3349  CG  LYS B 243       1.228  17.012  27.975  1.00 46.80           C
ATOM   3350  CD  LYS B 243       0.543  17.802  26.838  1.00 49.88           C
ATOM   3351  CE  LYS B 243      -0.621  18.536  27.423  1.00 53.63           C
ATOM   3352  NZ  LYS B 243      -0.208  19.905  28.031  1.00 66.30           N
ATOM   3353  H   LYS B 243       3.979  14.024  26.982  1.00  0.00           H
ATOM   3354  HA  LYS B 243       3.367  15.843  29.209  1.00  0.00           H
ATOM   3355  HB3 LYS B 243       1.578  15.040  26.972  1.00  0.00           H
ATOM   3356  HB2 LYS B 243       2.946  16.181  26.750  1.00  0.00           H
ATOM   3357  HG3 LYS B 243       1.665  17.657  28.737  1.00  0.00           H
ATOM   3358  HG2 LYS B 243       0.382  16.594  28.520  1.00  0.00           H
ATOM   3359  HD3 LYS B 243       0.114  17.122  26.101  1.00  0.00           H
ATOM   3360  HD2 LYS B 243       1.128  18.439  26.174  1.00  0.00           H
ATOM   3361  HE3 LYS B 243      -1.180  17.898  28.108  1.00  0.00           H
ATOM   3362  HE2 LYS B 243      -1.212  18.787  26.542  1.00  0.00           H
ATOM   3363  HZ1 LYS B 243       0.529  20.303  27.466  1.00  0.00           H
ATOM   3364  HZ2 LYS B 243      -0.942  20.593  28.122  1.00  0.00           H
ATOM   3365  HZ3 LYS B 243       0.279  19.705  28.894  1.00  0.00           H
ATOM   3366  N   ASP B 244       1.420  13.175  28.826  1.00 38.02           N
ATOM   3367  CA  ASP B 244       0.496  12.247  29.424  1.00 33.99           C
ATOM   3368  C   ASP B 244       1.265  11.057  30.022  1.00 37.33           C
ATOM   3369  O   ASP B 244       0.698  10.249  30.758  1.00 34.88           O
ATOM   3370  CB  ASP B 244      -0.448  11.659  28.347  1.00 40.67           C
ATOM   3371  CG  ASP B 244       0.119  11.265  27.033  1.00 47.33           C
ATOM   3372  OD1 ASP B 244       0.908  11.983  26.401  1.00 49.72           O
ATOM   3373  OD2 ASP B 244      -0.512  10.345  26.489  1.00 50.37           O
ATOM   3374  H   ASP B 244       1.601  13.111  27.835  1.00  0.00           H
ATOM   3375  HA  ASP B 244      -0.115  12.795  30.141  1.00  0.00           H
ATOM   3376  HB3 ASP B 244      -1.258  12.349  28.110  1.00  0.00           H
ATOM   3377  HB2 ASP B 244      -0.964  10.779  28.731  1.00  0.00           H
ATOM   3378  N   GLY B 245       2.540  10.916  29.832  1.00 37.05           N
ATOM   3379  CA  GLY B 245       3.431  10.035  30.538  1.00 30.61           C
ATOM   3380  C   GLY B 245       3.258   8.500  30.208  1.00 32.51           C
ATOM   3381  O   GLY B 245       3.062   7.699  31.162  1.00 31.63           O
ATOM   3382  H   GLY B 245       2.927  11.595  29.192  1.00  0.00           H
ATOM   3383  HA3 GLY B 245       3.340  10.234  31.606  1.00  0.00           H
ATOM   3384  HA2 GLY B 245       4.447  10.284  30.231  1.00  0.00           H
ATOM   3385  N   GLN B 246       3.150   8.142  28.921  1.00 31.12           N
ATOM   3386  CA  GLN B 246       2.930   6.717  28.529  1.00 34.06           C
ATOM   3387  C   GLN B 246       3.789   6.210  27.423  1.00 28.20           C
ATOM   3388  O   GLN B 246       4.189   7.106  26.627  1.00 28.93           O
ATOM   3389  CB  GLN B 246       1.414   6.412  28.492  1.00 32.63           C
ATOM   3390  CG  GLN B 246       0.693   7.465  27.664  1.00 25.82           C
ATOM   3391  CD  GLN B 246      -0.789   7.017  27.340  1.00 36.31           C
ATOM   3392  NE2 GLN B 246      -1.664   7.926  26.940  1.00 34.86           N
ATOM   3393  OE1 GLN B 246      -1.208   5.888  27.600  1.00 38.86           O
ATOM   3394  H   GLN B 246       3.315   8.783  28.158  1.00  0.00           H
ATOM   3395  HA  GLN B 246       3.186   6.171  29.437  1.00  0.00           H
ATOM   3396  HB3 GLN B 246       1.043   6.675  29.482  1.00  0.00           H
ATOM   3397  HB2 GLN B 246       1.182   5.377  28.239  1.00  0.00           H
ATOM   3398  HG3 GLN B 246       1.159   7.768  26.727  1.00  0.00           H
ATOM   3399  HG2 GLN B 246       0.592   8.356  28.283  1.00  0.00           H
ATOM   3400 HE22 GLN B 246      -2.538   7.622  26.533  1.00  0.00           H
ATOM   3401 HE21 GLN B 246      -1.255   8.780  26.588  1.00  0.00           H
ATOM   3402  N   PRO B 247       3.983   4.891  27.165  1.00 26.71           N
ATOM   3403  CA  PRO B 247       4.453   4.339  25.882  1.00 27.61           C
ATOM   3404  C   PRO B 247       3.370   4.445  24.789  1.00 25.07           C
ATOM   3405  O   PRO B 247       2.135   4.224  24.983  1.00 33.53           O
ATOM   3406  CB  PRO B 247       4.869   2.854  26.174  1.00 28.00           C
ATOM   3407  CG  PRO B 247       3.782   2.597  27.219  1.00 26.40           C
ATOM   3408  CD  PRO B 247       3.675   3.830  28.110  1.00 25.78           C
ATOM   3409  HA  PRO B 247       5.328   4.893  25.539  1.00  0.00           H
ATOM   3410  HB3 PRO B 247       5.894   2.869  26.546  1.00  0.00           H
ATOM   3411  HB2 PRO B 247       4.849   2.076  25.411  1.00  0.00           H
ATOM   3412  HG3 PRO B 247       3.981   1.729  27.846  1.00  0.00           H
ATOM   3413  HG2 PRO B 247       2.829   2.370  26.741  1.00  0.00           H
ATOM   3414  HD2 PRO B 247       2.701   3.961  28.582  1.00  0.00           H
ATOM   3415  HD3 PRO B 247       4.426   3.604  28.867  1.00  0.00           H
ATOM   3416  N   CYS B 248       3.796   4.778  23.565  1.00 28.43           N
ATOM   3417  CA  CYS B 248       3.039   5.250  22.410  1.00 32.43           C
ATOM   3418  C   CYS B 248       3.428   4.305  21.226  1.00 38.62           C
ATOM   3419  O   CYS B 248       4.408   4.517  20.527  1.00 39.28           O
ATOM   3420  CB  CYS B 248       3.412   6.761  22.247  1.00 27.97           C
ATOM   3421  SG  CYS B 248       2.225   7.376  21.021  1.00 39.10           S
ATOM   3422  H   CYS B 248       4.797   4.725  23.448  1.00  0.00           H
ATOM   3423  HA  CYS B 248       1.978   5.124  22.626  1.00  0.00           H
ATOM   3424  HB3 CYS B 248       4.414   6.807  21.821  1.00  0.00           H
ATOM   3425  HB2 CYS B 248       3.385   7.365  23.154  1.00  0.00           H
ATOM   3426  HG  CYS B 248       1.119   7.327  21.769  1.00  0.00           H
ATOM   3427  N   MET B 249       2.607   3.265  20.978  1.00 32.72           N
ATOM   3428  CA  MET B 249       2.767   2.364  19.863  1.00 27.66           C
ATOM   3429  C   MET B 249       2.229   2.888  18.541  1.00 30.87           C
ATOM   3430  O   MET B 249       1.294   3.631  18.463  1.00 34.46           O
ATOM   3431  CB  MET B 249       2.132   0.961  20.127  1.00 26.00           C
ATOM   3432  CG  MET B 249       2.882   0.085  21.115  1.00 36.91           C
ATOM   3433  SD  MET B 249       4.518  -0.853  20.665  1.00 50.61           S
ATOM   3434  CE  MET B 249       3.993  -1.836  19.213  1.00 38.06           C
ATOM   3435  H   MET B 249       1.860   3.205  21.654  1.00  0.00           H
ATOM   3436  HA  MET B 249       3.805   2.055  19.743  1.00  0.00           H
ATOM   3437  HB3 MET B 249       2.018   0.384  19.209  1.00  0.00           H
ATOM   3438  HB2 MET B 249       1.110   0.986  20.504  1.00  0.00           H
ATOM   3439  HG3 MET B 249       2.131  -0.654  21.393  1.00  0.00           H
ATOM   3440  HG2 MET B 249       3.149   0.698  21.976  1.00  0.00           H
ATOM   3441  HE1 MET B 249       2.916  -1.874  19.051  1.00  0.00           H
ATOM   3442  HE2 MET B 249       4.413  -1.476  18.274  1.00  0.00           H
ATOM   3443  HE3 MET B 249       4.318  -2.847  19.460  1.00  0.00           H
ATOM   3444  N   ASP B 250       2.847   2.373  17.471  1.00 30.50           N
ATOM   3445  CA  ASP B 250       2.550   2.526  16.044  1.00 40.25           C
ATOM   3446  C   ASP B 250       1.228   3.163  15.518  1.00 30.62           C
ATOM   3447  O   ASP B 250       1.253   4.180  14.798  1.00 32.34           O
ATOM   3448  CB  ASP B 250       3.036   1.257  15.191  1.00 33.03           C
ATOM   3449  CG  ASP B 250       4.499   0.777  15.339  1.00 41.90           C
ATOM   3450  OD1 ASP B 250       5.022   0.243  14.313  1.00 47.01           O
ATOM   3451  OD2 ASP B 250       4.983   0.844  16.480  1.00 35.06           O
ATOM   3452  H   ASP B 250       3.610   1.754  17.706  1.00  0.00           H
ATOM   3453  HA  ASP B 250       3.264   3.256  15.662  1.00  0.00           H
ATOM   3454  HB3 ASP B 250       2.748   1.377  14.147  1.00  0.00           H
ATOM   3455  HB2 ASP B 250       2.529   0.379  15.590  1.00  0.00           H
ATOM   3456  N   HIE B 251       0.057   2.583  15.951  1.00 30.87           N
ATOM   3457  CA  HIE B 251      -1.233   3.156  15.594  1.00 35.13           C
ATOM   3458  C   HIE B 251      -1.743   4.395  16.310  1.00 39.83           C
ATOM   3459  O   HIE B 251      -2.690   5.047  15.829  1.00 40.30           O
ATOM   3460  CB  HIE B 251      -2.286   2.093  15.912  1.00 27.04           C
ATOM   3461  CG  HIE B 251      -3.569   2.290  15.127  1.00 28.79           C
ATOM   3462  CD2 HIE B 251      -3.794   2.136  13.763  1.00 22.08           C
ATOM   3463  ND1 HIE B 251      -4.820   2.464  15.712  1.00 24.37           N
ATOM   3464  CE1 HIE B 251      -5.706   2.518  14.718  1.00 20.09           C
ATOM   3465  NE2 HIE B 251      -5.101   2.384  13.507  1.00 26.81           N
ATOM   3466  H   HIE B 251       0.143   1.819  16.607  1.00  0.00           H
ATOM   3467  HA  HIE B 251      -1.309   3.350  14.524  1.00  0.00           H
ATOM   3468  HB3 HIE B 251      -2.636   1.935  16.932  1.00  0.00           H
ATOM   3469  HB2 HIE B 251      -2.005   1.106  15.544  1.00  0.00           H
ATOM   3470  HD2 HIE B 251      -3.051   2.028  12.986  1.00  0.00           H
ATOM   3471  HE1 HIE B 251      -6.752   2.723  14.891  1.00  0.00           H
ATOM   3472  HE2 HIE B 251      -5.586   2.416  12.622  1.00  0.00           H
ATOM   3473  N   ASP B 252      -1.229   4.536  17.528  1.00 42.95           N
ATOM   3474  CA  ASP B 252      -1.591   5.625  18.469  1.00 34.37           C
ATOM   3475  C   ASP B 252      -0.614   6.796  18.316  1.00 35.82           C
ATOM   3476  O   ASP B 252      -0.622   7.676  19.108  1.00 36.60           O
ATOM   3477  CB  ASP B 252      -1.590   5.145  19.909  1.00 31.87           C
ATOM   3478  CG  ASP B 252      -2.861   4.593  20.443  1.00 40.77           C
ATOM   3479  OD1 ASP B 252      -3.886   5.212  20.124  1.00 38.84           O
ATOM   3480  OD2 ASP B 252      -2.862   3.459  20.958  1.00 38.54           O
ATOM   3481  H   ASP B 252      -0.569   3.822  17.802  1.00  0.00           H
ATOM   3482  HA  ASP B 252      -2.608   5.975  18.292  1.00  0.00           H
ATOM   3483  HB3 ASP B 252      -1.434   5.941  20.636  1.00  0.00           H
ATOM   3484  HB2 ASP B 252      -0.799   4.399  19.982  1.00  0.00           H
ATOM   3485  N   ARG B 253       0.243   6.841  17.273  1.00 31.40           N
ATOM   3486  CA  ARG B 253       1.040   8.006  16.796  1.00 41.54           C
ATOM   3487  C   ARG B 253       0.222   8.694  15.790  1.00 41.48           C
ATOM   3488  O   ARG B 253      -0.289   7.958  14.943  1.00 43.50           O
ATOM   3489  CB  ARG B 253       2.321   7.581  16.039  1.00 37.41           C
ATOM   3490  CG  ARG B 253       3.570   7.509  16.960  1.00 34.60           C
ATOM   3491  CD  ARG B 253       4.077   6.108  17.492  1.00 34.10           C
ATOM   3492  NE  ARG B 253       5.153   5.503  16.650  1.00 42.30           N
ATOM   3493  CZ  ARG B 253       5.526   4.253  16.877  1.00 31.55           C
ATOM   3494  NH1 ARG B 253       6.065   3.517  15.921  1.00 33.28           N
ATOM   3495  NH2 ARG B 253       5.476   3.780  18.096  1.00 29.78           N
ATOM   3496  H   ARG B 253       0.348   6.043  16.663  1.00  0.00           H
ATOM   3497  HA  ARG B 253       1.316   8.713  17.578  1.00  0.00           H
ATOM   3498  HB3 ARG B 253       2.584   8.308  15.270  1.00  0.00           H
ATOM   3499  HB2 ARG B 253       2.250   6.670  15.444  1.00  0.00           H
ATOM   3500  HG3 ARG B 253       3.329   8.134  17.820  1.00  0.00           H
ATOM   3501  HG2 ARG B 253       4.335   8.061  16.414  1.00  0.00           H
ATOM   3502  HD3 ARG B 253       3.264   5.403  17.666  1.00  0.00           H
ATOM   3503  HD2 ARG B 253       4.414   6.161  18.526  1.00  0.00           H
ATOM   3504  HE  ARG B 253       5.496   6.047  15.872  1.00  0.00           H
ATOM   3505 HH12 ARG B 253       6.229   2.544  16.140  1.00  0.00           H
ATOM   3506 HH11 ARG B 253       5.958   3.698  14.933  1.00  0.00           H
ATOM   3507 HH22 ARG B 253       5.922   2.911  18.353  1.00  0.00           H
ATOM   3508 HH21 ARG B 253       5.255   4.363  18.891  1.00  0.00           H
ATOM   3509  N   GLN B 254       0.056  10.031  15.795  1.00 43.59           N
ATOM   3510  CA  GLN B 254      -0.678  10.754  14.868  1.00 46.54           C
ATOM   3511  C   GLN B 254       0.252  10.804  13.594  1.00 43.58           C
ATOM   3512  O   GLN B 254      -0.220  10.574  12.467  1.00 49.70           O
ATOM   3513  CB  GLN B 254      -0.814  12.188  15.511  1.00 46.34           C
ATOM   3514  CG  GLN B 254      -1.333  13.382  14.526  1.00 57.30           C
ATOM   3515  CD  GLN B 254      -2.834  13.237  14.220  1.00 67.60           C
ATOM   3516  NE2 GLN B 254      -3.260  13.922  13.233  1.00 68.40           N
ATOM   3517  OE1 GLN B 254      -3.537  12.480  14.884  1.00 69.35           O
ATOM   3518  H   GLN B 254       0.598  10.514  16.497  1.00  0.00           H
ATOM   3519  HA  GLN B 254      -1.720  10.451  14.764  1.00  0.00           H
ATOM   3520  HB3 GLN B 254       0.206  12.418  15.819  1.00  0.00           H
ATOM   3521  HB2 GLN B 254      -1.268  12.057  16.493  1.00  0.00           H
ATOM   3522  HG3 GLN B 254      -0.740  13.484  13.616  1.00  0.00           H
ATOM   3523  HG2 GLN B 254      -1.254  14.367  14.986  1.00  0.00           H
ATOM   3524 HE22 GLN B 254      -4.248  13.856  13.035  1.00  0.00           H
ATOM   3525 HE21 GLN B 254      -2.768  14.786  13.056  1.00  0.00           H
ATOM   3526  N   THR B 255       1.529  11.076  13.824  1.00 44.44           N
ATOM   3527  CA  THR B 255       2.549  11.210  12.840  1.00 46.60           C
ATOM   3528  C   THR B 255       3.777  10.476  13.394  1.00 44.98           C
ATOM   3529  O   THR B 255       4.064  10.534  14.594  1.00 40.01           O
ATOM   3530  CB  THR B 255       2.734  12.671  12.452  1.00 46.22           C
ATOM   3531  CG2 THR B 255       1.705  13.213  11.557  1.00 44.40           C
ATOM   3532  OG1 THR B 255       3.086  13.614  13.518  1.00 47.50           O
ATOM   3533  H   THR B 255       1.881  11.199  14.762  1.00  0.00           H
ATOM   3534  HA  THR B 255       2.317  10.763  11.873  1.00  0.00           H
ATOM   3535  HB  THR B 255       3.650  12.822  11.880  1.00  0.00           H
ATOM   3536 HG21 THR B 255       0.711  13.339  11.985  1.00  0.00           H
ATOM   3537 HG22 THR B 255       1.913  14.187  11.114  1.00  0.00           H
ATOM   3538 HG23 THR B 255       1.531  12.528  10.727  1.00  0.00           H
ATOM   3539  HG1 THR B 255       3.992  13.441  13.724  1.00  0.00           H
ATOM   3540  N   GLY B 256       4.424   9.746  12.520  1.00 42.01           N
ATOM   3541  CA  GLY B 256       5.590   8.970  12.730  1.00 33.66           C
ATOM   3542  C   GLY B 256       5.400   7.523  13.150  1.00 41.27           C
ATOM   3543  O   GLY B 256       6.130   6.893  13.912  1.00 41.30           O
ATOM   3544  H   GLY B 256       3.904   9.559  11.674  1.00  0.00           H
ATOM   3545  HA3 GLY B 256       6.231   9.451  13.469  1.00  0.00           H
ATOM   3546  HA2 GLY B 256       6.162   8.960  11.802  1.00  0.00           H
ATOM   3547  N   GLU B 257       4.334   6.978  12.589  1.00 40.01           N
ATOM   3548  CA  GLU B 257       3.871   5.618  12.748  1.00 40.29           C
ATOM   3549  C   GLU B 257       4.919   4.605  12.277  1.00 43.66           C
ATOM   3550  O   GLU B 257       5.379   3.779  13.076  1.00 45.14           O
ATOM   3551  CB  GLU B 257       2.544   5.497  11.861  1.00 39.91           C
ATOM   3552  CG  GLU B 257       1.535   6.696  11.995  1.00 46.20           C
ATOM   3553  CD  GLU B 257       1.731   7.673  10.880  1.00 50.09           C
ATOM   3554  OE1 GLU B 257       2.892   7.956  10.464  1.00 50.86           O
ATOM   3555  OE2 GLU B 257       0.692   8.174  10.385  1.00 32.36           O
ATOM   3556  H   GLU B 257       3.723   7.599  12.078  1.00  0.00           H
ATOM   3557  HA  GLU B 257       3.589   5.467  13.790  1.00  0.00           H
ATOM   3558  HB3 GLU B 257       2.022   4.616  12.234  1.00  0.00           H
ATOM   3559  HB2 GLU B 257       2.797   5.198  10.844  1.00  0.00           H
ATOM   3560  HG3 GLU B 257       1.554   7.173  12.975  1.00  0.00           H
ATOM   3561  HG2 GLU B 257       0.540   6.253  12.027  1.00  0.00           H
ATOM   3562  N   GLY B 258       5.633   4.837  11.134  1.00 30.35           N
ATOM   3563  CA  GLY B 258       6.666   3.955  10.489  1.00 31.30           C
ATOM   3564  C   GLY B 258       8.021   4.147  11.179  1.00 31.86           C
ATOM   3565  O   GLY B 258       8.937   3.323  11.014  1.00 29.05           O
ATOM   3566  H   GLY B 258       5.265   5.553  10.524  1.00  0.00           H
ATOM   3567  HA3 GLY B 258       6.849   4.201   9.443  1.00  0.00           H
ATOM   3568  HA2 GLY B 258       6.479   2.883  10.553  1.00  0.00           H
ATOM   3569  N   VAL B 259       8.161   5.196  11.991  1.00 34.98           N
ATOM   3570  CA  VAL B 259       9.433   5.571  12.696  1.00 30.99           C
ATOM   3571  C   VAL B 259       9.573   4.758  13.957  1.00 32.54           C
ATOM   3572  O   VAL B 259       8.713   4.713  14.889  1.00 27.47           O
ATOM   3573  CB  VAL B 259       9.446   7.071  13.005  1.00 37.73           C
ATOM   3574  CG1 VAL B 259      10.710   7.518  13.761  1.00 30.66           C
ATOM   3575  CG2 VAL B 259       9.244   7.932  11.754  1.00 30.66           C
ATOM   3576  H   VAL B 259       7.353   5.687  12.346  1.00  0.00           H
ATOM   3577  HA  VAL B 259      10.293   5.389  12.052  1.00  0.00           H
ATOM   3578  HB  VAL B 259       8.613   7.226  13.691  1.00  0.00           H
ATOM   3579 HG11 VAL B 259      11.586   7.018  13.347  1.00  0.00           H
ATOM   3580 HG12 VAL B 259      10.916   8.588  13.759  1.00  0.00           H
ATOM   3581 HG13 VAL B 259      10.702   7.198  14.803  1.00  0.00           H
ATOM   3582 HG21 VAL B 259       9.998   7.813  10.976  1.00  0.00           H
ATOM   3583 HG22 VAL B 259       8.376   7.674  11.149  1.00  0.00           H
ATOM   3584 HG23 VAL B 259       9.076   9.002  11.872  1.00  0.00           H
ATOM   3585  N   GLY B 260      10.763   4.139  14.075  1.00 31.96           N
ATOM   3586  CA  GLY B 260      11.263   3.459  15.265  1.00 31.23           C
ATOM   3587  C   GLY B 260      12.426   4.301  15.899  1.00 27.57           C
ATOM   3588  O   GLY B 260      12.526   5.501  15.676  1.00 27.59           O
ATOM   3589  H   GLY B 260      11.419   4.134  13.306  1.00  0.00           H
ATOM   3590  HA3 GLY B 260      11.676   2.504  14.941  1.00  0.00           H
ATOM   3591  HA2 GLY B 260      10.425   3.244  15.929  1.00  0.00           H
ATOM   3592  N   PRO B 261      13.247   3.682  16.831  1.00 28.94           N
ATOM   3593  CA  PRO B 261      14.285   4.387  17.625  1.00 29.66           C
ATOM   3594  C   PRO B 261      15.567   4.517  16.791  1.00 26.04           C
ATOM   3595  O   PRO B 261      15.561   4.141  15.640  1.00 29.97           O
ATOM   3596  CB  PRO B 261      14.528   3.492  18.845  1.00 26.26           C
ATOM   3597  CG  PRO B 261      14.047   2.092  18.385  1.00 24.43           C
ATOM   3598  CD  PRO B 261      13.029   2.311  17.278  1.00 29.24           C
ATOM   3599  HA  PRO B 261      13.891   5.338  17.982  1.00  0.00           H
ATOM   3600  HB3 PRO B 261      14.032   3.813  19.761  1.00  0.00           H
ATOM   3601  HB2 PRO B 261      15.529   3.309  19.238  1.00  0.00           H
ATOM   3602  HG3 PRO B 261      13.835   1.463  19.249  1.00  0.00           H
ATOM   3603  HG2 PRO B 261      14.887   1.624  17.872  1.00  0.00           H
ATOM   3604  HD2 PRO B 261      13.204   1.617  16.455  1.00  0.00           H
ATOM   3605  HD3 PRO B 261      12.013   2.296  17.672  1.00  0.00           H
ATOM   3606  N   GLN B 262      16.642   5.119  17.396  1.00 25.93           N
ATOM   3607  CA  GLN B 262      17.889   5.500  16.827  1.00 33.50           C
ATOM   3608  C   GLN B 262      18.840   5.491  18.042  1.00 27.48           C
ATOM   3609  O   GLN B 262      18.864   6.368  18.915  1.00 25.33           O
ATOM   3610  CB  GLN B 262      17.803   6.779  16.006  1.00 29.50           C
ATOM   3611  CG  GLN B 262      19.137   7.214  15.342  1.00 29.70           C
ATOM   3612  CD  GLN B 262      19.548   6.412  14.103  1.00 43.60           C
ATOM   3613  NE2 GLN B 262      18.718   5.500  13.673  1.00 52.85           N
ATOM   3614  OE1 GLN B 262      20.555   6.702  13.461  1.00 48.38           O
ATOM   3615  H   GLN B 262      16.472   5.276  18.379  1.00  0.00           H
ATOM   3616  HA  GLN B 262      18.224   4.741  16.120  1.00  0.00           H
ATOM   3617  HB3 GLN B 262      17.414   7.630  16.566  1.00  0.00           H
ATOM   3618  HB2 GLN B 262      17.091   6.501  15.228  1.00  0.00           H
ATOM   3619  HG3 GLN B 262      19.964   7.200  16.052  1.00  0.00           H
ATOM   3620  HG2 GLN B 262      19.057   8.209  14.905  1.00  0.00           H
ATOM   3621 HE22 GLN B 262      18.947   4.777  13.007  1.00  0.00           H
ATOM   3622 HE21 GLN B 262      17.814   5.392  14.109  1.00  0.00           H
ATOM   3623  N   GLU B 263      19.679   4.440  18.149  1.00 29.17           N
ATOM   3624  CA  GLU B 263      20.524   4.330  19.333  1.00 32.01           C
ATOM   3625  C   GLU B 263      21.882   4.850  19.008  1.00 25.05           C
ATOM   3626  O   GLU B 263      22.495   4.352  18.058  1.00 28.35           O
ATOM   3627  CB  GLU B 263      20.855   2.875  19.679  1.00 25.99           C
ATOM   3628  CG  GLU B 263      21.761   2.614  20.994  1.00 31.42           C
ATOM   3629  CD  GLU B 263      21.887   1.149  21.260  1.00 36.04           C
ATOM   3630  OE1 GLU B 263      20.851   0.569  21.711  1.00 40.11           O
ATOM   3631  OE2 GLU B 263      22.927   0.507  20.942  1.00 34.41           O
ATOM   3632  H   GLU B 263      19.547   3.652  17.532  1.00  0.00           H
ATOM   3633  HA  GLU B 263      20.151   4.892  20.190  1.00  0.00           H
ATOM   3634  HB3 GLU B 263      21.228   2.252  18.866  1.00  0.00           H
ATOM   3635  HB2 GLU B 263      19.871   2.472  19.917  1.00  0.00           H
ATOM   3636  HG3 GLU B 263      21.355   3.198  21.820  1.00  0.00           H
ATOM   3637  HG2 GLU B 263      22.797   2.953  20.966  1.00  0.00           H
ATOM   3638  N   TYR B 264      22.408   5.876  19.694  1.00 22.76           N
ATOM   3639  CA  TYR B 264      23.778   6.468  19.455  1.00 21.25           C
ATOM   3640  C   TYR B 264      24.723   6.178  20.646  1.00 21.01           C
ATOM   3641  O   TYR B 264      24.236   6.216  21.794  1.00 23.13           O
ATOM   3642  CB  TYR B 264      23.669   8.033  19.435  1.00 23.08           C
ATOM   3643  CG  TYR B 264      22.688   8.633  18.432  1.00 28.83           C
ATOM   3644  CD1 TYR B 264      21.360   8.865  18.784  1.00 34.05           C
ATOM   3645  CD2 TYR B 264      23.153   8.877  17.127  1.00 27.18           C
ATOM   3646  CE1 TYR B 264      20.568   9.465  17.840  1.00 37.10           C
ATOM   3647  CE2 TYR B 264      22.356   9.471  16.128  1.00 35.33           C
ATOM   3648  CZ  TYR B 264      21.072   9.843  16.537  1.00 43.97           C
ATOM   3649  OH  TYR B 264      20.345  10.503  15.609  1.00 54.86           O
ATOM   3650  H   TYR B 264      21.961   6.179  20.548  1.00  0.00           H
ATOM   3651  HA  TYR B 264      24.138   6.149  18.477  1.00  0.00           H
ATOM   3652  HB3 TYR B 264      24.702   8.307  19.218  1.00  0.00           H
ATOM   3653  HB2 TYR B 264      23.409   8.429  20.416  1.00  0.00           H
ATOM   3654  HD1 TYR B 264      20.844   8.659  19.710  1.00  0.00           H
ATOM   3655  HD2 TYR B 264      24.113   8.500  16.808  1.00  0.00           H
ATOM   3656  HE1 TYR B 264      19.560   9.765  18.087  1.00  0.00           H
ATOM   3657  HE2 TYR B 264      22.741   9.857  15.196  1.00  0.00           H
ATOM   3658  HH  TYR B 264      19.550  10.866  15.969  1.00  0.00           H
ATOM   3659  N   THR B 265      26.021   6.209  20.376  1.00 21.73           N
ATOM   3660  CA  THR B 265      27.044   6.212  21.398  1.00 17.19           C
ATOM   3661  C   THR B 265      27.172   7.689  21.730  1.00 17.88           C
ATOM   3662  O   THR B 265      27.330   8.500  20.815  1.00 17.22           O
ATOM   3663  CB  THR B 265      28.257   5.489  20.840  1.00 16.05           C
ATOM   3664  CG2 THR B 265      29.388   5.305  21.927  1.00 17.05           C
ATOM   3665  OG1 THR B 265      27.808   4.200  20.590  1.00 15.12           O
ATOM   3666  H   THR B 265      26.272   6.381  19.413  1.00  0.00           H
ATOM   3667  HA  THR B 265      26.800   5.668  22.311  1.00  0.00           H
ATOM   3668  HB  THR B 265      28.668   5.897  19.917  1.00  0.00           H
ATOM   3669 HG21 THR B 265      30.250   4.679  21.699  1.00  0.00           H
ATOM   3670 HG22 THR B 265      29.757   6.268  22.278  1.00  0.00           H
ATOM   3671 HG23 THR B 265      28.938   4.863  22.817  1.00  0.00           H
ATOM   3672  HG1 THR B 265      27.363   4.197  19.757  1.00  0.00           H
ATOM   3673  N   LEU B 266      27.063   8.053  22.989  1.00 13.98           N
ATOM   3674  CA  LEU B 266      27.113   9.416  23.417  1.00 15.54           C
ATOM   3675  C   LEU B 266      28.464   9.687  24.000  1.00 18.19           C
ATOM   3676  O   LEU B 266      28.789   9.161  25.079  1.00 19.13           O
ATOM   3677  CB  LEU B 266      25.985   9.461  24.584  1.00 12.89           C
ATOM   3678  CG  LEU B 266      25.846  10.967  25.041  1.00 15.54           C
ATOM   3679  CD1 LEU B 266      25.587  11.930  23.808  1.00 15.66           C
ATOM   3680  CD2 LEU B 266      24.680  11.042  26.001  1.00 18.23           C
ATOM   3681  H   LEU B 266      27.027   7.332  23.695  1.00  0.00           H
ATOM   3682  HA  LEU B 266      26.853  10.099  22.608  1.00  0.00           H
ATOM   3683  HB3 LEU B 266      26.204   8.850  25.460  1.00  0.00           H
ATOM   3684  HB2 LEU B 266      25.091   9.055  24.110  1.00  0.00           H
ATOM   3685  HG  LEU B 266      26.759  11.360  25.490  1.00  0.00           H
ATOM   3686 HD11 LEU B 266      25.029  12.822  24.092  1.00  0.00           H
ATOM   3687 HD12 LEU B 266      26.407  12.181  23.136  1.00  0.00           H
ATOM   3688 HD13 LEU B 266      24.873  11.452  23.137  1.00  0.00           H
ATOM   3689 HD21 LEU B 266      24.689  10.187  26.677  1.00  0.00           H
ATOM   3690 HD22 LEU B 266      24.923  11.877  26.658  1.00  0.00           H
ATOM   3691 HD23 LEU B 266      23.751  11.294  25.490  1.00  0.00           H
ATOM   3692  N   LEU B 267      29.361  10.397  23.343  1.00 16.01           N
ATOM   3693  CA  LEU B 267      30.705  10.749  23.775  1.00 16.38           C
ATOM   3694  C   LEU B 267      30.556  11.976  24.722  1.00 18.34           C
ATOM   3695  O   LEU B 267      29.903  12.898  24.262  1.00 18.86           O
ATOM   3696  CB  LEU B 267      31.584  11.200  22.584  1.00 17.07           C
ATOM   3697  CG  LEU B 267      31.591  10.255  21.358  1.00 20.67           C
ATOM   3698  CD1 LEU B 267      32.332  10.980  20.193  1.00 19.89           C
ATOM   3699  CD2 LEU B 267      32.156   8.845  21.583  1.00 28.97           C
ATOM   3700  H   LEU B 267      29.048  10.900  22.525  1.00  0.00           H
ATOM   3701  HA  LEU B 267      31.256   9.959  24.285  1.00  0.00           H
ATOM   3702  HB3 LEU B 267      32.603  11.261  22.966  1.00  0.00           H
ATOM   3703  HB2 LEU B 267      31.344  12.166  22.140  1.00  0.00           H
ATOM   3704  HG  LEU B 267      30.536  10.216  21.088  1.00  0.00           H
ATOM   3705 HD11 LEU B 267      31.735  11.749  19.702  1.00  0.00           H
ATOM   3706 HD12 LEU B 267      33.399  11.115  20.372  1.00  0.00           H
ATOM   3707 HD13 LEU B 267      32.255  10.393  19.278  1.00  0.00           H
ATOM   3708 HD21 LEU B 267      33.233   9.009  21.574  1.00  0.00           H
ATOM   3709 HD22 LEU B 267      31.748   8.452  22.514  1.00  0.00           H
ATOM   3710 HD23 LEU B 267      31.908   8.157  20.775  1.00  0.00           H
ATOM   3711  N   LYS B 268      31.126  11.939  25.927  1.00 22.96           N
ATOM   3712  CA  LYS B 268      31.304  13.184  26.728  1.00 20.54           C
ATOM   3713  C   LYS B 268      32.724  13.763  26.453  1.00 18.58           C
ATOM   3714  O   LYS B 268      33.732  13.050  26.521  1.00 24.35           O
ATOM   3715  CB  LYS B 268      31.207  12.669  28.177  1.00 20.10           C
ATOM   3716  CG  LYS B 268      30.004  11.755  28.536  1.00 18.40           C
ATOM   3717  CD  LYS B 268      29.674  11.730  30.020  1.00 18.63           C
ATOM   3718  CE  LYS B 268      30.446  10.571  30.707  1.00 23.52           C
ATOM   3719  NZ  LYS B 268      30.111  10.506  32.172  1.00 23.43           N
ATOM   3720  H   LYS B 268      31.740  11.225  26.292  1.00  0.00           H
ATOM   3721  HA  LYS B 268      30.638  13.982  26.401  1.00  0.00           H
ATOM   3722  HB3 LYS B 268      31.246  13.482  28.902  1.00  0.00           H
ATOM   3723  HB2 LYS B 268      32.104  12.121  28.464  1.00  0.00           H
ATOM   3724  HG3 LYS B 268      30.224  10.749  28.181  1.00  0.00           H
ATOM   3725  HG2 LYS B 268      29.191  12.250  28.004  1.00  0.00           H
ATOM   3726  HD3 LYS B 268      28.596  11.661  30.160  1.00  0.00           H
ATOM   3727  HD2 LYS B 268      29.912  12.725  30.397  1.00  0.00           H
ATOM   3728  HE3 LYS B 268      31.519  10.667  30.543  1.00  0.00           H
ATOM   3729  HE2 LYS B 268      30.269   9.647  30.157  1.00  0.00           H
ATOM   3730  HZ1 LYS B 268      29.855  11.383  32.603  1.00  0.00           H
ATOM   3731  HZ2 LYS B 268      29.349   9.856  32.298  1.00  0.00           H
ATOM   3732  HZ3 LYS B 268      30.879  10.206  32.755  1.00  0.00           H
ATOM   3733  N   LEU B 269      32.716  15.034  26.124  1.00 23.46           N
ATOM   3734  CA  LEU B 269      33.942  15.757  25.835  1.00 21.49           C
ATOM   3735  C   LEU B 269      34.010  16.804  26.935  1.00 19.27           C
ATOM   3736  O   LEU B 269      33.077  17.592  27.089  1.00 22.10           O
ATOM   3737  CB  LEU B 269      34.056  16.490  24.492  1.00 17.86           C
ATOM   3738  CG  LEU B 269      33.583  15.532  23.328  1.00 20.73           C
ATOM   3739  CD1 LEU B 269      33.465  16.354  22.020  1.00 19.69           C
ATOM   3740  CD2 LEU B 269      34.415  14.234  23.136  1.00 21.79           C
ATOM   3741  H   LEU B 269      31.839  15.529  26.047  1.00  0.00           H
ATOM   3742  HA  LEU B 269      34.854  15.160  25.802  1.00  0.00           H
ATOM   3743  HB3 LEU B 269      35.018  16.984  24.352  1.00  0.00           H
ATOM   3744  HB2 LEU B 269      33.393  17.355  24.510  1.00  0.00           H
ATOM   3745  HG  LEU B 269      32.586  15.169  23.577  1.00  0.00           H
ATOM   3746 HD11 LEU B 269      34.444  16.819  21.909  1.00  0.00           H
ATOM   3747 HD12 LEU B 269      33.214  15.810  21.109  1.00  0.00           H
ATOM   3748 HD13 LEU B 269      32.708  17.131  22.130  1.00  0.00           H
ATOM   3749 HD21 LEU B 269      34.516  13.806  24.134  1.00  0.00           H
ATOM   3750 HD22 LEU B 269      33.862  13.560  22.482  1.00  0.00           H
ATOM   3751 HD23 LEU B 269      35.420  14.358  22.731  1.00  0.00           H
ATOM   3752  N   LYS B 270      34.984  16.665  27.818  1.00 18.03           N
ATOM   3753  CA  LYS B 270      35.049  17.470  29.022  1.00 21.96           C
ATOM   3754  C   LYS B 270      35.626  18.782  28.634  1.00 24.48           C
ATOM   3755  O   LYS B 270      36.696  18.808  28.095  1.00 21.74           O
ATOM   3756  CB  LYS B 270      36.071  16.790  29.938  1.00 19.28           C
ATOM   3757  CG  LYS B 270      36.357  17.572  31.300  1.00 21.25           C
ATOM   3758  CD  LYS B 270      37.195  16.820  32.250  1.00 27.23           C
ATOM   3759  CE  LYS B 270      36.643  15.670  33.016  1.00 35.90           C
ATOM   3760  NZ  LYS B 270      37.682  14.835  33.546  1.00 38.68           N
ATOM   3761  H   LYS B 270      35.795  16.086  27.656  1.00  0.00           H
ATOM   3762  HA  LYS B 270      34.142  17.509  29.624  1.00  0.00           H
ATOM   3763  HB3 LYS B 270      36.968  16.749  29.320  1.00  0.00           H
ATOM   3764  HB2 LYS B 270      35.924  15.727  30.129  1.00  0.00           H
ATOM   3765  HG3 LYS B 270      35.418  17.693  31.840  1.00  0.00           H
ATOM   3766  HG2 LYS B 270      36.881  18.496  31.055  1.00  0.00           H
ATOM   3767  HD3 LYS B 270      37.473  17.472  33.078  1.00  0.00           H
ATOM   3768  HD2 LYS B 270      38.173  16.484  31.907  1.00  0.00           H
ATOM   3769  HE3 LYS B 270      36.077  14.979  32.392  1.00  0.00           H
ATOM   3770  HE2 LYS B 270      35.962  15.881  33.841  1.00  0.00           H
ATOM   3771  HZ1 LYS B 270      38.277  15.221  34.265  1.00  0.00           H
ATOM   3772  HZ2 LYS B 270      37.231  14.063  34.016  1.00  0.00           H
ATOM   3773  HZ3 LYS B 270      38.216  14.414  32.799  1.00  0.00           H
ATOM   3774  N   VAL B 271      34.975  19.917  28.965  1.00 24.94           N
ATOM   3775  CA  VAL B 271      35.487  21.280  28.930  1.00 23.77           C
ATOM   3776  C   VAL B 271      36.596  21.471  29.970  1.00 23.32           C
ATOM   3777  O   VAL B 271      36.511  21.036  31.134  1.00 26.82           O
ATOM   3778  CB  VAL B 271      34.321  22.275  29.151  1.00 21.91           C
ATOM   3779  CG1 VAL B 271      34.652  23.745  28.855  1.00 20.76           C
ATOM   3780  CG2 VAL B 271      33.030  21.997  28.262  1.00 19.83           C
ATOM   3781  H   VAL B 271      34.058  19.824  29.377  1.00  0.00           H
ATOM   3782  HA  VAL B 271      35.875  21.393  27.918  1.00  0.00           H
ATOM   3783  HB  VAL B 271      34.020  22.163  30.193  1.00  0.00           H
ATOM   3784 HG11 VAL B 271      35.111  23.901  27.879  1.00  0.00           H
ATOM   3785 HG12 VAL B 271      33.818  24.444  28.914  1.00  0.00           H
ATOM   3786 HG13 VAL B 271      35.426  24.099  29.536  1.00  0.00           H
ATOM   3787 HG21 VAL B 271      33.181  21.868  27.190  1.00  0.00           H
ATOM   3788 HG22 VAL B 271      32.701  20.996  28.541  1.00  0.00           H
ATOM   3789 HG23 VAL B 271      32.180  22.658  28.434  1.00  0.00           H
ATOM   3790  N   LEU B 272      37.720  22.195  29.541  1.00 28.07           N
ATOM   3791  CA  LEU B 272      38.885  22.615  30.284  1.00 29.39           C
ATOM   3792  C   LEU B 272      39.180  24.154  30.334  1.00 30.10           C
ATOM   3793  O   LEU B 272      38.435  24.965  29.830  1.00 26.23           O
ATOM   3794  CB  LEU B 272      40.085  21.831  29.722  1.00 29.90           C
ATOM   3795  CG  LEU B 272      39.988  20.321  29.634  1.00 23.52           C
ATOM   3796  CD1 LEU B 272      41.313  19.881  28.946  1.00 27.59           C
ATOM   3797  CD2 LEU B 272      39.807  19.617  30.964  1.00 25.05           C
ATOM   3798  H   LEU B 272      37.661  22.553  28.599  1.00  0.00           H
ATOM   3799  HA  LEU B 272      38.857  22.355  31.343  1.00  0.00           H
ATOM   3800  HB3 LEU B 272      40.992  22.030  30.293  1.00  0.00           H
ATOM   3801  HB2 LEU B 272      40.365  22.256  28.758  1.00  0.00           H
ATOM   3802  HG  LEU B 272      39.147  20.058  28.993  1.00  0.00           H
ATOM   3803 HD11 LEU B 272      42.263  20.296  29.283  1.00  0.00           H
ATOM   3804 HD12 LEU B 272      41.440  18.801  29.021  1.00  0.00           H
ATOM   3805 HD13 LEU B 272      41.298  20.137  27.887  1.00  0.00           H
ATOM   3806 HD21 LEU B 272      38.878  19.974  31.407  1.00  0.00           H
ATOM   3807 HD22 LEU B 272      39.760  18.528  30.959  1.00  0.00           H
ATOM   3808 HD23 LEU B 272      40.441  19.952  31.784  1.00  0.00           H
ATOM   3809  N   GLU B 273      40.222  24.508  31.086  1.00 36.30           N
ATOM   3810  CA  GLU B 273      40.688  25.896  31.257  1.00 40.69           C
ATOM   3811  C   GLU B 273      41.404  26.402  30.001  1.00 44.54           C
ATOM   3812  O   GLU B 273      42.046  25.577  29.251  1.00 43.79           O
ATOM   3813  CB  GLU B 273      41.662  26.040  32.397  1.00 40.76           C
ATOM   3814  CG  GLU B 273      41.095  25.849  33.762  1.00 45.10           C
ATOM   3815  CD  GLU B 273      40.044  26.879  34.221  1.00 61.32           C
ATOM   3816  OE1 GLU B 273      39.300  26.582  35.197  1.00 65.08           O
ATOM   3817  OE2 GLU B 273      39.960  27.961  33.668  1.00 58.85           O
ATOM   3818  H   GLU B 273      40.836  23.742  31.324  1.00  0.00           H
ATOM   3819  HA  GLU B 273      39.758  26.440  31.426  1.00  0.00           H
ATOM   3820  HB3 GLU B 273      42.234  26.967  32.432  1.00  0.00           H
ATOM   3821  HB2 GLU B 273      42.433  25.274  32.314  1.00  0.00           H
ATOM   3822  HG3 GLU B 273      41.873  25.827  34.525  1.00  0.00           H
ATOM   3823  HG2 GLU B 273      40.580  24.888  33.767  1.00  0.00           H
ATOM   3824  N   PRO B 274      41.257  27.699  29.659  1.00 43.38           N
ATOM   3825  CA  PRO B 274      40.297  28.713  30.305  1.00 43.82           C
ATOM   3826  C   PRO B 274      38.804  28.427  29.912  1.00 40.69           C
ATOM   3827  O   PRO B 274      38.456  28.414  28.712  1.00 44.41           O
ATOM   3828  CB  PRO B 274      40.769  30.036  29.838  1.00 42.33           C
ATOM   3829  CG  PRO B 274      41.389  29.772  28.477  1.00 44.76           C
ATOM   3830  CD  PRO B 274      41.909  28.341  28.511  1.00 43.89           C
ATOM   3831  HA  PRO B 274      40.399  28.669  31.390  1.00  0.00           H
ATOM   3832  HB3 PRO B 274      41.454  30.396  30.605  1.00  0.00           H
ATOM   3833  HB2 PRO B 274      39.954  30.760  29.874  1.00  0.00           H
ATOM   3834  HG3 PRO B 274      42.164  30.475  28.172  1.00  0.00           H
ATOM   3835  HG2 PRO B 274      40.577  29.781  27.749  1.00  0.00           H
ATOM   3836  HD2 PRO B 274      41.780  27.696  27.642  1.00  0.00           H
ATOM   3837  HD3 PRO B 274      42.992  28.304  28.630  1.00  0.00           H
ATOM   3838  N   TYR B 275      37.845  28.235  30.847  1.00 40.23           N
ATOM   3839  CA  TYR B 275      36.412  28.045  30.554  1.00 35.10           C
ATOM   3840  C   TYR B 275      35.831  29.345  29.912  1.00 35.62           C
ATOM   3841  O   TYR B 275      36.164  30.458  30.423  1.00 35.71           O
ATOM   3842  CB  TYR B 275      35.575  27.657  31.782  1.00 35.71           C
ATOM   3843  CG  TYR B 275      35.741  26.288  32.409  1.00 36.33           C
ATOM   3844  CD1 TYR B 275      36.851  26.002  33.098  1.00 31.75           C
ATOM   3845  CD2 TYR B 275      34.816  25.261  32.161  1.00 37.20           C
ATOM   3846  CE1 TYR B 275      37.187  24.740  33.572  1.00 36.42           C
ATOM   3847  CE2 TYR B 275      35.121  23.963  32.590  1.00 36.51           C
ATOM   3848  CZ  TYR B 275      36.309  23.656  33.332  1.00 39.82           C
ATOM   3849  OH  TYR B 275      36.584  22.417  33.899  1.00 34.61           O
ATOM   3850  H   TYR B 275      38.148  28.369  31.801  1.00  0.00           H
ATOM   3851  HA  TYR B 275      36.306  27.334  29.734  1.00  0.00           H
ATOM   3852  HB3 TYR B 275      34.534  27.679  31.461  1.00  0.00           H
ATOM   3853  HB2 TYR B 275      35.723  28.510  32.445  1.00  0.00           H
ATOM   3854  HD1 TYR B 275      37.636  26.724  33.272  1.00  0.00           H
ATOM   3855  HD2 TYR B 275      33.953  25.606  31.611  1.00  0.00           H
ATOM   3856  HE1 TYR B 275      38.103  24.590  34.124  1.00  0.00           H
ATOM   3857  HE2 TYR B 275      34.438  23.150  32.391  1.00  0.00           H
ATOM   3858  HH  TYR B 275      35.889  21.797  33.735  1.00  0.00           H
ATOM   3859  N   PRO B 276      34.981  29.274  28.856  1.00 36.08           N
ATOM   3860  CA  PRO B 276      34.227  30.336  28.231  1.00 36.81           C
ATOM   3861  C   PRO B 276      33.498  31.317  29.166  1.00 38.79           C
ATOM   3862  O   PRO B 276      33.180  30.940  30.332  1.00 40.38           O
ATOM   3863  CB  PRO B 276      33.214  29.554  27.361  1.00 28.49           C
ATOM   3864  CG  PRO B 276      33.860  28.336  26.909  1.00 34.01           C
ATOM   3865  CD  PRO B 276      34.787  27.956  28.076  1.00 34.29           C
ATOM   3866  HA  PRO B 276      34.989  30.899  27.692  1.00  0.00           H
ATOM   3867  HB3 PRO B 276      32.773  30.234  26.632  1.00  0.00           H
ATOM   3868  HB2 PRO B 276      32.479  29.203  28.086  1.00  0.00           H
ATOM   3869  HG3 PRO B 276      34.325  28.472  25.933  1.00  0.00           H
ATOM   3870  HG2 PRO B 276      33.158  27.508  26.809  1.00  0.00           H
ATOM   3871  HD2 PRO B 276      34.267  27.133  28.565  1.00  0.00           H
ATOM   3872  HD3 PRO B 276      35.738  27.590  27.688  1.00  0.00           H
ATOM   3873  N   SER B 277      33.165  32.572  28.737  1.00 41.54           N
ATOM   3874  CA  SER B 277      32.528  33.521  29.592  1.00 41.01           C
ATOM   3875  C   SER B 277      31.201  33.102  30.248  1.00 37.52           C
ATOM   3876  O   SER B 277      31.004  33.465  31.400  1.00 39.41           O
ATOM   3877  CB  SER B 277      32.460  34.840  28.898  1.00 40.20           C
ATOM   3878  OG  SER B 277      31.494  34.990  27.840  1.00 39.62           O
ATOM   3879  H   SER B 277      33.234  32.774  27.750  1.00  0.00           H
ATOM   3880  HA  SER B 277      33.211  33.621  30.435  1.00  0.00           H
ATOM   3881  HB3 SER B 277      33.464  35.050  28.530  1.00  0.00           H
ATOM   3882  HB2 SER B 277      32.311  35.563  29.700  1.00  0.00           H
ATOM   3883  HG  SER B 277      31.694  34.258  27.277  1.00  0.00           H
ATOM   3884  N   LYS B 278      30.351  32.223  29.713  1.00 37.31           N
ATOM   3885  CA  LYS B 278      29.032  31.791  30.405  1.00 36.85           C
ATOM   3886  C   LYS B 278      29.171  30.580  31.320  1.00 36.53           C
ATOM   3887  O   LYS B 278      28.272  30.046  32.015  1.00 36.74           O
ATOM   3888  CB  LYS B 278      27.956  31.460  29.326  1.00 32.09           C
ATOM   3889  CG  LYS B 278      27.087  32.663  29.092  1.00 39.78           C
ATOM   3890  CD  LYS B 278      26.032  32.329  28.036  1.00 39.91           C
ATOM   3891  CE  LYS B 278      25.096  33.475  27.741  1.00 48.61           C
ATOM   3892  NZ  LYS B 278      24.202  33.075  26.635  1.00 58.58           N
ATOM   3893  H   LYS B 278      30.472  32.019  28.731  1.00  0.00           H
ATOM   3894  HA  LYS B 278      28.650  32.544  31.094  1.00  0.00           H
ATOM   3895  HB3 LYS B 278      27.325  30.620  29.615  1.00  0.00           H
ATOM   3896  HB2 LYS B 278      28.377  31.084  28.393  1.00  0.00           H
ATOM   3897  HG3 LYS B 278      27.664  33.477  28.653  1.00  0.00           H
ATOM   3898  HG2 LYS B 278      26.670  33.009  30.037  1.00  0.00           H
ATOM   3899  HD3 LYS B 278      25.435  31.479  28.365  1.00  0.00           H
ATOM   3900  HD2 LYS B 278      26.504  31.990  27.114  1.00  0.00           H
ATOM   3901  HE3 LYS B 278      25.678  34.340  27.424  1.00  0.00           H
ATOM   3902  HE2 LYS B 278      24.616  33.761  28.677  1.00  0.00           H
ATOM   3903  HZ1 LYS B 278      23.859  32.136  26.779  1.00  0.00           H
ATOM   3904  HZ2 LYS B 278      23.433  33.721  26.532  1.00  0.00           H
ATOM   3905  HZ3 LYS B 278      24.692  32.999  25.756  1.00  0.00           H
ATOM   3906  N   LEU B 279      30.355  30.022  31.259  1.00 36.54           N
ATOM   3907  CA  LEU B 279      30.698  28.750  31.854  1.00 34.26           C
ATOM   3908  C   LEU B 279      31.700  29.005  32.951  1.00 34.11           C
ATOM   3909  O   LEU B 279      32.101  28.021  33.607  1.00 30.91           O
ATOM   3910  CB  LEU B 279      31.195  27.795  30.757  1.00 35.29           C
ATOM   3911  CG  LEU B 279      30.246  27.572  29.621  1.00 33.81           C
ATOM   3912  CD1 LEU B 279      30.957  26.512  28.752  1.00 31.46           C
ATOM   3913  CD2 LEU B 279      28.846  26.989  30.121  1.00 25.46           C
ATOM   3914  H   LEU B 279      31.030  30.570  30.746  1.00  0.00           H
ATOM   3915  HA  LEU B 279      29.856  28.237  32.318  1.00  0.00           H
ATOM   3916  HB3 LEU B 279      31.462  26.844  31.219  1.00  0.00           H
ATOM   3917  HB2 LEU B 279      32.068  28.151  30.210  1.00  0.00           H
ATOM   3918  HG  LEU B 279      30.027  28.334  28.873  1.00  0.00           H
ATOM   3919 HD11 LEU B 279      32.016  26.722  28.597  1.00  0.00           H
ATOM   3920 HD12 LEU B 279      30.744  25.487  29.053  1.00  0.00           H
ATOM   3921 HD13 LEU B 279      30.666  26.618  27.707  1.00  0.00           H
ATOM   3922 HD21 LEU B 279      28.218  26.865  29.239  1.00  0.00           H
ATOM   3923 HD22 LEU B 279      28.913  26.067  30.700  1.00  0.00           H
ATOM   3924 HD23 LEU B 279      28.478  27.802  30.747  1.00  0.00           H
ATOM   3925  N   SER B 280      32.124  30.233  33.250  1.00 32.90           N
ATOM   3926  CA  SER B 280      33.167  30.567  34.235  1.00 37.43           C
ATOM   3927  C   SER B 280      32.691  30.583  35.649  1.00 34.18           C
ATOM   3928  O   SER B 280      33.470  30.488  36.564  1.00 32.53           O
ATOM   3929  CB  SER B 280      33.832  31.899  33.884  1.00 33.25           C
ATOM   3930  OG  SER B 280      34.697  31.805  32.700  1.00 38.56           O
ATOM   3931  H   SER B 280      31.659  31.007  32.797  1.00  0.00           H
ATOM   3932  HA  SER B 280      34.000  29.866  34.180  1.00  0.00           H
ATOM   3933  HB3 SER B 280      34.425  32.111  34.774  1.00  0.00           H
ATOM   3934  HB2 SER B 280      33.026  32.618  33.736  1.00  0.00           H
ATOM   3935  HG  SER B 280      34.318  31.259  32.028  1.00  0.00           H
ATOM   3936  N   GLY B 281      31.391  30.674  35.848  1.00 32.06           N
ATOM   3937  CA  GLY B 281      30.792  30.748  37.190  1.00 30.14           C
ATOM   3938  C   GLY B 281      30.196  29.378  37.583  1.00 34.71           C
ATOM   3939  O   GLY B 281      29.721  29.085  38.690  1.00 32.80           O
ATOM   3940  H   GLY B 281      30.758  30.726  35.063  1.00  0.00           H
ATOM   3941  HA3 GLY B 281      29.971  31.466  37.196  1.00  0.00           H
ATOM   3942  HA2 GLY B 281      31.453  31.112  37.977  1.00  0.00           H
ATOM   3943  N   LEU B 282      30.029  28.533  36.577  1.00 28.79           N
ATOM   3944  CA  LEU B 282      29.428  27.176  36.697  1.00 27.51           C
ATOM   3945  C   LEU B 282      30.449  26.046  36.906  1.00 32.70           C
ATOM   3946  O   LEU B 282      30.183  24.915  37.331  1.00 37.35           O
ATOM   3947  CB  LEU B 282      28.577  26.931  35.372  1.00 32.48           C
ATOM   3948  CG  LEU B 282      27.752  25.621  35.240  1.00 24.78           C
ATOM   3949  CD1 LEU B 282      27.015  25.288  36.537  1.00 24.98           C
ATOM   3950  CD2 LEU B 282      26.732  25.737  34.110  1.00 23.47           C
ATOM   3951  H   LEU B 282      30.334  28.878  35.678  1.00  0.00           H
ATOM   3952  HA  LEU B 282      28.700  27.184  37.508  1.00  0.00           H
ATOM   3953  HB3 LEU B 282      29.299  26.884  34.556  1.00  0.00           H
ATOM   3954  HB2 LEU B 282      27.960  27.828  35.317  1.00  0.00           H
ATOM   3955  HG  LEU B 282      28.410  24.790  34.985  1.00  0.00           H
ATOM   3956 HD11 LEU B 282      26.302  24.519  36.238  1.00  0.00           H
ATOM   3957 HD12 LEU B 282      27.746  24.953  37.272  1.00  0.00           H
ATOM   3958 HD13 LEU B 282      26.480  26.150  36.936  1.00  0.00           H
ATOM   3959 HD21 LEU B 282      25.981  24.949  34.049  1.00  0.00           H
ATOM   3960 HD22 LEU B 282      26.117  26.628  34.238  1.00  0.00           H
ATOM   3961 HD23 LEU B 282      27.209  25.762  33.131  1.00  0.00           H
ATOM   3962  N   LYS B 283      31.739  26.405  36.617  1.00 36.98           N
ATOM   3963  CA  LYS B 283      32.792  25.440  36.473  1.00 42.52           C
ATOM   3964  C   LYS B 283      33.425  24.726  37.715  1.00 41.75           C
ATOM   3965  O   LYS B 283      34.416  24.035  37.779  1.00 45.28           O
ATOM   3966  CB  LYS B 283      33.963  26.071  35.698  1.00 46.59           C
ATOM   3967  CG  LYS B 283      34.681  27.120  36.444  1.00 54.00           C
ATOM   3968  CD  LYS B 283      36.044  27.582  35.830  1.00 61.43           C
ATOM   3969  CE  LYS B 283      36.839  28.597  36.764  1.00 69.60           C
ATOM   3970  NZ  LYS B 283      37.944  29.012  35.952  1.00 70.25           N
ATOM   3971  H   LYS B 283      31.955  27.388  36.533  1.00  0.00           H
ATOM   3972  HA  LYS B 283      32.358  24.581  35.960  1.00  0.00           H
ATOM   3973  HB3 LYS B 283      33.689  26.332  34.676  1.00  0.00           H
ATOM   3974  HB2 LYS B 283      34.627  25.232  35.489  1.00  0.00           H
ATOM   3975  HG3 LYS B 283      34.734  26.867  37.503  1.00  0.00           H
ATOM   3976  HG2 LYS B 283      34.115  28.049  36.511  1.00  0.00           H
ATOM   3977  HD3 LYS B 283      35.956  28.002  34.828  1.00  0.00           H
ATOM   3978  HD2 LYS B 283      36.758  26.759  35.836  1.00  0.00           H
ATOM   3979  HE3 LYS B 283      37.228  28.086  37.645  1.00  0.00           H
ATOM   3980  HE2 LYS B 283      36.302  29.469  37.136  1.00  0.00           H
ATOM   3981  HZ1 LYS B 283      38.500  29.657  36.497  1.00  0.00           H
ATOM   3982  HZ2 LYS B 283      38.569  28.297  35.608  1.00  0.00           H
ATOM   3983  HZ3 LYS B 283      37.576  29.461  35.126  1.00  0.00           H
ATOM   3984  N   GLY B 284      32.744  24.961  38.824  1.00 33.66           N
ATOM   3985  CA  GLY B 284      32.801  24.365  40.169  1.00 34.80           C
ATOM   3986  C   GLY B 284      32.108  23.039  40.318  1.00 40.74           C
ATOM   3987  O   GLY B 284      32.126  22.452  41.379  1.00 49.77           O
ATOM   3988  H   GLY B 284      32.024  25.660  38.709  1.00  0.00           H
ATOM   3989  HA3 GLY B 284      32.392  25.073  40.890  1.00  0.00           H
ATOM   3990  HA2 GLY B 284      33.805  24.182  40.552  1.00  0.00           H
ATOM   3991  N   LYS B 285      31.487  22.574  39.239  1.00 40.72           N
ATOM   3992  CA  LYS B 285      31.029  21.258  38.915  1.00 35.36           C
ATOM   3993  C   LYS B 285      31.725  20.983  37.536  1.00 33.37           C
ATOM   3994  O   LYS B 285      32.338  21.883  36.951  1.00 36.34           O
ATOM   3995  CB  LYS B 285      29.466  21.256  38.845  1.00 33.71           C
ATOM   3996  CG  LYS B 285      28.676  21.811  40.008  1.00 40.78           C
ATOM   3997  CD  LYS B 285      27.249  21.958  39.785  1.00 41.28           C
ATOM   3998  CE  LYS B 285      26.338  22.436  40.965  1.00 41.86           C
ATOM   3999  NZ  LYS B 285      25.470  21.321  41.458  1.00 41.41           N
ATOM   4000  H   LYS B 285      31.552  23.113  38.387  1.00  0.00           H
ATOM   4001  HA  LYS B 285      31.330  20.539  39.678  1.00  0.00           H
ATOM   4002  HB3 LYS B 285      29.246  20.235  38.532  1.00  0.00           H
ATOM   4003  HB2 LYS B 285      29.305  21.907  37.985  1.00  0.00           H
ATOM   4004  HG3 LYS B 285      29.194  22.743  40.237  1.00  0.00           H
ATOM   4005  HG2 LYS B 285      28.862  21.271  40.936  1.00  0.00           H
ATOM   4006  HD3 LYS B 285      26.843  21.071  39.298  1.00  0.00           H
ATOM   4007  HD2 LYS B 285      27.097  22.694  38.996  1.00  0.00           H
ATOM   4008  HE3 LYS B 285      25.547  23.175  40.833  1.00  0.00           H
ATOM   4009  HE2 LYS B 285      26.988  22.952  41.672  1.00  0.00           H
ATOM   4010  HZ1 LYS B 285      25.978  20.466  41.632  1.00  0.00           H
ATOM   4011  HZ2 LYS B 285      24.994  21.644  42.288  1.00  0.00           H
ATOM   4012  HZ3 LYS B 285      24.738  21.132  40.788  1.00  0.00           H
ATOM   4013  N   ASN B 286      31.704  19.736  37.042  1.00 25.17           N
ATOM   4014  CA  ASN B 286      32.281  19.260  35.717  1.00 23.37           C
ATOM   4015  C   ASN B 286      31.305  19.643  34.614  1.00 25.65           C
ATOM   4016  O   ASN B 286      30.092  19.616  34.885  1.00 24.72           O
ATOM   4017  CB  ASN B 286      32.479  17.714  35.638  1.00 26.59           C
ATOM   4018  CG  ASN B 286      33.416  17.186  36.688  1.00 29.71           C
ATOM   4019  ND2 ASN B 286      32.892  16.179  37.449  1.00 23.04           N
ATOM   4020  OD1 ASN B 286      34.507  17.652  36.931  1.00 34.74           O
ATOM   4021  H   ASN B 286      31.039  19.140  37.514  1.00  0.00           H
ATOM   4022  HA  ASN B 286      33.257  19.735  35.610  1.00  0.00           H
ATOM   4023  HB3 ASN B 286      32.980  17.526  34.688  1.00  0.00           H
ATOM   4024  HB2 ASN B 286      31.569  17.118  35.704  1.00  0.00           H
ATOM   4025 HD22 ASN B 286      33.196  15.867  38.360  1.00  0.00           H
ATOM   4026 HD21 ASN B 286      31.955  15.915  37.180  1.00  0.00           H
ATOM   4027  N   ILE B 287      31.783  20.101  33.472  1.00 21.26           N
ATOM   4028  CA  ILE B 287      31.015  20.455  32.319  1.00 20.47           C
ATOM   4029  C   ILE B 287      31.508  19.676  31.035  1.00 21.33           C
ATOM   4030  O   ILE B 287      32.634  19.790  30.583  1.00 18.01           O
ATOM   4031  CB  ILE B 287      30.972  22.064  31.970  1.00 25.22           C
ATOM   4032  CG1 ILE B 287      30.705  23.101  33.130  1.00 21.50           C
ATOM   4033  CG2 ILE B 287      30.142  22.421  30.763  1.00 18.68           C
ATOM   4034  CD1 ILE B 287      31.243  24.513  32.860  1.00 29.02           C
ATOM   4035  H   ILE B 287      32.778  20.003  33.327  1.00  0.00           H
ATOM   4036  HA  ILE B 287      29.982  20.204  32.556  1.00  0.00           H
ATOM   4037  HB  ILE B 287      32.007  22.254  31.687  1.00  0.00           H
ATOM   4038 HG13 ILE B 287      31.174  22.765  34.055  1.00  0.00           H
ATOM   4039 HG12 ILE B 287      29.670  23.191  33.461  1.00  0.00           H
ATOM   4040 HG21 ILE B 287      29.134  22.163  31.089  1.00  0.00           H
ATOM   4041 HG22 ILE B 287      30.073  23.472  30.484  1.00  0.00           H
ATOM   4042 HG23 ILE B 287      30.358  21.723  29.954  1.00  0.00           H
ATOM   4043 HD11 ILE B 287      31.225  25.240  33.671  1.00  0.00           H
ATOM   4044 HD12 ILE B 287      32.311  24.463  32.650  1.00  0.00           H
ATOM   4045 HD13 ILE B 287      30.634  24.906  32.045  1.00  0.00           H
ATOM   4046  N   PHE B 288      30.543  18.920  30.488  1.00 22.95           N
ATOM   4047  CA  PHE B 288      30.758  18.120  29.285  1.00 20.23           C
ATOM   4048  C   PHE B 288      30.047  18.773  28.091  1.00 18.39           C
ATOM   4049  O   PHE B 288      28.985  19.314  28.244  1.00 19.45           O
ATOM   4050  CB  PHE B 288      30.198  16.716  29.576  1.00 19.01           C
ATOM   4051  CG  PHE B 288      31.047  16.001  30.599  1.00 19.09           C
ATOM   4052  CD1 PHE B 288      32.293  15.460  30.209  1.00 19.95           C
ATOM   4053  CD2 PHE B 288      30.614  15.892  31.961  1.00 20.47           C
ATOM   4054  CE1 PHE B 288      33.106  14.908  31.164  1.00 20.33           C
ATOM   4055  CE2 PHE B 288      31.413  15.271  32.934  1.00 21.02           C
ATOM   4056  CZ  PHE B 288      32.665  14.734  32.537  1.00 17.67           C
ATOM   4057  H   PHE B 288      29.773  18.677  31.095  1.00  0.00           H
ATOM   4058  HA  PHE B 288      31.819  18.124  29.038  1.00  0.00           H
ATOM   4059  HB3 PHE B 288      30.086  16.163  28.644  1.00  0.00           H
ATOM   4060  HB2 PHE B 288      29.143  16.887  29.788  1.00  0.00           H
ATOM   4061  HD1 PHE B 288      32.640  15.528  29.188  1.00  0.00           H
ATOM   4062  HD2 PHE B 288      29.684  16.337  32.281  1.00  0.00           H
ATOM   4063  HE1 PHE B 288      34.147  14.737  30.936  1.00  0.00           H
ATOM   4064  HE2 PHE B 288      31.070  15.038  33.931  1.00  0.00           H
ATOM   4065  HZ  PHE B 288      33.350  14.196  33.176  1.00  0.00           H
ATOM   4066  N   LEU B 289      30.636  18.756  26.895  1.00 20.65           N
ATOM   4067  CA  LEU B 289      29.760  18.603  25.676  1.00 19.96           C
ATOM   4068  C   LEU B 289      29.456  17.133  25.456  1.00 20.72           C
ATOM   4069  O   LEU B 289      30.320  16.374  25.869  1.00 25.65           O
ATOM   4070  CB  LEU B 289      30.568  19.139  24.467  1.00 20.11           C
ATOM   4071  CG  LEU B 289      30.585  20.713  24.394  1.00 25.36           C
ATOM   4072  CD1 LEU B 289      31.857  21.182  23.847  1.00 20.26           C
ATOM   4073  CD2 LEU B 289      29.341  21.179  23.658  1.00 25.44           C
ATOM   4074  H   LEU B 289      31.594  18.436  26.869  1.00  0.00           H
ATOM   4075  HA  LEU B 289      28.809  19.129  25.767  1.00  0.00           H
ATOM   4076  HB3 LEU B 289      30.157  18.922  23.481  1.00  0.00           H
ATOM   4077  HB2 LEU B 289      31.591  18.766  24.521  1.00  0.00           H
ATOM   4078  HG  LEU B 289      30.599  20.988  25.449  1.00  0.00           H
ATOM   4079 HD11 LEU B 289      32.699  21.054  24.528  1.00  0.00           H
ATOM   4080 HD12 LEU B 289      32.039  20.837  22.830  1.00  0.00           H
ATOM   4081 HD13 LEU B 289      31.646  22.242  23.706  1.00  0.00           H
ATOM   4082 HD21 LEU B 289      29.341  22.268  23.613  1.00  0.00           H
ATOM   4083 HD22 LEU B 289      29.320  20.800  22.636  1.00  0.00           H
ATOM   4084 HD23 LEU B 289      28.383  20.882  24.084  1.00  0.00           H
ATOM   4085  N   VAL B 290      28.195  16.697  25.072  1.00 17.18           N
ATOM   4086  CA  VAL B 290      27.929  15.320  24.639  1.00 19.70           C
ATOM   4087  C   VAL B 290      27.515  15.172  23.162  1.00 20.53           C
ATOM   4088  O   VAL B 290      26.421  15.486  22.736  1.00 17.82           O
ATOM   4089  CB  VAL B 290      26.893  14.646  25.628  1.00 17.99           C
ATOM   4090  CG1 VAL B 290      27.415  14.564  27.118  1.00 17.54           C
ATOM   4091  CG2 VAL B 290      25.459  15.225  25.709  1.00 20.74           C
ATOM   4092  H   VAL B 290      27.368  17.263  24.950  1.00  0.00           H
ATOM   4093  HA  VAL B 290      28.878  14.832  24.860  1.00  0.00           H
ATOM   4094  HB  VAL B 290      26.792  13.622  25.270  1.00  0.00           H
ATOM   4095 HG11 VAL B 290      26.922  13.797  27.715  1.00  0.00           H
ATOM   4096 HG12 VAL B 290      28.459  14.249  27.123  1.00  0.00           H
ATOM   4097 HG13 VAL B 290      27.313  15.501  27.666  1.00  0.00           H
ATOM   4098 HG21 VAL B 290      24.956  15.374  24.754  1.00  0.00           H
ATOM   4099 HG22 VAL B 290      24.836  14.552  26.298  1.00  0.00           H
ATOM   4100 HG23 VAL B 290      25.406  16.243  26.094  1.00  0.00           H
ATOM   4101  N   ALA B 291      28.360  14.681  22.269  1.00 20.91           N
ATOM   4102  CA  ALA B 291      28.166  14.515  20.858  1.00 20.57           C
ATOM   4103  C   ALA B 291      27.701  13.076  20.769  1.00 18.78           C
ATOM   4104  O   ALA B 291      28.329  12.137  21.223  1.00 20.98           O
ATOM   4105  CB  ALA B 291      29.579  14.591  20.281  1.00 16.55           C
ATOM   4106  H   ALA B 291      29.018  14.013  22.644  1.00  0.00           H
ATOM   4107  HA  ALA B 291      27.477  15.280  20.500  1.00  0.00           H
ATOM   4108  HB1 ALA B 291      29.743  14.453  19.212  1.00  0.00           H
ATOM   4109  HB2 ALA B 291      30.096  15.504  20.580  1.00  0.00           H
ATOM   4110  HB3 ALA B 291      30.078  13.729  20.724  1.00  0.00           H
ATOM   4111  N   ALA B 292      26.615  12.846  20.078  1.00 20.05           N
ATOM   4112  CA  ALA B 292      26.227  11.513  19.534  1.00 16.82           C
ATOM   4113  C   ALA B 292      26.977  11.114  18.327  1.00 21.75           C
ATOM   4114  O   ALA B 292      27.441  11.874  17.509  1.00 25.93           O
ATOM   4115  CB  ALA B 292      24.746  11.513  19.061  1.00 19.36           C
ATOM   4116  H   ALA B 292      26.219  13.627  19.575  1.00  0.00           H
ATOM   4117  HA  ALA B 292      26.418  10.728  20.265  1.00  0.00           H
ATOM   4118  HB1 ALA B 292      24.152  11.329  19.956  1.00  0.00           H
ATOM   4119  HB2 ALA B 292      24.460  12.516  18.742  1.00  0.00           H
ATOM   4120  HB3 ALA B 292      24.346  10.799  18.341  1.00  0.00           H
ATOM   4121  N   THR B 293      27.086   9.834  18.124  1.00 18.68           N
ATOM   4122  CA  THR B 293      27.749   9.190  17.048  1.00 23.18           C
ATOM   4123  C   THR B 293      27.377   7.699  16.863  1.00 22.07           C
ATOM   4124  O   THR B 293      26.983   7.028  17.853  1.00 19.18           O
ATOM   4125  CB  THR B 293      29.299   9.379  17.297  1.00 25.45           C
ATOM   4126  CG2 THR B 293      29.980   8.796  18.482  1.00 18.49           C
ATOM   4127  OG1 THR B 293      30.098   8.894  16.126  1.00 25.12           O
ATOM   4128  H   THR B 293      26.732   9.224  18.847  1.00  0.00           H
ATOM   4129  HA  THR B 293      27.591   9.702  16.099  1.00  0.00           H
ATOM   4130  HB  THR B 293      29.593  10.427  17.363  1.00  0.00           H
ATOM   4131 HG21 THR B 293      29.610   7.771  18.496  1.00  0.00           H
ATOM   4132 HG22 THR B 293      31.061   8.723  18.368  1.00  0.00           H
ATOM   4133 HG23 THR B 293      29.779   9.285  19.435  1.00  0.00           H
ATOM   4134  HG1 THR B 293      29.920   9.513  15.435  1.00  0.00           H
ATOM   4135  N   LEU B 294      27.424   7.183  15.637  1.00 20.88           N
ATOM   4136  CA  LEU B 294      27.331   5.759  15.255  1.00 21.93           C
ATOM   4137  C   LEU B 294      28.809   5.389  14.902  1.00 20.13           C
ATOM   4138  O   LEU B 294      28.990   4.366  14.216  1.00 25.67           O
ATOM   4139  CB  LEU B 294      26.441   5.681  14.032  1.00 27.50           C
ATOM   4140  CG  LEU B 294      25.003   6.241  14.296  1.00 31.30           C
ATOM   4141  CD1 LEU B 294      24.256   6.031  12.977  1.00 25.45           C
ATOM   4142  CD2 LEU B 294      24.204   5.449  15.441  1.00 26.65           C
ATOM   4143  H   LEU B 294      27.710   7.899  14.985  1.00  0.00           H
ATOM   4144  HA  LEU B 294      26.933   5.078  16.007  1.00  0.00           H
ATOM   4145  HB3 LEU B 294      26.282   4.624  13.817  1.00  0.00           H
ATOM   4146  HB2 LEU B 294      26.974   6.107  13.183  1.00  0.00           H
ATOM   4147  HG  LEU B 294      25.038   7.303  14.541  1.00  0.00           H
ATOM   4148 HD11 LEU B 294      23.273   6.502  12.954  1.00  0.00           H
ATOM   4149 HD12 LEU B 294      24.758   6.676  12.256  1.00  0.00           H
ATOM   4150 HD13 LEU B 294      24.187   4.991  12.659  1.00  0.00           H
ATOM   4151 HD21 LEU B 294      24.272   4.366  15.330  1.00  0.00           H
ATOM   4152 HD22 LEU B 294      24.709   5.740  16.362  1.00  0.00           H
ATOM   4153 HD23 LEU B 294      23.164   5.756  15.550  1.00  0.00           H
ATOM   4154  N   ARG B 295      29.831   6.234  15.228  1.00 21.19           N
ATOM   4155  CA  ARG B 295      31.204   6.041  14.842  1.00 23.75           C
ATOM   4156  C   ARG B 295      32.166   5.937  16.055  1.00 19.81           C
ATOM   4157  O   ARG B 295      33.273   6.467  15.940  1.00 19.82           O
ATOM   4158  CB  ARG B 295      31.627   7.051  13.704  1.00 26.78           C
ATOM   4159  CG  ARG B 295      30.695   7.379  12.540  1.00 28.30           C
ATOM   4160  CD  ARG B 295      31.515   7.946  11.374  1.00 28.19           C
ATOM   4161  NE  ARG B 295      32.146   6.955  10.548  1.00 32.77           N
ATOM   4162  CZ  ARG B 295      33.077   7.086   9.621  1.00 35.00           C
ATOM   4163  NH1 ARG B 295      33.676   8.232   9.467  1.00 36.40           N
ATOM   4164  NH2 ARG B 295      33.490   6.059   8.889  1.00 30.47           N
ATOM   4165  H   ARG B 295      29.539   7.128  15.596  1.00  0.00           H
ATOM   4166  HA  ARG B 295      31.297   5.079  14.337  1.00  0.00           H
ATOM   4167  HB3 ARG B 295      32.545   6.623  13.301  1.00  0.00           H
ATOM   4168  HB2 ARG B 295      31.959   7.974  14.180  1.00  0.00           H
ATOM   4169  HG3 ARG B 295      30.084   8.211  12.890  1.00  0.00           H
ATOM   4170  HG2 ARG B 295      30.079   6.546  12.203  1.00  0.00           H
ATOM   4171  HD3 ARG B 295      32.270   8.643  11.739  1.00  0.00           H
ATOM   4172  HD2 ARG B 295      30.839   8.504  10.725  1.00  0.00           H
ATOM   4173  HE  ARG B 295      31.852   6.020  10.792  1.00  0.00           H
ATOM   4174 HH12 ARG B 295      34.458   8.285   8.830  1.00  0.00           H
ATOM   4175 HH11 ARG B 295      33.275   9.118   9.740  1.00  0.00           H
ATOM   4176 HH22 ARG B 295      34.134   6.163   8.118  1.00  0.00           H
ATOM   4177 HH21 ARG B 295      32.971   5.193   8.925  1.00  0.00           H
ATOM   4178  N   PRO B 296      31.965   5.301  17.222  1.00 19.83           N
ATOM   4179  CA  PRO B 296      33.018   5.226  18.273  1.00 18.44           C
ATOM   4180  C   PRO B 296      34.323   4.547  17.856  1.00 22.50           C
ATOM   4181  O   PRO B 296      35.309   4.906  18.524  1.00 22.44           O
ATOM   4182  CB  PRO B 296      32.243   4.610  19.490  1.00 16.77           C
ATOM   4183  CG  PRO B 296      31.208   3.698  18.766  1.00 17.36           C
ATOM   4184  CD  PRO B 296      30.790   4.539  17.559  1.00 18.57           C
ATOM   4185  HA  PRO B 296      33.207   6.242  18.621  1.00  0.00           H
ATOM   4186  HB3 PRO B 296      31.671   5.420  19.941  1.00  0.00           H
ATOM   4187  HB2 PRO B 296      32.929   4.081  20.151  1.00  0.00           H
ATOM   4188  HG3 PRO B 296      30.391   3.412  19.429  1.00  0.00           H
ATOM   4189  HG2 PRO B 296      31.640   2.730  18.511  1.00  0.00           H
ATOM   4190  HD2 PRO B 296      30.346   3.970  16.742  1.00  0.00           H
ATOM   4191  HD3 PRO B 296      30.062   5.321  17.773  1.00  0.00           H
ATOM   4192  N   GLU B 297      34.341   3.726  16.840  1.00 19.08           N
ATOM   4193  CA  GLU B 297      35.521   2.924  16.499  1.00 23.02           C
ATOM   4194  C   GLU B 297      36.697   3.807  15.930  1.00 22.25           C
ATOM   4195  O   GLU B 297      37.836   3.460  16.083  1.00 25.12           O
ATOM   4196  CB  GLU B 297      35.104   1.784  15.542  1.00 21.33           C
ATOM   4197  CG  GLU B 297      34.936   1.977  14.001  1.00 23.80           C
ATOM   4198  CD  GLU B 297      33.574   2.562  13.596  1.00 31.11           C
ATOM   4199  OE1 GLU B 297      32.909   3.211  14.408  1.00 23.87           O
ATOM   4200  OE2 GLU B 297      33.124   2.185  12.472  1.00 34.70           O
ATOM   4201  H   GLU B 297      33.485   3.542  16.336  1.00  0.00           H
ATOM   4202  HA  GLU B 297      35.964   2.477  17.389  1.00  0.00           H
ATOM   4203  HB3 GLU B 297      34.150   1.331  15.815  1.00  0.00           H
ATOM   4204  HB2 GLU B 297      35.819   0.970  15.661  1.00  0.00           H
ATOM   4205  HG3 GLU B 297      34.882   0.971  13.586  1.00  0.00           H
ATOM   4206  HG2 GLU B 297      35.738   2.513  13.494  1.00  0.00           H
ATOM   4207  N   THR B 298      36.325   4.969  15.353  1.00 18.43           N
ATOM   4208  CA  THR B 298      37.226   5.795  14.570  1.00 17.03           C
ATOM   4209  C   THR B 298      37.725   6.971  15.447  1.00 18.43           C
ATOM   4210  O   THR B 298      38.667   7.711  15.119  1.00 15.58           O
ATOM   4211  CB  THR B 298      36.489   6.363  13.333  1.00 22.41           C
ATOM   4212  CG2 THR B 298      36.350   5.267  12.252  1.00 20.77           C
ATOM   4213  OG1 THR B 298      35.128   6.763  13.536  1.00 18.14           O
ATOM   4214  H   THR B 298      35.342   5.198  15.388  1.00  0.00           H
ATOM   4215  HA  THR B 298      38.167   5.359  14.233  1.00  0.00           H
ATOM   4216  HB  THR B 298      37.099   7.062  12.762  1.00  0.00           H
ATOM   4217 HG21 THR B 298      35.572   5.478  11.518  1.00  0.00           H
ATOM   4218 HG22 THR B 298      37.208   5.067  11.611  1.00  0.00           H
ATOM   4219 HG23 THR B 298      36.088   4.353  12.785  1.00  0.00           H
ATOM   4220  HG1 THR B 298      35.089   7.353  14.274  1.00  0.00           H
ATOM   4221  N   MET B 299      37.255   7.108  16.659  1.00 20.55           N
ATOM   4222  CA  MET B 299      37.496   8.182  17.591  1.00 17.78           C
ATOM   4223  C   MET B 299      38.942   8.310  18.149  1.00 18.65           C
ATOM   4224  O   MET B 299      39.143   9.210  18.915  1.00 18.11           O
ATOM   4225  CB  MET B 299      36.540   8.026  18.808  1.00 16.81           C
ATOM   4226  CG  MET B 299      35.166   8.503  18.335  1.00 26.79           C
ATOM   4227  SD  MET B 299      34.995  10.220  17.934  1.00 29.49           S
ATOM   4228  CE  MET B 299      33.765  10.125  16.643  1.00 17.67           C
ATOM   4229  H   MET B 299      36.634   6.348  16.896  1.00  0.00           H
ATOM   4230  HA  MET B 299      37.239   9.083  17.033  1.00  0.00           H
ATOM   4231  HB3 MET B 299      36.893   8.617  19.653  1.00  0.00           H
ATOM   4232  HB2 MET B 299      36.488   6.973  19.088  1.00  0.00           H
ATOM   4233  HG3 MET B 299      34.586   8.413  19.253  1.00  0.00           H
ATOM   4234  HG2 MET B 299      34.763   7.900  17.522  1.00  0.00           H
ATOM   4235  HE1 MET B 299      33.666   9.101  16.281  1.00  0.00           H
ATOM   4236  HE2 MET B 299      32.780  10.486  16.938  1.00  0.00           H
ATOM   4237  HE3 MET B 299      34.156  10.746  15.837  1.00  0.00           H
ATOM   4238  N   PHE B 300      39.877   7.593  17.651  1.00 14.74           N
ATOM   4239  CA  PHE B 300      41.266   7.784  17.844  1.00 18.45           C
ATOM   4240  C   PHE B 300      41.787   8.847  16.839  1.00 20.92           C
ATOM   4241  O   PHE B 300      42.791   9.495  17.171  1.00 17.21           O
ATOM   4242  CB  PHE B 300      41.931   6.464  17.569  1.00 21.60           C
ATOM   4243  CG  PHE B 300      41.675   5.325  18.537  1.00 23.06           C
ATOM   4244  CD1 PHE B 300      40.578   4.470  18.446  1.00 16.14           C
ATOM   4245  CD2 PHE B 300      42.641   5.066  19.620  1.00 18.17           C
ATOM   4246  CE1 PHE B 300      40.432   3.326  19.279  1.00 17.82           C
ATOM   4247  CE2 PHE B 300      42.520   3.929  20.374  1.00 20.37           C
ATOM   4248  CZ  PHE B 300      41.421   3.026  20.233  1.00 20.13           C
ATOM   4249  H   PHE B 300      39.541   6.850  17.055  1.00  0.00           H
ATOM   4250  HA  PHE B 300      41.532   8.200  18.815  1.00  0.00           H
ATOM   4251  HB3 PHE B 300      43.003   6.663  17.576  1.00  0.00           H
ATOM   4252  HB2 PHE B 300      41.684   6.198  16.542  1.00  0.00           H
ATOM   4253  HD1 PHE B 300      39.748   4.481  17.754  1.00  0.00           H
ATOM   4254  HD2 PHE B 300      43.546   5.624  19.809  1.00  0.00           H
ATOM   4255  HE1 PHE B 300      39.499   2.798  19.144  1.00  0.00           H
ATOM   4256  HE2 PHE B 300      43.341   3.597  20.991  1.00  0.00           H
ATOM   4257  HZ  PHE B 300      41.411   2.126  20.831  1.00  0.00           H
ATOM   4258  N   GLY B 301      41.073   9.085  15.731  1.00 19.08           N
ATOM   4259  CA  GLY B 301      41.500   9.992  14.636  1.00 21.67           C
ATOM   4260  C   GLY B 301      40.988  11.386  14.834  1.00 24.38           C
ATOM   4261  O   GLY B 301      41.019  12.205  13.895  1.00 26.96           O
ATOM   4262  H   GLY B 301      40.170   8.646  15.627  1.00  0.00           H
ATOM   4263  HA3 GLY B 301      41.034   9.677  13.702  1.00  0.00           H
ATOM   4264  HA2 GLY B 301      42.577  10.013  14.469  1.00  0.00           H
ATOM   4265  N   GLN B 302      40.409  11.670  16.004  1.00 25.46           N
ATOM   4266  CA  GLN B 302      39.400  12.660  16.252  1.00 24.30           C
ATOM   4267  C   GLN B 302      40.139  13.999  16.522  1.00 26.05           C
ATOM   4268  O   GLN B 302      40.933  14.020  17.498  1.00 22.73           O
ATOM   4269  CB  GLN B 302      38.615  12.182  17.492  1.00 20.69           C
ATOM   4270  CG  GLN B 302      37.507  13.193  18.018  1.00 20.25           C
ATOM   4271  CD  GLN B 302      36.918  12.829  19.352  1.00 22.54           C
ATOM   4272  NE2 GLN B 302      37.184  11.671  19.923  1.00 24.08           N
ATOM   4273  OE1 GLN B 302      36.249  13.657  19.939  1.00 24.69           O
ATOM   4274  H   GLN B 302      40.634  11.035  16.756  1.00  0.00           H
ATOM   4275  HA  GLN B 302      38.888  12.924  15.326  1.00  0.00           H
ATOM   4276  HB3 GLN B 302      39.254  11.672  18.213  1.00  0.00           H
ATOM   4277  HB2 GLN B 302      38.053  11.373  17.025  1.00  0.00           H
ATOM   4278  HG3 GLN B 302      36.678  13.481  17.372  1.00  0.00           H
ATOM   4279  HG2 GLN B 302      38.057  14.130  18.113  1.00  0.00           H
ATOM   4280 HE22 GLN B 302      36.669  11.477  20.770  1.00  0.00           H
ATOM   4281 HE21 GLN B 302      37.765  10.962  19.499  1.00  0.00           H
ATOM   4282  N   THR B 303      39.969  15.005  15.736  1.00 23.56           N
ATOM   4283  CA  THR B 303      40.745  16.248  15.771  1.00 24.86           C
ATOM   4284  C   THR B 303      40.023  17.369  16.552  1.00 28.87           C
ATOM   4285  O   THR B 303      40.663  18.218  17.190  1.00 33.74           O
ATOM   4286  CB  THR B 303      40.913  16.665  14.271  1.00 29.62           C
ATOM   4287  CG2 THR B 303      41.861  15.854  13.395  1.00 27.16           C
ATOM   4288  OG1 THR B 303      39.721  16.695  13.524  1.00 25.90           O
ATOM   4289  H   THR B 303      39.484  14.860  14.862  1.00  0.00           H
ATOM   4290  HA  THR B 303      41.772  16.290  16.134  1.00  0.00           H
ATOM   4291  HB  THR B 303      41.392  17.643  14.209  1.00  0.00           H
ATOM   4292 HG21 THR B 303      41.376  14.879  13.416  1.00  0.00           H
ATOM   4293 HG22 THR B 303      41.989  16.127  12.347  1.00  0.00           H
ATOM   4294 HG23 THR B 303      42.810  15.968  13.919  1.00  0.00           H
ATOM   4295  HG1 THR B 303      39.284  17.532  13.498  1.00  0.00           H
ATOM   4296  N   ASN B 304      38.631  17.427  16.553  1.00 25.81           N
ATOM   4297  CA  ASN B 304      37.848  18.512  17.072  1.00 24.38           C
ATOM   4298  C   ASN B 304      36.439  18.157  17.251  1.00 28.47           C
ATOM   4299  O   ASN B 304      35.921  17.413  16.402  1.00 28.11           O
ATOM   4300  CB  ASN B 304      37.954  19.839  16.147  1.00 23.43           C
ATOM   4301  CG  ASN B 304      37.674  19.507  14.675  1.00 27.48           C
ATOM   4302  ND2 ASN B 304      36.463  19.837  14.256  1.00 26.67           N
ATOM   4303  OD1 ASN B 304      38.599  19.126  13.940  1.00 30.46           O
ATOM   4304  H   ASN B 304      38.114  16.752  16.007  1.00  0.00           H
ATOM   4305  HA  ASN B 304      38.243  18.841  18.033  1.00  0.00           H
ATOM   4306  HB3 ASN B 304      38.949  20.283  16.159  1.00  0.00           H
ATOM   4307  HB2 ASN B 304      37.323  20.687  16.414  1.00  0.00           H
ATOM   4308 HD22 ASN B 304      36.204  19.598  13.310  1.00  0.00           H
ATOM   4309 HD21 ASN B 304      35.837  20.335  14.874  1.00  0.00           H
ATOM   4310  N   CYS B 305      35.824  18.791  18.185  1.00 25.16           N
ATOM   4311  CA  CYS B 305      34.379  18.926  18.304  1.00 26.06           C
ATOM   4312  C   CYS B 305      33.871  19.981  17.279  1.00 28.53           C
ATOM   4313  O   CYS B 305      34.430  21.050  17.198  1.00 25.53           O
ATOM   4314  CB  CYS B 305      34.015  19.280  19.707  1.00 30.14           C
ATOM   4315  SG  CYS B 305      32.227  18.968  19.996  1.00 39.46           S
ATOM   4316  H   CYS B 305      36.361  19.535  18.608  1.00  0.00           H
ATOM   4317  HA  CYS B 305      34.061  17.905  18.092  1.00  0.00           H
ATOM   4318  HB3 CYS B 305      34.339  20.278  20.002  1.00  0.00           H
ATOM   4319  HB2 CYS B 305      34.505  18.693  20.483  1.00  0.00           H
ATOM   4320  HG  CYS B 305      31.859  18.799  18.723  1.00  0.00           H
ATOM   4321  N   TRP B 306      32.735  19.666  16.590  1.00 27.68           N
ATOM   4322  CA  TRP B 306      31.978  20.653  15.914  1.00 27.69           C
ATOM   4323  C   TRP B 306      30.771  21.062  16.847  1.00 31.56           C
ATOM   4324  O   TRP B 306      29.926  20.230  17.169  1.00 29.16           O
ATOM   4325  CB  TRP B 306      31.254  20.091  14.660  1.00 25.57           C
ATOM   4326  CG  TRP B 306      32.140  19.460  13.669  1.00 29.40           C
ATOM   4327  CD1 TRP B 306      32.070  18.222  13.088  1.00 30.89           C
ATOM   4328  CD2 TRP B 306      33.231  20.170  13.109  1.00 29.73           C
ATOM   4329  CE2 TRP B 306      33.735  19.356  12.059  1.00 34.09           C
ATOM   4330  CE3 TRP B 306      33.754  21.446  13.311  1.00 28.64           C
ATOM   4331  NE1 TRP B 306      33.059  18.160  12.163  1.00 32.26           N
ATOM   4332  CZ2 TRP B 306      34.833  19.768  11.269  1.00 31.17           C
ATOM   4333  CZ3 TRP B 306      34.862  21.870  12.510  1.00 30.38           C
ATOM   4334  CH2 TRP B 306      35.336  21.055  11.490  1.00 30.34           C
ATOM   4335  H   TRP B 306      32.248  18.784  16.659  1.00  0.00           H
ATOM   4336  HA  TRP B 306      32.438  21.623  15.723  1.00  0.00           H
ATOM   4337  HB3 TRP B 306      30.614  20.764  14.089  1.00  0.00           H
ATOM   4338  HB2 TRP B 306      30.725  19.188  14.967  1.00  0.00           H
ATOM   4339  HD1 TRP B 306      31.300  17.481  13.242  1.00  0.00           H
ATOM   4340  HE3 TRP B 306      33.271  22.116  14.007  1.00  0.00           H
ATOM   4341  HE1 TRP B 306      33.211  17.361  11.565  1.00  0.00           H
ATOM   4342  HZ2 TRP B 306      35.430  19.077  10.693  1.00  0.00           H
ATOM   4343  HZ3 TRP B 306      35.194  22.897  12.559  1.00  0.00           H
ATOM   4344  HH2 TRP B 306      36.227  21.290  10.927  1.00  0.00           H
ATOM   4345  N   VAL B 307      30.568  22.362  17.137  1.00 31.12           N
ATOM   4346  CA  VAL B 307      29.253  22.883  17.569  1.00 31.14           C
ATOM   4347  C   VAL B 307      28.694  23.892  16.581  1.00 32.85           C
ATOM   4348  O   VAL B 307      29.510  24.714  16.078  1.00 30.60           O
ATOM   4349  CB  VAL B 307      29.287  23.326  19.012  1.00 32.40           C
ATOM   4350  CG1 VAL B 307      29.962  22.277  19.948  1.00 30.62           C
ATOM   4351  CG2 VAL B 307      30.012  24.718  19.115  1.00 28.85           C
ATOM   4352  H   VAL B 307      31.282  22.999  16.813  1.00  0.00           H
ATOM   4353  HA  VAL B 307      28.543  22.058  17.620  1.00  0.00           H
ATOM   4354  HB  VAL B 307      28.262  23.447  19.363  1.00  0.00           H
ATOM   4355 HG11 VAL B 307      30.975  22.140  19.570  1.00  0.00           H
ATOM   4356 HG12 VAL B 307      29.825  22.514  21.003  1.00  0.00           H
ATOM   4357 HG13 VAL B 307      29.477  21.308  19.824  1.00  0.00           H
ATOM   4358 HG21 VAL B 307      30.956  24.766  18.572  1.00  0.00           H
ATOM   4359 HG22 VAL B 307      29.448  25.554  18.700  1.00  0.00           H
ATOM   4360 HG23 VAL B 307      30.172  24.891  20.179  1.00  0.00           H
ATOM   4361  N   ARG B 308      27.395  23.958  16.293  1.00 31.33           N
ATOM   4362  CA  ARG B 308      26.920  24.830  15.226  1.00 36.00           C
ATOM   4363  C   ARG B 308      26.815  26.260  15.694  1.00 38.88           C
ATOM   4364  O   ARG B 308      26.310  26.368  16.781  1.00 34.37           O
ATOM   4365  CB  ARG B 308      25.566  24.244  14.739  1.00 35.90           C
ATOM   4366  CG  ARG B 308      24.835  24.965  13.618  1.00 39.44           C
ATOM   4367  CD  ARG B 308      23.610  24.291  12.993  1.00 42.73           C
ATOM   4368  NE  ARG B 308      22.749  25.192  12.288  1.00 51.14           N
ATOM   4369  CZ  ARG B 308      21.886  25.145  11.284  1.00 59.39           C
ATOM   4370  NH1 ARG B 308      21.604  23.957  10.696  1.00 53.08           N
ATOM   4371  NH2 ARG B 308      21.199  26.264  10.972  1.00 69.41           N
ATOM   4372  H   ARG B 308      26.787  23.550  16.988  1.00  0.00           H
ATOM   4373  HA  ARG B 308      27.673  24.863  14.438  1.00  0.00           H
ATOM   4374  HB3 ARG B 308      24.874  24.203  15.580  1.00  0.00           H
ATOM   4375  HB2 ARG B 308      25.703  23.207  14.432  1.00  0.00           H
ATOM   4376  HG3 ARG B 308      25.609  25.167  12.876  1.00  0.00           H
ATOM   4377  HG2 ARG B 308      24.452  25.870  14.089  1.00  0.00           H
ATOM   4378  HD3 ARG B 308      23.009  23.718  13.700  1.00  0.00           H
ATOM   4379  HD2 ARG B 308      24.108  23.609  12.304  1.00  0.00           H
ATOM   4380  HE  ARG B 308      22.813  26.145  12.618  1.00  0.00           H
ATOM   4381 HH12 ARG B 308      20.811  23.865  10.078  1.00  0.00           H
ATOM   4382 HH11 ARG B 308      22.157  23.172  11.010  1.00  0.00           H
ATOM   4383 HH22 ARG B 308      20.614  26.251  10.149  1.00  0.00           H
ATOM   4384 HH21 ARG B 308      21.374  27.137  11.450  1.00  0.00           H
ATOM   4385  N   PRO B 309      27.326  27.298  14.997  1.00 39.05           N
ATOM   4386  CA  PRO B 309      27.235  28.642  15.555  1.00 38.58           C
ATOM   4387  C   PRO B 309      25.863  29.281  15.740  1.00 37.66           C
ATOM   4388  O   PRO B 309      25.583  29.820  16.777  1.00 38.21           O
ATOM   4389  CB  PRO B 309      28.170  29.523  14.768  1.00 37.07           C
ATOM   4390  CG  PRO B 309      28.495  28.789  13.519  1.00 37.00           C
ATOM   4391  CD  PRO B 309      28.046  27.331  13.750  1.00 36.32           C
ATOM   4392  HA  PRO B 309      27.573  28.591  16.590  1.00  0.00           H
ATOM   4393  HB3 PRO B 309      29.119  29.667  15.285  1.00  0.00           H
ATOM   4394  HB2 PRO B 309      27.747  30.517  14.622  1.00  0.00           H
ATOM   4395  HG3 PRO B 309      29.546  28.954  13.281  1.00  0.00           H
ATOM   4396  HG2 PRO B 309      27.933  29.268  12.718  1.00  0.00           H
ATOM   4397  HD2 PRO B 309      27.374  27.012  12.953  1.00  0.00           H
ATOM   4398  HD3 PRO B 309      28.943  26.716  13.801  1.00  0.00           H
ATOM   4399  N   ASP B 310      24.859  29.139  14.802  1.00 40.07           N
ATOM   4400  CA  ASP B 310      23.498  29.645  15.024  1.00 39.59           C
ATOM   4401  C   ASP B 310      22.590  28.772  15.958  1.00 40.26           C
ATOM   4402  O   ASP B 310      21.436  29.158  16.257  1.00 44.32           O
ATOM   4403  CB  ASP B 310      22.716  29.823  13.741  1.00 37.00           C
ATOM   4404  CG  ASP B 310      22.432  28.557  13.029  1.00 49.82           C
ATOM   4405  OD1 ASP B 310      23.214  27.592  13.005  1.00 44.80           O
ATOM   4406  OD2 ASP B 310      21.314  28.547  12.473  1.00 55.87           O
ATOM   4407  H   ASP B 310      24.997  28.528  14.009  1.00  0.00           H
ATOM   4408  HA  ASP B 310      23.516  30.653  15.438  1.00  0.00           H
ATOM   4409  HB3 ASP B 310      23.105  30.581  13.062  1.00  0.00           H
ATOM   4410  HB2 ASP B 310      21.781  30.330  13.979  1.00  0.00           H
ATOM   4411  N   MET B 311      22.994  27.614  16.414  1.00 38.87           N
ATOM   4412  CA  MET B 311      22.203  26.733  17.300  1.00 34.53           C
ATOM   4413  C   MET B 311      22.264  27.155  18.778  1.00 34.85           C
ATOM   4414  O   MET B 311      23.355  27.185  19.355  1.00 29.77           O
ATOM   4415  CB  MET B 311      22.662  25.260  17.085  1.00 37.53           C
ATOM   4416  CG  MET B 311      21.723  24.201  17.679  1.00 38.47           C
ATOM   4417  SD  MET B 311      21.923  22.513  16.927  1.00 48.40           S
ATOM   4418  CE  MET B 311      20.459  22.467  15.899  1.00 35.63           C
ATOM   4419  H   MET B 311      23.841  27.166  16.094  1.00  0.00           H
ATOM   4420  HA  MET B 311      21.138  26.667  17.082  1.00  0.00           H
ATOM   4421  HB3 MET B 311      23.693  25.200  17.435  1.00  0.00           H
ATOM   4422  HB2 MET B 311      22.726  25.067  16.014  1.00  0.00           H
ATOM   4423  HG3 MET B 311      20.650  24.350  17.560  1.00  0.00           H
ATOM   4424  HG2 MET B 311      21.831  24.052  18.753  1.00  0.00           H
ATOM   4425  HE1 MET B 311      20.298  21.446  15.553  1.00  0.00           H
ATOM   4426  HE2 MET B 311      19.620  22.786  16.517  1.00  0.00           H
ATOM   4427  HE3 MET B 311      20.596  23.060  14.994  1.00  0.00           H
ATOM   4428  N   LYS B 312      21.128  27.072  19.419  1.00 38.47           N
ATOM   4429  CA  LYS B 312      20.972  27.156  20.875  1.00 36.34           C
ATOM   4430  C   LYS B 312      21.242  25.771  21.429  1.00 32.29           C
ATOM   4431  O   LYS B 312      20.767  24.735  20.933  1.00 26.61           O
ATOM   4432  CB  LYS B 312      19.484  27.468  21.157  1.00 34.35           C
ATOM   4433  CG  LYS B 312      19.217  27.733  22.725  1.00 46.78           C
ATOM   4434  CD  LYS B 312      17.798  28.347  22.809  1.00 56.95           C
ATOM   4435  CE  LYS B 312      17.324  28.477  24.253  1.00 46.27           C
ATOM   4436  NZ  LYS B 312      17.232  29.931  24.592  1.00 51.91           N
ATOM   4437  H   LYS B 312      20.268  26.914  18.914  1.00  0.00           H
ATOM   4438  HA  LYS B 312      21.623  27.860  21.394  1.00  0.00           H
ATOM   4439  HB3 LYS B 312      18.702  26.794  20.808  1.00  0.00           H
ATOM   4440  HB2 LYS B 312      19.293  28.345  20.538  1.00  0.00           H
ATOM   4441  HG3 LYS B 312      20.003  28.305  23.219  1.00  0.00           H
ATOM   4442  HG2 LYS B 312      19.242  26.822  23.322  1.00  0.00           H
ATOM   4443  HD3 LYS B 312      17.034  27.746  22.317  1.00  0.00           H
ATOM   4444  HD2 LYS B 312      17.868  29.317  22.317  1.00  0.00           H
ATOM   4445  HE3 LYS B 312      17.969  28.027  25.007  1.00  0.00           H
ATOM   4446  HE2 LYS B 312      16.335  28.021  24.298  1.00  0.00           H
ATOM   4447  HZ1 LYS B 312      16.993  30.059  25.565  1.00  0.00           H
ATOM   4448  HZ2 LYS B 312      18.156  30.310  24.441  1.00  0.00           H
ATOM   4449  HZ3 LYS B 312      16.527  30.322  23.984  1.00  0.00           H
ATOM   4450  N   TYR B 313      21.829  25.747  22.575  1.00 30.69           N
ATOM   4451  CA  TYR B 313      22.232  24.589  23.409  1.00 30.95           C
ATOM   4452  C   TYR B 313      21.916  25.019  24.866  1.00 31.35           C
ATOM   4453  O   TYR B 313      21.908  26.197  25.129  1.00 29.45           O
ATOM   4454  CB  TYR B 313      23.755  24.354  23.175  1.00 25.52           C
ATOM   4455  CG  TYR B 313      24.107  23.855  21.706  1.00 27.13           C
ATOM   4456  CD1 TYR B 313      23.669  22.687  21.166  1.00 22.38           C
ATOM   4457  CD2 TYR B 313      24.897  24.734  20.907  1.00 29.58           C
ATOM   4458  CE1 TYR B 313      24.074  22.360  19.853  1.00 26.02           C
ATOM   4459  CE2 TYR B 313      25.481  24.315  19.676  1.00 30.89           C
ATOM   4460  CZ  TYR B 313      24.954  23.109  19.067  1.00 31.93           C
ATOM   4461  OH  TYR B 313      25.461  22.732  17.846  1.00 33.30           O
ATOM   4462  H   TYR B 313      22.022  26.632  23.022  1.00  0.00           H
ATOM   4463  HA  TYR B 313      21.608  23.734  23.151  1.00  0.00           H
ATOM   4464  HB3 TYR B 313      23.979  23.504  23.819  1.00  0.00           H
ATOM   4465  HB2 TYR B 313      24.430  25.191  23.356  1.00  0.00           H
ATOM   4466  HD1 TYR B 313      22.935  22.147  21.745  1.00  0.00           H
ATOM   4467  HD2 TYR B 313      25.329  25.632  21.325  1.00  0.00           H
ATOM   4468  HE1 TYR B 313      23.639  21.428  19.523  1.00  0.00           H
ATOM   4469  HE2 TYR B 313      26.049  24.997  19.060  1.00  0.00           H
ATOM   4470  HH  TYR B 313      25.019  21.955  17.540  1.00  0.00           H
ATOM   4471  N   ILE B 314      21.640  24.107  25.785  1.00 29.35           N
ATOM   4472  CA  ILE B 314      21.487  24.261  27.214  1.00 27.61           C
ATOM   4473  C   ILE B 314      22.640  23.597  27.983  1.00 26.53           C
ATOM   4474  O   ILE B 314      23.142  22.565  27.486  1.00 24.38           O
ATOM   4475  CB  ILE B 314      20.086  23.643  27.621  1.00 24.10           C
ATOM   4476  CG1 ILE B 314      19.771  22.210  27.066  1.00 23.95           C
ATOM   4477  CG2 ILE B 314      18.849  24.526  27.321  1.00 21.84           C
ATOM   4478  CD1 ILE B 314      18.618  21.613  27.898  1.00 24.29           C
ATOM   4479  H   ILE B 314      21.470  23.174  25.438  1.00  0.00           H
ATOM   4480  HA  ILE B 314      21.672  25.309  27.449  1.00  0.00           H
ATOM   4481  HB  ILE B 314      20.077  23.620  28.711  1.00  0.00           H
ATOM   4482 HG13 ILE B 314      20.661  21.592  27.187  1.00  0.00           H
ATOM   4483 HG12 ILE B 314      19.519  22.150  26.008  1.00  0.00           H
ATOM   4484 HG21 ILE B 314      17.859  24.327  27.731  1.00  0.00           H
ATOM   4485 HG22 ILE B 314      19.258  25.469  27.685  1.00  0.00           H
ATOM   4486 HG23 ILE B 314      18.608  24.651  26.265  1.00  0.00           H
ATOM   4487 HD11 ILE B 314      17.720  22.020  27.433  1.00  0.00           H
ATOM   4488 HD12 ILE B 314      18.581  20.557  27.632  1.00  0.00           H
ATOM   4489 HD13 ILE B 314      18.771  21.785  28.963  1.00  0.00           H
ATOM   4490  N   GLY B 315      23.123  24.177  29.084  1.00 26.83           N
ATOM   4491  CA  GLY B 315      23.905  23.507  30.109  1.00 18.57           C
ATOM   4492  C   GLY B 315      22.948  23.104  31.188  1.00 22.27           C
ATOM   4493  O   GLY B 315      22.140  23.928  31.611  1.00 22.20           O
ATOM   4494  H   GLY B 315      22.666  25.039  29.345  1.00  0.00           H
ATOM   4495  HA3 GLY B 315      24.631  24.179  30.568  1.00  0.00           H
ATOM   4496  HA2 GLY B 315      24.453  22.658  29.701  1.00  0.00           H
ATOM   4497  N   PHE B 316      22.896  21.836  31.483  1.00 19.08           N
ATOM   4498  CA  PHE B 316      21.930  21.153  32.323  1.00 19.38           C
ATOM   4499  C   PHE B 316      22.710  20.144  33.238  1.00 21.83           C
ATOM   4500  O   PHE B 316      23.634  19.439  32.765  1.00 22.09           O
ATOM   4501  CB  PHE B 316      20.818  20.470  31.602  1.00 21.35           C
ATOM   4502  CG  PHE B 316      21.108  19.192  30.826  1.00 18.10           C
ATOM   4503  CD1 PHE B 316      21.672  19.180  29.521  1.00 17.92           C
ATOM   4504  CD2 PHE B 316      20.775  17.924  31.344  1.00 16.42           C
ATOM   4505  CE1 PHE B 316      21.811  17.991  28.789  1.00 19.03           C
ATOM   4506  CE2 PHE B 316      21.142  16.740  30.785  1.00 19.94           C
ATOM   4507  CZ  PHE B 316      21.538  16.802  29.417  1.00 16.36           C
ATOM   4508  H   PHE B 316      23.673  21.288  31.142  1.00  0.00           H
ATOM   4509  HA  PHE B 316      21.547  21.933  32.980  1.00  0.00           H
ATOM   4510  HB3 PHE B 316      20.419  21.175  30.873  1.00  0.00           H
ATOM   4511  HB2 PHE B 316      20.064  20.306  32.372  1.00  0.00           H
ATOM   4512  HD1 PHE B 316      22.077  20.041  29.010  1.00  0.00           H
ATOM   4513  HD2 PHE B 316      20.443  17.860  32.369  1.00  0.00           H
ATOM   4514  HE1 PHE B 316      22.220  18.061  27.792  1.00  0.00           H
ATOM   4515  HE2 PHE B 316      20.913  15.769  31.200  1.00  0.00           H
ATOM   4516  HZ  PHE B 316      21.721  15.924  28.816  1.00  0.00           H
ATOM   4517  N   GLU B 317      22.341  20.179  34.515  1.00 19.88           N
ATOM   4518  CA  GLU B 317      22.960  19.270  35.489  1.00 26.01           C
ATOM   4519  C   GLU B 317      22.308  17.819  35.400  1.00 22.87           C
ATOM   4520  O   GLU B 317      21.098  17.754  35.213  1.00 23.50           O
ATOM   4521  CB  GLU B 317      22.780  19.944  36.892  1.00 24.01           C
ATOM   4522  CG  GLU B 317      23.133  19.031  38.101  1.00 32.35           C
ATOM   4523  CD  GLU B 317      22.896  19.748  39.418  1.00 42.05           C
ATOM   4524  OE1 GLU B 317      22.067  19.278  40.209  1.00 45.33           O
ATOM   4525  OE2 GLU B 317      23.517  20.827  39.683  1.00 45.79           O
ATOM   4526  H   GLU B 317      21.544  20.673  34.890  1.00  0.00           H
ATOM   4527  HA  GLU B 317      24.029  19.207  35.289  1.00  0.00           H
ATOM   4528  HB3 GLU B 317      21.742  20.206  37.098  1.00  0.00           H
ATOM   4529  HB2 GLU B 317      23.486  20.775  36.912  1.00  0.00           H
ATOM   4530  HG3 GLU B 317      24.199  18.800  38.090  1.00  0.00           H
ATOM   4531  HG2 GLU B 317      22.600  18.084  38.024  1.00  0.00           H
ATOM   4532  N   THR B 318      23.077  16.737  35.488  1.00 20.17           N
ATOM   4533  CA  THR B 318      22.634  15.305  35.476  1.00 20.92           C
ATOM   4534  C   THR B 318      22.674  14.893  37.000  1.00 22.58           C
ATOM   4535  O   THR B 318      23.251  15.513  37.895  1.00 22.55           O
ATOM   4536  CB  THR B 318      23.704  14.511  34.662  1.00 24.82           C
ATOM   4537  CG2 THR B 318      23.609  14.739  33.116  1.00 20.21           C
ATOM   4538  OG1 THR B 318      25.093  14.599  35.207  1.00 23.66           O
ATOM   4539  H   THR B 318      24.055  16.906  35.673  1.00  0.00           H
ATOM   4540  HA  THR B 318      21.635  15.069  35.110  1.00  0.00           H
ATOM   4541  HB  THR B 318      23.428  13.467  34.812  1.00  0.00           H
ATOM   4542 HG21 THR B 318      23.435  15.796  32.916  1.00  0.00           H
ATOM   4543 HG22 THR B 318      24.468  14.309  32.601  1.00  0.00           H
ATOM   4544 HG23 THR B 318      22.739  14.277  32.649  1.00  0.00           H
ATOM   4545  HG1 THR B 318      25.363  15.497  35.089  1.00  0.00           H
ATOM   4546  N   VAL B 319      22.037  13.736  37.253  1.00 20.68           N
ATOM   4547  CA  VAL B 319      21.935  13.072  38.571  1.00 23.53           C
ATOM   4548  C   VAL B 319      22.980  13.368  39.720  1.00 25.01           C
ATOM   4549  O   VAL B 319      22.736  14.045  40.713  1.00 28.62           O
ATOM   4550  CB  VAL B 319      21.404  11.639  38.272  1.00 24.00           C
ATOM   4551  CG1 VAL B 319      22.551  10.790  37.614  1.00 21.96           C
ATOM   4552  CG2 VAL B 319      20.930  10.845  39.485  1.00 21.94           C
ATOM   4553  H   VAL B 319      21.673  13.167  36.502  1.00  0.00           H
ATOM   4554  HA  VAL B 319      21.131  13.640  39.040  1.00  0.00           H
ATOM   4555  HB  VAL B 319      20.664  11.685  37.472  1.00  0.00           H
ATOM   4556 HG11 VAL B 319      22.330   9.750  37.374  1.00  0.00           H
ATOM   4557 HG12 VAL B 319      23.100  11.199  36.765  1.00  0.00           H
ATOM   4558 HG13 VAL B 319      23.277  10.576  38.399  1.00  0.00           H
ATOM   4559 HG21 VAL B 319      20.074  11.279  40.002  1.00  0.00           H
ATOM   4560 HG22 VAL B 319      20.582   9.860  39.170  1.00  0.00           H
ATOM   4561 HG23 VAL B 319      21.647  10.800  40.304  1.00  0.00           H
ATOM   4562  N   ASN B 320      24.247  12.984  39.518  1.00 25.32           N
ATOM   4563  CA  ASN B 320      25.399  13.002  40.502  1.00 25.16           C
ATOM   4564  C   ASN B 320      26.085  14.355  40.552  1.00 28.78           C
ATOM   4565  O   ASN B 320      27.129  14.509  41.157  1.00 34.28           O
ATOM   4566  CB  ASN B 320      26.433  11.939  40.077  1.00 24.60           C
ATOM   4567  CG  ASN B 320      26.957  12.246  38.630  1.00 34.35           C
ATOM   4568  ND2 ASN B 320      28.235  12.631  38.506  1.00 32.73           N
ATOM   4569  OD1 ASN B 320      26.230  12.126  37.664  1.00 32.90           O
ATOM   4570  H   ASN B 320      24.395  12.497  38.645  1.00  0.00           H
ATOM   4571  HA  ASN B 320      25.062  12.936  41.536  1.00  0.00           H
ATOM   4572  HB3 ASN B 320      26.109  10.901  40.140  1.00  0.00           H
ATOM   4573  HB2 ASN B 320      27.302  12.089  40.719  1.00  0.00           H
ATOM   4574 HD22 ASN B 320      28.704  12.875  37.646  1.00  0.00           H
ATOM   4575 HD21 ASN B 320      28.852  12.593  39.305  1.00  0.00           H
ATOM   4576  N   GLY B 321      25.541  15.327  39.824  1.00 27.06           N
ATOM   4577  CA  GLY B 321      25.909  16.748  39.813  1.00 27.34           C
ATOM   4578  C   GLY B 321      26.937  17.140  38.725  1.00 27.86           C
ATOM   4579  O   GLY B 321      27.453  18.233  38.866  1.00 27.50           O
ATOM   4580  H   GLY B 321      24.656  15.049  39.425  1.00  0.00           H
ATOM   4581  HA3 GLY B 321      26.300  17.034  40.789  1.00  0.00           H
ATOM   4582  HA2 GLY B 321      25.053  17.370  39.551  1.00  0.00           H
ATOM   4583  N   ASP B 322      27.086  16.459  37.616  1.00 24.42           N
ATOM   4584  CA  ASP B 322      27.784  16.785  36.394  1.00 23.83           C
ATOM   4585  C   ASP B 322      26.803  17.554  35.439  1.00 21.78           C
ATOM   4586  O   ASP B 322      25.602  17.251  35.329  1.00 26.35           O
ATOM   4587  CB  ASP B 322      28.357  15.541  35.687  1.00 25.43           C
ATOM   4588  CG  ASP B 322      29.501  14.830  36.378  1.00 31.01           C
ATOM   4589  OD1 ASP B 322      30.213  15.520  37.170  1.00 34.77           O
ATOM   4590  OD2 ASP B 322      29.697  13.641  36.003  1.00 30.82           O
ATOM   4591  H   ASP B 322      26.659  15.544  37.662  1.00  0.00           H
ATOM   4592  HA  ASP B 322      28.573  17.493  36.646  1.00  0.00           H
ATOM   4593  HB3 ASP B 322      28.663  15.809  34.676  1.00  0.00           H
ATOM   4594  HB2 ASP B 322      27.617  14.742  35.654  1.00  0.00           H
ATOM   4595  N   ILE B 323      27.360  18.624  34.882  1.00 19.66           N
ATOM   4596  CA  ILE B 323      26.740  19.420  33.801  1.00 20.09           C
ATOM   4597  C   ILE B 323      27.095  18.779  32.404  1.00 21.37           C
ATOM   4598  O   ILE B 323      28.266  18.487  32.089  1.00 21.94           O
ATOM   4599  CB  ILE B 323      27.278  20.883  33.808  1.00 21.29           C
ATOM   4600  CG1 ILE B 323      27.281  21.547  35.238  1.00 22.87           C
ATOM   4601  CG2 ILE B 323      26.542  21.785  32.889  1.00 12.87           C
ATOM   4602  CD1 ILE B 323      26.000  21.389  36.112  1.00 24.27           C
ATOM   4603  H   ILE B 323      28.275  18.955  35.153  1.00  0.00           H
ATOM   4604  HA  ILE B 323      25.662  19.463  33.956  1.00  0.00           H
ATOM   4605  HB  ILE B 323      28.310  20.821  33.463  1.00  0.00           H
ATOM   4606 HG13 ILE B 323      27.495  22.612  35.146  1.00  0.00           H
ATOM   4607 HG12 ILE B 323      28.136  21.123  35.765  1.00  0.00           H
ATOM   4608 HG21 ILE B 323      25.540  21.887  33.306  1.00  0.00           H
ATOM   4609 HG22 ILE B 323      27.126  22.696  32.769  1.00  0.00           H
ATOM   4610 HG23 ILE B 323      26.495  21.399  31.871  1.00  0.00           H
ATOM   4611 HD11 ILE B 323      25.605  20.376  36.181  1.00  0.00           H
ATOM   4612 HD12 ILE B 323      26.037  21.867  37.092  1.00  0.00           H
ATOM   4613 HD13 ILE B 323      25.168  21.884  35.613  1.00  0.00           H
ATOM   4614  N   PHE B 324      26.052  18.524  31.583  1.00 19.56           N
ATOM   4615  CA  PHE B 324      26.152  18.191  30.089  1.00 15.38           C
ATOM   4616  C   PHE B 324      25.646  19.435  29.452  1.00 19.12           C
ATOM   4617  O   PHE B 324      24.823  20.208  29.920  1.00 20.56           O
ATOM   4618  CB  PHE B 324      25.278  16.983  29.755  1.00 14.89           C
ATOM   4619  CG  PHE B 324      25.735  15.572  30.147  1.00 17.37           C
ATOM   4620  CD1 PHE B 324      26.742  15.304  31.142  1.00 16.71           C
ATOM   4621  CD2 PHE B 324      25.067  14.552  29.502  1.00 14.81           C
ATOM   4622  CE1 PHE B 324      26.981  13.968  31.436  1.00 18.23           C
ATOM   4623  CE2 PHE B 324      25.272  13.259  29.877  1.00 16.68           C
ATOM   4624  CZ  PHE B 324      26.233  12.897  30.836  1.00 21.67           C
ATOM   4625  H   PHE B 324      25.115  18.714  31.910  1.00  0.00           H
ATOM   4626  HA  PHE B 324      27.204  18.041  29.844  1.00  0.00           H
ATOM   4627  HB3 PHE B 324      25.006  17.003  28.699  1.00  0.00           H
ATOM   4628  HB2 PHE B 324      24.284  17.187  30.154  1.00  0.00           H
ATOM   4629  HD1 PHE B 324      27.170  16.093  31.743  1.00  0.00           H
ATOM   4630  HD2 PHE B 324      24.317  14.772  28.757  1.00  0.00           H
ATOM   4631  HE1 PHE B 324      27.550  13.691  32.312  1.00  0.00           H
ATOM   4632  HE2 PHE B 324      24.685  12.441  29.486  1.00  0.00           H
ATOM   4633  HZ  PHE B 324      26.406  11.862  31.090  1.00  0.00           H
ATOM   4634  N   ILE B 325      26.164  19.683  28.211  1.00 17.78           N
ATOM   4635  CA  ILE B 325      25.659  20.599  27.163  1.00 18.73           C
ATOM   4636  C   ILE B 325      25.264  19.896  25.842  1.00 22.04           C
ATOM   4637  O   ILE B 325      26.141  19.293  25.213  1.00 19.98           O
ATOM   4638  CB  ILE B 325      26.772  21.668  27.009  1.00 25.15           C
ATOM   4639  CG1 ILE B 325      27.069  22.555  28.268  1.00 17.95           C
ATOM   4640  CG2 ILE B 325      26.573  22.562  25.792  1.00 21.62           C
ATOM   4641  CD1 ILE B 325      28.191  23.567  28.183  1.00 20.54           C
ATOM   4642  H   ILE B 325      27.033  19.217  27.993  1.00  0.00           H
ATOM   4643  HA  ILE B 325      24.692  20.912  27.556  1.00  0.00           H
ATOM   4644  HB  ILE B 325      27.693  21.102  26.870  1.00  0.00           H
ATOM   4645 HG13 ILE B 325      27.333  21.941  29.128  1.00  0.00           H
ATOM   4646 HG12 ILE B 325      26.161  23.119  28.483  1.00  0.00           H
ATOM   4647 HG21 ILE B 325      26.307  22.133  24.825  1.00  0.00           H
ATOM   4648 HG22 ILE B 325      25.779  23.216  26.151  1.00  0.00           H
ATOM   4649 HG23 ILE B 325      27.492  23.073  25.505  1.00  0.00           H
ATOM   4650 HD11 ILE B 325      29.044  23.031  27.766  1.00  0.00           H
ATOM   4651 HD12 ILE B 325      27.914  24.311  27.436  1.00  0.00           H
ATOM   4652 HD13 ILE B 325      28.392  24.091  29.117  1.00  0.00           H
ATOM   4653  N   CYS B 326      24.024  20.106  25.382  1.00 22.37           N
ATOM   4654  CA  CYS B 326      23.557  19.841  24.059  1.00 25.13           C
ATOM   4655  C   CYS B 326      22.203  20.520  23.881  1.00 23.39           C
ATOM   4656  O   CYS B 326      21.852  21.389  24.706  1.00 25.67           O
ATOM   4657  CB  CYS B 326      23.731  18.333  23.689  1.00 17.74           C
ATOM   4658  SG  CYS B 326      22.469  17.235  24.504  1.00 25.61           S
ATOM   4659  H   CYS B 326      23.407  20.720  25.894  1.00  0.00           H
ATOM   4660  HA  CYS B 326      24.237  20.245  23.310  1.00  0.00           H
ATOM   4661  HB3 CYS B 326      24.741  17.940  23.804  1.00  0.00           H
ATOM   4662  HB2 CYS B 326      23.510  18.300  22.622  1.00  0.00           H
ATOM   4663  HG  CYS B 326      22.900  17.604  25.714  1.00  0.00           H
ATOM   4664  N   THR B 327      21.466  20.171  22.781  1.00 24.29           N
ATOM   4665  CA  THR B 327      20.184  20.710  22.383  1.00 21.69           C
ATOM   4666  C   THR B 327      19.074  20.230  23.374  1.00 23.74           C
ATOM   4667  O   THR B 327      19.123  19.186  24.014  1.00 26.08           O
ATOM   4668  CB  THR B 327      19.849  20.277  20.893  1.00 22.60           C
ATOM   4669  CG2 THR B 327      20.536  21.146  19.793  1.00 21.29           C
ATOM   4670  OG1 THR B 327      19.990  18.938  20.678  1.00 25.95           O
ATOM   4671  H   THR B 327      21.901  19.555  22.110  1.00  0.00           H
ATOM   4672  HA  THR B 327      20.203  21.800  22.383  1.00  0.00           H
ATOM   4673  HB  THR B 327      18.805  20.473  20.651  1.00  0.00           H
ATOM   4674 HG21 THR B 327      20.479  22.196  20.081  1.00  0.00           H
ATOM   4675 HG22 THR B 327      21.566  20.831  19.963  1.00  0.00           H
ATOM   4676 HG23 THR B 327      20.261  20.820  18.790  1.00  0.00           H
ATOM   4677  HG1 THR B 327      20.897  18.694  20.787  1.00  0.00           H
ATOM   4678  N   GLN B 328      18.013  21.011  23.705  1.00 22.52           N
ATOM   4679  CA  GLN B 328      17.030  20.656  24.655  1.00 20.41           C
ATOM   4680  C   GLN B 328      16.294  19.380  24.246  1.00 23.41           C
ATOM   4681  O   GLN B 328      15.794  18.649  25.070  1.00 26.27           O
ATOM   4682  CB  GLN B 328      16.025  21.840  24.942  1.00 25.23           C
ATOM   4683  CG  GLN B 328      14.997  21.561  26.039  1.00 35.84           C
ATOM   4684  CD  GLN B 328      14.706  22.674  27.110  1.00 48.47           C
ATOM   4685  NE2 GLN B 328      14.926  23.931  26.813  1.00 34.78           N
ATOM   4686  OE1 GLN B 328      14.120  22.312  28.149  1.00 42.40           O
ATOM   4687  H   GLN B 328      18.060  21.934  23.297  1.00  0.00           H
ATOM   4688  HA  GLN B 328      17.532  20.376  25.581  1.00  0.00           H
ATOM   4689  HB3 GLN B 328      15.526  22.178  24.034  1.00  0.00           H
ATOM   4690  HB2 GLN B 328      16.611  22.668  25.342  1.00  0.00           H
ATOM   4691  HG3 GLN B 328      15.260  20.760  26.730  1.00  0.00           H
ATOM   4692  HG2 GLN B 328      14.037  21.270  25.613  1.00  0.00           H
ATOM   4693 HE22 GLN B 328      14.508  24.634  27.405  1.00  0.00           H
ATOM   4694 HE21 GLN B 328      15.255  24.313  25.938  1.00  0.00           H
ATOM   4695  N   LYS B 329      16.136  19.122  22.928  1.00 20.27           N
ATOM   4696  CA  LYS B 329      15.346  17.920  22.436  1.00 22.11           C
ATOM   4697  C   LYS B 329      15.970  16.591  22.890  1.00 21.94           C
ATOM   4698  O   LYS B 329      15.307  15.634  23.336  1.00 23.41           O
ATOM   4699  CB  LYS B 329      15.323  18.032  20.905  1.00 21.30           C
ATOM   4700  CG  LYS B 329      14.628  16.840  20.118  1.00 26.75           C
ATOM   4701  CD  LYS B 329      15.325  16.369  18.823  1.00 35.01           C
ATOM   4702  CE  LYS B 329      16.353  15.347  19.100  1.00 37.67           C
ATOM   4703  NZ  LYS B 329      17.207  15.013  18.013  1.00 36.38           N
ATOM   4704  H   LYS B 329      16.482  19.748  22.216  1.00  0.00           H
ATOM   4705  HA  LYS B 329      14.306  17.963  22.759  1.00  0.00           H
ATOM   4706  HB3 LYS B 329      16.323  18.204  20.506  1.00  0.00           H
ATOM   4707  HB2 LYS B 329      14.765  18.923  20.617  1.00  0.00           H
ATOM   4708  HG3 LYS B 329      13.638  17.207  19.844  1.00  0.00           H
ATOM   4709  HG2 LYS B 329      14.328  16.068  20.827  1.00  0.00           H
ATOM   4710  HD3 LYS B 329      15.702  17.251  18.306  1.00  0.00           H
ATOM   4711  HD2 LYS B 329      14.559  16.055  18.114  1.00  0.00           H
ATOM   4712  HE3 LYS B 329      15.853  14.442  19.444  1.00  0.00           H
ATOM   4713  HE2 LYS B 329      17.041  15.699  19.869  1.00  0.00           H
ATOM   4714  HZ1 LYS B 329      16.813  14.658  17.154  1.00  0.00           H
ATOM   4715  HZ2 LYS B 329      17.769  15.837  17.857  1.00  0.00           H
ATOM   4716  HZ3 LYS B 329      17.848  14.303  18.340  1.00  0.00           H
ATOM   4717  N   ALA B 330      17.327  16.616  22.924  1.00 20.58           N
ATOM   4718  CA  ALA B 330      18.141  15.489  23.285  1.00 23.47           C
ATOM   4719  C   ALA B 330      18.200  15.278  24.831  1.00 24.96           C
ATOM   4720  O   ALA B 330      17.987  14.192  25.315  1.00 21.74           O
ATOM   4721  CB  ALA B 330      19.568  15.756  22.714  1.00 19.38           C
ATOM   4722  H   ALA B 330      17.854  17.417  22.607  1.00  0.00           H
ATOM   4723  HA  ALA B 330      17.820  14.623  22.706  1.00  0.00           H
ATOM   4724  HB1 ALA B 330      19.871  16.787  22.897  1.00  0.00           H
ATOM   4725  HB2 ALA B 330      20.407  15.126  23.011  1.00  0.00           H
ATOM   4726  HB3 ALA B 330      19.542  15.686  21.627  1.00  0.00           H
ATOM   4727  N   ALA B 331      18.468  16.380  25.577  1.00 19.58           N
ATOM   4728  CA  ALA B 331      18.300  16.429  27.033  1.00 16.53           C
ATOM   4729  C   ALA B 331      16.831  16.072  27.466  1.00 19.32           C
ATOM   4730  O   ALA B 331      16.693  15.444  28.570  1.00 22.72           O
ATOM   4731  CB  ALA B 331      18.580  17.920  27.469  1.00 20.87           C
ATOM   4732  H   ALA B 331      18.746  17.191  25.042  1.00  0.00           H
ATOM   4733  HA  ALA B 331      18.915  15.706  27.569  1.00  0.00           H
ATOM   4734  HB1 ALA B 331      19.522  18.298  27.071  1.00  0.00           H
ATOM   4735  HB2 ALA B 331      17.814  18.497  26.952  1.00  0.00           H
ATOM   4736  HB3 ALA B 331      18.587  18.107  28.543  1.00  0.00           H
ATOM   4737  N   ARG B 332      15.814  16.345  26.709  1.00 17.12           N
ATOM   4738  CA  ARG B 332      14.421  15.925  26.984  1.00 18.11           C
ATOM   4739  C   ARG B 332      14.441  14.374  26.976  1.00 23.63           C
ATOM   4740  O   ARG B 332      14.035  13.689  27.922  1.00 21.24           O
ATOM   4741  CB  ARG B 332      13.437  16.505  25.999  1.00 21.60           C
ATOM   4742  CG  ARG B 332      11.872  16.410  26.226  1.00 27.44           C
ATOM   4743  CD  ARG B 332      10.978  17.050  25.181  1.00 30.72           C
ATOM   4744  NE  ARG B 332       9.628  17.040  25.734  1.00 32.63           N
ATOM   4745  CZ  ARG B 332       8.533  17.037  25.016  1.00 31.18           C
ATOM   4746  NH1 ARG B 332       8.431  16.855  23.705  1.00 32.26           N
ATOM   4747  NH2 ARG B 332       7.410  17.259  25.737  1.00 37.03           N
ATOM   4748  H   ARG B 332      16.081  16.997  25.986  1.00  0.00           H
ATOM   4749  HA  ARG B 332      14.190  16.202  28.013  1.00  0.00           H
ATOM   4750  HB3 ARG B 332      13.739  16.313  24.970  1.00  0.00           H
ATOM   4751  HB2 ARG B 332      13.583  17.565  26.206  1.00  0.00           H
ATOM   4752  HG3 ARG B 332      11.569  16.847  27.178  1.00  0.00           H
ATOM   4753  HG2 ARG B 332      11.575  15.367  26.332  1.00  0.00           H
ATOM   4754  HD3 ARG B 332      10.968  16.629  24.176  1.00  0.00           H
ATOM   4755  HD2 ARG B 332      11.178  18.120  25.118  1.00  0.00           H
ATOM   4756  HE  ARG B 332       9.547  17.088  26.739  1.00  0.00           H
ATOM   4757 HH12 ARG B 332       7.624  17.040  23.126  1.00  0.00           H
ATOM   4758 HH11 ARG B 332       9.253  16.439  23.292  1.00  0.00           H
ATOM   4759 HH22 ARG B 332       6.520  17.114  25.281  1.00  0.00           H
ATOM   4760 HH21 ARG B 332       7.311  17.238  26.742  1.00  0.00           H
ATOM   4761  N   ASN B 333      15.020  13.790  25.894  1.00 19.09           N
ATOM   4762  CA  ASN B 333      15.138  12.341  25.793  1.00 18.12           C
ATOM   4763  C   ASN B 333      15.923  11.630  26.964  1.00 19.03           C
ATOM   4764  O   ASN B 333      15.631  10.527  27.406  1.00 15.96           O
ATOM   4765  CB  ASN B 333      15.626  12.031  24.321  1.00 22.89           C
ATOM   4766  CG  ASN B 333      14.588  12.018  23.166  1.00 24.71           C
ATOM   4767  ND2 ASN B 333      14.288  13.218  22.709  1.00 28.43           N
ATOM   4768  OD1 ASN B 333      14.083  10.980  22.728  1.00 24.73           O
ATOM   4769  H   ASN B 333      15.550  14.510  25.424  1.00  0.00           H
ATOM   4770  HA  ASN B 333      14.195  11.795  25.791  1.00  0.00           H
ATOM   4771  HB3 ASN B 333      16.167  11.087  24.385  1.00  0.00           H
ATOM   4772  HB2 ASN B 333      16.390  12.737  23.994  1.00  0.00           H
ATOM   4773 HD22 ASN B 333      13.519  13.339  22.066  1.00  0.00           H
ATOM   4774 HD21 ASN B 333      14.659  14.110  23.003  1.00  0.00           H
ATOM   4775  N   MET B 334      17.008  12.399  27.354  1.00 20.22           N
ATOM   4776  CA  MET B 334      17.928  11.920  28.357  1.00 20.02           C
ATOM   4777  C   MET B 334      17.261  11.836  29.808  1.00 17.77           C
ATOM   4778  O   MET B 334      17.343  10.898  30.612  1.00 20.28           O
ATOM   4779  CB  MET B 334      19.269  12.751  28.377  1.00 19.39           C
ATOM   4780  CG  MET B 334      20.172  12.532  27.233  1.00 20.61           C
ATOM   4781  SD  MET B 334      21.538  13.605  27.165  1.00 28.25           S
ATOM   4782  CE  MET B 334      21.782  13.737  25.371  1.00 17.49           C
ATOM   4783  H   MET B 334      17.278  13.171  26.761  1.00  0.00           H
ATOM   4784  HA  MET B 334      18.091  10.869  28.121  1.00  0.00           H
ATOM   4785  HB3 MET B 334      19.855  12.569  29.277  1.00  0.00           H
ATOM   4786  HB2 MET B 334      19.038  13.804  28.539  1.00  0.00           H
ATOM   4787  HG3 MET B 334      19.523  12.697  26.373  1.00  0.00           H
ATOM   4788  HG2 MET B 334      20.450  11.485  27.110  1.00  0.00           H
ATOM   4789  HE1 MET B 334      22.755  14.224  25.302  1.00  0.00           H
ATOM   4790  HE2 MET B 334      21.661  12.768  24.887  1.00  0.00           H
ATOM   4791  HE3 MET B 334      21.043  14.358  24.865  1.00  0.00           H
ATOM   4792  N   SER B 335      16.420  12.869  30.038  1.00 16.34           N
ATOM   4793  CA  SER B 335      15.594  13.077  31.238  1.00 18.04           C
ATOM   4794  C   SER B 335      14.478  12.098  31.313  1.00 20.85           C
ATOM   4795  O   SER B 335      13.853  11.985  32.391  1.00 27.07           O
ATOM   4796  CB  SER B 335      15.125  14.549  31.466  1.00 18.78           C
ATOM   4797  OG  SER B 335      14.016  14.734  30.565  1.00 22.55           O
ATOM   4798  H   SER B 335      16.271  13.395  29.189  1.00  0.00           H
ATOM   4799  HA  SER B 335      16.207  12.813  32.100  1.00  0.00           H
ATOM   4800  HB3 SER B 335      15.902  15.242  31.142  1.00  0.00           H
ATOM   4801  HB2 SER B 335      14.813  14.824  32.473  1.00  0.00           H
ATOM   4802  HG  SER B 335      14.340  14.567  29.693  1.00  0.00           H
ATOM   4803  N   TYR B 336      14.338  11.258  30.313  1.00 19.34           N
ATOM   4804  CA  TYR B 336      13.336  10.168  30.285  1.00 19.28           C
ATOM   4805  C   TYR B 336      14.108   8.835  30.105  1.00 23.07           C
ATOM   4806  O   TYR B 336      13.480   7.777  30.051  1.00 22.64           O
ATOM   4807  CB  TYR B 336      12.290  10.473  29.188  1.00 21.08           C
ATOM   4808  CG  TYR B 336      11.180  11.339  29.579  1.00 22.64           C
ATOM   4809  CD1 TYR B 336      10.133  10.788  30.326  1.00 23.89           C
ATOM   4810  CD2 TYR B 336      11.133  12.716  29.186  1.00 20.52           C
ATOM   4811  CE1 TYR B 336       9.134  11.573  30.910  1.00 20.38           C
ATOM   4812  CE2 TYR B 336      10.141  13.519  29.745  1.00 25.36           C
ATOM   4813  CZ  TYR B 336       9.163  12.993  30.604  1.00 24.24           C
ATOM   4814  OH  TYR B 336       8.211  13.710  31.243  1.00 30.39           O
ATOM   4815  H   TYR B 336      14.851  11.402  29.455  1.00  0.00           H
ATOM   4816  HA  TYR B 336      12.890   9.957  31.257  1.00  0.00           H
ATOM   4817  HB3 TYR B 336      11.894   9.522  28.832  1.00  0.00           H
ATOM   4818  HB2 TYR B 336      12.945  10.793  28.379  1.00  0.00           H
ATOM   4819  HD1 TYR B 336      10.307   9.755  30.587  1.00  0.00           H
ATOM   4820  HD2 TYR B 336      11.809  13.124  28.449  1.00  0.00           H
ATOM   4821  HE1 TYR B 336       8.348  11.137  31.508  1.00  0.00           H
ATOM   4822  HE2 TYR B 336      10.173  14.565  29.478  1.00  0.00           H
ATOM   4823  HH  TYR B 336       8.391  14.634  31.326  1.00  0.00           H
ATOM   4824  N   GLN B 337      15.455   8.839  30.335  1.00 21.58           N
ATOM   4825  CA  GLN B 337      16.384   7.703  30.201  1.00 20.51           C
ATOM   4826  C   GLN B 337      17.253   7.466  31.469  1.00 20.62           C
ATOM   4827  O   GLN B 337      18.150   6.593  31.538  1.00 22.27           O
ATOM   4828  CB  GLN B 337      17.144   7.880  28.945  1.00 16.47           C
ATOM   4829  CG  GLN B 337      16.306   7.442  27.722  1.00 20.20           C
ATOM   4830  CD  GLN B 337      17.005   7.879  26.445  1.00 17.75           C
ATOM   4831  NE2 GLN B 337      16.184   8.065  25.433  1.00 18.26           N
ATOM   4832  OE1 GLN B 337      18.214   7.884  26.286  1.00 22.65           O
ATOM   4833  H   GLN B 337      15.934   9.706  30.535  1.00  0.00           H
ATOM   4834  HA  GLN B 337      15.814   6.785  30.052  1.00  0.00           H
ATOM   4835  HB3 GLN B 337      17.914   7.113  28.869  1.00  0.00           H
ATOM   4836  HB2 GLN B 337      17.572   8.882  28.920  1.00  0.00           H
ATOM   4837  HG3 GLN B 337      15.327   7.910  27.826  1.00  0.00           H
ATOM   4838  HG2 GLN B 337      16.181   6.363  27.639  1.00  0.00           H
ATOM   4839 HE22 GLN B 337      16.489   8.298  24.499  1.00  0.00           H
ATOM   4840 HE21 GLN B 337      15.228   8.364  25.564  1.00  0.00           H
ATOM   4841  N   GLY B 338      17.044   8.162  32.528  1.00 15.63           N
ATOM   4842  CA  GLY B 338      17.685   7.811  33.838  1.00 22.78           C
ATOM   4843  C   GLY B 338      18.733   8.806  34.224  1.00 27.94           C
ATOM   4844  O   GLY B 338      19.316   8.693  35.291  1.00 25.02           O
ATOM   4845  H   GLY B 338      16.255   8.785  32.435  1.00  0.00           H
ATOM   4846  HA3 GLY B 338      18.154   6.843  34.012  1.00  0.00           H
ATOM   4847  HA2 GLY B 338      16.805   7.846  34.480  1.00  0.00           H
ATOM   4848  N   PHE B 339      18.952   9.798  33.411  1.00 20.30           N
ATOM   4849  CA  PHE B 339      20.129  10.647  33.587  1.00 19.43           C
ATOM   4850  C   PHE B 339      19.969  11.622  34.702  1.00 19.31           C
ATOM   4851  O   PHE B 339      20.950  12.324  34.960  1.00 22.82           O
ATOM   4852  CB  PHE B 339      20.483  11.424  32.279  1.00 16.14           C
ATOM   4853  CG  PHE B 339      21.010  10.603  31.053  1.00 16.27           C
ATOM   4854  CD1 PHE B 339      20.556   9.295  30.805  1.00 16.22           C
ATOM   4855  CD2 PHE B 339      22.017  11.217  30.223  1.00 18.55           C
ATOM   4856  CE1 PHE B 339      21.053   8.604  29.668  1.00 17.77           C
ATOM   4857  CE2 PHE B 339      22.373  10.497  28.987  1.00 18.84           C
ATOM   4858  CZ  PHE B 339      21.971   9.198  28.781  1.00 19.27           C
ATOM   4859  H   PHE B 339      18.335   9.936  32.623  1.00  0.00           H
ATOM   4860  HA  PHE B 339      20.962  10.021  33.908  1.00  0.00           H
ATOM   4861  HB3 PHE B 339      21.207  12.219  32.462  1.00  0.00           H
ATOM   4862  HB2 PHE B 339      19.577  11.925  31.938  1.00  0.00           H
ATOM   4863  HD1 PHE B 339      19.948   8.752  31.513  1.00  0.00           H
ATOM   4864  HD2 PHE B 339      22.338  12.241  30.341  1.00  0.00           H
ATOM   4865  HE1 PHE B 339      20.786   7.564  29.550  1.00  0.00           H
ATOM   4866  HE2 PHE B 339      23.066  10.911  28.270  1.00  0.00           H
ATOM   4867  HZ  PHE B 339      22.286   8.647  27.907  1.00  0.00           H
ATOM   4868  N   THR B 340      18.790  11.903  35.336  1.00 20.23           N
ATOM   4869  CA  THR B 340      18.462  13.138  36.030  1.00 18.66           C
ATOM   4870  C   THR B 340      17.881  12.780  37.390  1.00 21.84           C
ATOM   4871  O   THR B 340      17.257  11.738  37.592  1.00 26.33           O
ATOM   4872  CB  THR B 340      17.618  14.096  35.140  1.00 22.36           C
ATOM   4873  CG2 THR B 340      18.536  14.705  33.992  1.00 21.81           C
ATOM   4874  OG1 THR B 340      16.507  13.523  34.540  1.00 18.70           O
ATOM   4875  H   THR B 340      17.970  11.430  34.985  1.00  0.00           H
ATOM   4876  HA  THR B 340      19.420  13.580  36.300  1.00  0.00           H
ATOM   4877  HB  THR B 340      17.169  14.797  35.843  1.00  0.00           H
ATOM   4878 HG21 THR B 340      18.979  13.936  33.358  1.00  0.00           H
ATOM   4879 HG22 THR B 340      18.146  15.463  33.312  1.00  0.00           H
ATOM   4880 HG23 THR B 340      19.365  15.225  34.471  1.00  0.00           H
ATOM   4881  HG1 THR B 340      15.772  14.017  34.871  1.00  0.00           H
ATOM   4882  N   LYS B 341      18.039  13.702  38.396  1.00 26.92           N
ATOM   4883  CA  LYS B 341      17.666  13.594  39.869  1.00 28.60           C
ATOM   4884  C   LYS B 341      16.171  13.204  40.021  1.00 26.54           C
ATOM   4885  O   LYS B 341      15.810  12.328  40.838  1.00 26.24           O
ATOM   4886  CB  LYS B 341      18.052  14.770  40.789  1.00 25.21           C
ATOM   4887  CG  LYS B 341      19.524  15.184  40.774  1.00 31.86           C
ATOM   4888  CD  LYS B 341      19.695  16.576  41.477  1.00 41.89           C
ATOM   4889  CE  LYS B 341      19.191  17.732  40.559  1.00 37.87           C
ATOM   4890  NZ  LYS B 341      19.626  19.065  41.028  1.00 50.44           N
ATOM   4891  H   LYS B 341      18.387  14.578  38.035  1.00  0.00           H
ATOM   4892  HA  LYS B 341      18.154  12.781  40.407  1.00  0.00           H
ATOM   4893  HB3 LYS B 341      17.706  14.515  41.790  1.00  0.00           H
ATOM   4894  HB2 LYS B 341      17.425  15.594  40.446  1.00  0.00           H
ATOM   4895  HG3 LYS B 341      20.011  15.172  39.799  1.00  0.00           H
ATOM   4896  HG2 LYS B 341      19.948  14.372  41.364  1.00  0.00           H
ATOM   4897  HD3 LYS B 341      20.716  16.763  41.810  1.00  0.00           H
ATOM   4898  HD2 LYS B 341      19.076  16.708  42.364  1.00  0.00           H
ATOM   4899  HE3 LYS B 341      18.111  17.814  40.436  1.00  0.00           H
ATOM   4900  HE2 LYS B 341      19.551  17.639  39.534  1.00  0.00           H
ATOM   4901  HZ1 LYS B 341      19.373  19.264  41.985  1.00  0.00           H
ATOM   4902  HZ2 LYS B 341      20.599  19.322  40.938  1.00  0.00           H
ATOM   4903  HZ3 LYS B 341      19.042  19.756  40.579  1.00  0.00           H
ATOM   4904  N   ASP B 342      15.347  13.830  39.112  1.00 23.81           N
ATOM   4905  CA  ASP B 342      13.963  13.573  38.942  1.00 26.55           C
ATOM   4906  C   ASP B 342      13.787  13.235  37.455  1.00 26.31           C
ATOM   4907  O   ASP B 342      14.425  13.822  36.516  1.00 26.81           O
ATOM   4908  CB  ASP B 342      12.996  14.752  39.195  1.00 28.29           C
ATOM   4909  CG  ASP B 342      13.005  15.312  40.629  1.00 34.16           C
ATOM   4910  OD1 ASP B 342      12.679  14.556  41.520  1.00 34.65           O
ATOM   4911  OD2 ASP B 342      13.269  16.524  40.749  1.00 38.00           O
ATOM   4912  H   ASP B 342      15.766  14.380  38.376  1.00  0.00           H
ATOM   4913  HA  ASP B 342      13.739  12.639  39.456  1.00  0.00           H
ATOM   4914  HB3 ASP B 342      11.975  14.434  38.984  1.00  0.00           H
ATOM   4915  HB2 ASP B 342      13.107  15.533  38.443  1.00  0.00           H
ATOM   4916  N   ASN B 343      12.883  12.314  37.147  1.00 27.51           N
ATOM   4917  CA  ASN B 343      12.481  11.823  35.823  1.00 23.26           C
ATOM   4918  C   ASN B 343      11.721  12.901  35.088  1.00 22.80           C
ATOM   4919  O   ASN B 343      10.732  13.417  35.640  1.00 24.10           O
ATOM   4920  CB  ASN B 343      11.591  10.557  35.966  1.00 23.72           C
ATOM   4921  CG  ASN B 343      11.465   9.888  34.597  1.00 26.66           C
ATOM   4922  ND2 ASN B 343      10.278   9.863  34.028  1.00 25.83           N
ATOM   4923  OD1 ASN B 343      12.437   9.413  34.033  1.00 32.92           O
ATOM   4924  H   ASN B 343      12.299  11.909  37.865  1.00  0.00           H
ATOM   4925  HA  ASN B 343      13.486  11.637  35.445  1.00  0.00           H
ATOM   4926  HB3 ASN B 343      10.676  10.790  36.511  1.00  0.00           H
ATOM   4927  HB2 ASN B 343      12.122   9.867  36.622  1.00  0.00           H
ATOM   4928 HD22 ASN B 343      10.247   9.541  33.071  1.00  0.00           H
ATOM   4929 HD21 ASN B 343       9.511  10.387  34.425  1.00  0.00           H
ATOM   4930  N   GLY B 344      12.209  13.233  33.899  1.00 20.29           N
ATOM   4931  CA  GLY B 344      11.569  14.155  32.979  1.00 18.06           C
ATOM   4932  C   GLY B 344      12.044  15.572  33.092  1.00 27.27           C
ATOM   4933  O   GLY B 344      11.737  16.411  32.305  1.00 26.13           O
ATOM   4934  H   GLY B 344      12.879  12.625  33.451  1.00  0.00           H
ATOM   4935  HA3 GLY B 344      10.483  14.088  33.039  1.00  0.00           H
ATOM   4936  HA2 GLY B 344      11.678  13.815  31.950  1.00  0.00           H
ATOM   4937  N   VAL B 345      12.829  15.856  34.131  1.00 22.27           N
ATOM   4938  CA  VAL B 345      13.235  17.221  34.442  1.00 24.87           C
ATOM   4939  C   VAL B 345      14.649  17.489  33.845  1.00 26.33           C
ATOM   4940  O   VAL B 345      15.580  16.709  34.065  1.00 23.36           O
ATOM   4941  CB  VAL B 345      13.307  17.248  36.019  1.00 24.06           C
ATOM   4942  CG1 VAL B 345      13.994  18.472  36.672  1.00 17.39           C
ATOM   4943  CG2 VAL B 345      11.782  17.161  36.465  1.00 20.59           C
ATOM   4944  H   VAL B 345      13.070  15.036  34.670  1.00  0.00           H
ATOM   4945  HA  VAL B 345      12.620  18.047  34.084  1.00  0.00           H
ATOM   4946  HB  VAL B 345      13.834  16.370  36.391  1.00  0.00           H
ATOM   4947 HG11 VAL B 345      13.575  18.695  37.653  1.00  0.00           H
ATOM   4948 HG12 VAL B 345      15.074  18.340  36.729  1.00  0.00           H
ATOM   4949 HG13 VAL B 345      13.865  19.396  36.108  1.00  0.00           H
ATOM   4950 HG21 VAL B 345      11.380  16.160  36.308  1.00  0.00           H
ATOM   4951 HG22 VAL B 345      11.584  17.606  37.441  1.00  0.00           H
ATOM   4952 HG23 VAL B 345      11.172  17.761  35.790  1.00  0.00           H
ATOM   4953  N   VAL B 346      14.750  18.577  33.145  1.00 20.92           N
ATOM   4954  CA  VAL B 346      16.041  19.027  32.700  1.00 21.35           C
ATOM   4955  C   VAL B 346      16.420  20.304  33.439  1.00 23.94           C
ATOM   4956  O   VAL B 346      15.937  21.368  33.034  1.00 22.72           O
ATOM   4957  CB  VAL B 346      16.004  19.322  31.183  1.00 21.77           C
ATOM   4958  CG1 VAL B 346      17.431  19.611  30.669  1.00 16.08           C
ATOM   4959  CG2 VAL B 346      15.456  18.141  30.346  1.00 19.16           C
ATOM   4960  H   VAL B 346      14.022  19.277  33.172  1.00  0.00           H
ATOM   4961  HA  VAL B 346      16.828  18.317  32.957  1.00  0.00           H
ATOM   4962  HB  VAL B 346      15.457  20.247  30.999  1.00  0.00           H
ATOM   4963 HG11 VAL B 346      17.318  19.813  29.604  1.00  0.00           H
ATOM   4964 HG12 VAL B 346      17.847  20.480  31.180  1.00  0.00           H
ATOM   4965 HG13 VAL B 346      18.195  18.836  30.731  1.00  0.00           H
ATOM   4966 HG21 VAL B 346      16.204  17.351  30.412  1.00  0.00           H
ATOM   4967 HG22 VAL B 346      14.539  17.700  30.738  1.00  0.00           H
ATOM   4968 HG23 VAL B 346      15.284  18.306  29.282  1.00  0.00           H
ATOM   4969  N   PRO B 347      17.153  20.218  34.558  1.00 20.21           N
ATOM   4970  CA  PRO B 347      17.595  21.367  35.297  1.00 24.07           C
ATOM   4971  C   PRO B 347      18.600  22.267  34.561  1.00 20.14           C
ATOM   4972  O   PRO B 347      19.797  22.237  34.730  1.00 22.20           O
ATOM   4973  CB  PRO B 347      18.127  20.807  36.638  1.00 22.68           C
ATOM   4974  CG  PRO B 347      18.498  19.426  36.303  1.00 23.15           C
ATOM   4975  CD  PRO B 347      17.770  18.963  35.095  1.00 21.29           C
ATOM   4976  HA  PRO B 347      16.672  21.918  35.481  1.00  0.00           H
ATOM   4977  HB3 PRO B 347      17.331  20.986  37.361  1.00  0.00           H
ATOM   4978  HB2 PRO B 347      19.020  21.301  37.021  1.00  0.00           H
ATOM   4979  HG3 PRO B 347      18.262  18.763  37.135  1.00  0.00           H
ATOM   4980  HG2 PRO B 347      19.572  19.342  36.134  1.00  0.00           H
ATOM   4981  HD2 PRO B 347      18.466  18.597  34.340  1.00  0.00           H
ATOM   4982  HD3 PRO B 347      16.964  18.261  35.311  1.00  0.00           H
ATOM   4983  N   VAL B 348      18.156  23.085  33.595  1.00 23.30           N
ATOM   4984  CA  VAL B 348      18.840  24.102  32.825  1.00 21.93           C
ATOM   4985  C   VAL B 348      19.493  25.130  33.743  1.00 20.92           C
ATOM   4986  O   VAL B 348      18.775  25.835  34.520  1.00 23.97           O
ATOM   4987  CB  VAL B 348      17.937  24.806  31.749  1.00 23.19           C
ATOM   4988  CG1 VAL B 348      18.800  25.561  30.707  1.00 19.55           C
ATOM   4989  CG2 VAL B 348      17.055  23.706  30.976  1.00 20.47           C
ATOM   4990  H   VAL B 348      17.175  22.907  33.433  1.00  0.00           H
ATOM   4991  HA  VAL B 348      19.704  23.530  32.486  1.00  0.00           H
ATOM   4992  HB  VAL B 348      17.336  25.565  32.249  1.00  0.00           H
ATOM   4993 HG11 VAL B 348      18.189  25.729  29.820  1.00  0.00           H
ATOM   4994 HG12 VAL B 348      19.110  26.569  30.981  1.00  0.00           H
ATOM   4995 HG13 VAL B 348      19.661  24.935  30.471  1.00  0.00           H
ATOM   4996 HG21 VAL B 348      17.757  22.904  30.750  1.00  0.00           H
ATOM   4997 HG22 VAL B 348      16.223  23.300  31.550  1.00  0.00           H
ATOM   4998 HG23 VAL B 348      16.656  24.069  30.029  1.00  0.00           H
ATOM   4999  N   VAL B 349      20.814  25.172  33.695  1.00 20.65           N
ATOM   5000  CA  VAL B 349      21.649  26.083  34.505  1.00 22.56           C
ATOM   5001  C   VAL B 349      22.435  27.144  33.657  1.00 25.67           C
ATOM   5002  O   VAL B 349      22.943  28.076  34.296  1.00 26.03           O
ATOM   5003  CB  VAL B 349      22.473  25.278  35.613  1.00 20.88           C
ATOM   5004  CG1 VAL B 349      21.559  25.160  36.812  1.00 18.37           C
ATOM   5005  CG2 VAL B 349      23.165  23.938  35.094  1.00 20.94           C
ATOM   5006  H   VAL B 349      21.393  24.531  33.171  1.00  0.00           H
ATOM   5007  HA  VAL B 349      20.953  26.781  34.971  1.00  0.00           H
ATOM   5008  HB  VAL B 349      23.284  25.867  36.042  1.00  0.00           H
ATOM   5009 HG11 VAL B 349      22.048  24.633  37.632  1.00  0.00           H
ATOM   5010 HG12 VAL B 349      21.277  26.156  37.153  1.00  0.00           H
ATOM   5011 HG13 VAL B 349      20.684  24.641  36.423  1.00  0.00           H
[truncated: 11,868,565 more chars]
