# Supplementary material for: O-GlcNAc modification of leucyl-tRNA synthetase 1 integrates leucine and glucose availability to regulate mTORC1 and the metabolic fate of leucine
Source: Nat Commun. 2022 May 25;13:2904. doi: 10.1038/s41467-022-30696-8 (PMC9133088; doi:10.1038/s41467-022-30696-8)
Supplement: Supplementary file 4 — Source Data [file 41467_2022_30696_MOESM4_ESM.zip › 41467_2022_30696_MOESM4_ESM/Fig. 5.xlsx]

## Sheet: Fig. 5 Raw Data
	Figure 5b
	O-GlcNAcylated LARS1
	-Glc (h)	0	100	87.5798	116.045
		0.5	242.467	213.498	281.452
		1	338.615	293.704	386.81
		2	485.336	420.533	553.413
		4	604.792	524.604	690.12
	+Glc (min)	0	588.663	510.522	671.622
		5	439.885	383.392	504.624
		10	265.527	230.073	303.224
		20	176.971	154.471	203.913
		30	80.848	70.229	93.2529
	Phosphorylated LARS1
	-Glc (h)	0	100	84.0071	117.649
		0.5	192.551	162.723	226.95
		1	258.94	217.454	302.948
		2	326.681	274.741	382.494
		4	428.326	359.504	500.192
	+Glc (min)	0	404.837	341.785	475.588
		5	381.541	320.69	446.297
		10	316.582	282.571	343.767
		20	276.632	248.743	207.066
		30	98.0049	82.5041	115.562
