# Supplementary material for: O-GlcNAc modification of leucyl-tRNA synthetase 1 integrates leucine and glucose availability to regulate mTORC1 and the metabolic fate of leucine
Source: Nat Commun. 2022 May 25;13:2904. doi: 10.1038/s41467-022-30696-8 (PMC9133088; doi:10.1038/s41467-022-30696-8)
Supplement: Supplementary file 4 — Source Data [file 41467_2022_30696_MOESM4_ESM.zip › 41467_2022_30696_MOESM4_ESM/Fig. 6.xlsx]

## Sheet: Fig. 6 Raw Data
	Figre 6a OCR
		Con, -Leu			Con, +Leu			WT, -Leu			WT, +Leu			S1042A, -Leu			S1042A, +Leu			S720A/S1042A, -Leu			S720A/S1042A, +Leu
	1.5	75.57	91.1	76.33	92.7015	113.873	102.097	76.83	93.48	85.63	89.7345	111.596	98.118	75.76	95.31	83.75	79.73	89.09	85.46	78.38	102.1	81.68	93.13	107.17	103.38
	10.02	70.35	81.62	74.78	94.3575	104.27	99.1875	73.19	86.43	82.18	97.566	106.456	97.106	74.3	87.37	76.18	70.6	88.65	82.04	83.12	90.27	79.05	101.41	108.22	102.9
	18.53	71	80.26	77.76	85.2955	110.504	93.8515	71.42	81.15	73.88	88.4465	113.379	94.1275	73.31	83.45	79.14	68.27	80.66	79.54	70.57	92.33	79.64	92.56	102.64	97.64
	27.16	25.56	35.14	30.12	28.15	40.31	33.29	25.9	34.52	28.91	29.05	41.08	34.56	24.69	33.96	31.8	26.94	34.91	31.07	26.81	35.71	31.63	27.06	37.27	32.9										Figre 6a OCR, P-value
	35.67	24.44	35.22	30.83	26.11	39.7	31.29	23.22	35.03	28.64	26.87	38.27	32.13	23.51	35.42	31.19	24.07	34.68	30.35	22.81	37.44	28.87	25.61	36.43	29.98
	44.18	23.66	34.23	27.45	25.4	35.68	31.9	24	34.55	28.33	24.51	34.47	31.45	23.69	36.15	29.38	23.05	34.89	30.43	22.2	34.21	29.11	26.95	37.8	28.91										1	P=0.0132, *
	52.79	97.52	111.45	102.13	125.15	145.13	126.64	89.74	107.99	106.69	123.47	147.26	125.15	88.53	108.33	107.51	88.53	109.11	107.34	102.59	118.12	102.19	119.76	143.45	126.14										2	P=0.684, ns
	61.31	86.94	111.35	94.74	116.18	135.02	130.04	93.91	100.95	99.09	117.72	136.17	132.9	91.24	100.01	97.68	93.54	109.48	108.05	98.32	112.75	102.17	111.09	129.61	127.41										3	P=0.6001, ns
	69.82	90.4	102.77	99.11	116.14	131.3	127.67	87.68	99.96	98.48	118.93	133.53	125.84	88.13	105.25	98.78	94.32	100.69	106.41	93.42	100.15	101.84	114.68	126.73	120.05										4	P=0.0283, *
	78.44	13.4	19.61	16.66	18.7167	22.1167	20.8056	13.26	18.29	15.54	14.14	19.45	18.08	13.5	18.51	15.94	14.34	18.79	16.7	14.11	18.98	15.54	13.65	19.56	16.44										5	P=0.1692, ns
	86.95	13.1	17.61	15.25	13.54	19.75	16.42	13.56	16.84	15.08	13.43	19.63	16.17	12.58	17.09	15.57	12.77	16.96	15.28	13.79	20.12	15.87	14.32	19.29	15.69										6	P=0.0366, *
	95.69	12.31	17.05	15.01	13.72	18.19	16.78	12.01	16.21	15.12	13.32	18.52	16.38	12.33	17.44	14.35	12.87	16.97	15.38	12.77	17.96	15.81	14.38	18.39	15.51										7	P=0.2128, ns
																																			8	P=0.0315, *
			Basal			FCCP																													9	P=0.0259, *
	Con, -Leu		77.0175	82.551	75.369	98.01	102.721	95.906																											10	P=0.3543, ns
	Con, +Leu		88.2525	97.3035	92.6625	107.487	126.559	121.518																											11	P=0.0349, *
	WT, -Leu		73.6995	87.6015	83.139	95.066	102.193	100.31																											12	P=0.0339, *
	WT, +Leu		91.182	99.2985	90.762	109.046	127.723	124.413																											13	P=0.0066, **
	S1042A, -Leu		78.015	91.7385	79.989	92.363	101.241	98.883																											14	P=0.0448, *
	S1042A, +Leu		84.13	93.0825	81.881	104.692	100.828	97.536
	S720A/S1042A, -Leu		84.126	91.6335	79.8525	99.531	114.138	103.428
	S720A/S1042A, +Leu		95.9805	103.131	97.545	117.458	131.206	123.979
	Figure 6c NADH/NAD+ ratio																			Figure 6c NADH/NAD+ ratio, P-value																1	P=0.0199,*		15	P=0.0036, **
					si-Con/Con			si-Con/KIC			si-BCAT2/Con			siBCAT2/KIC																						2	P=0.0071, **		16	P=0.0078, **
	=U32	-Leu	Con		1.82537	2.21852	2.06643	4.52534	4.58567	4.74077	1.68122	1.71374	1.75677	4.16429	4.77933	4.89584																				3	P=0.2316, ns		17	P=0.7960, ns
		+leu			2.54227	3.27906	3.0986	4.26048	4.78143	4.99291	2.01952	2.19277	2.2431	4.12362	4.69711	4.87156																				4	P=0.0028, **		18	P=0.0496, *
		-Leu	WT		1.80036	2.21051	2.29154	4.3953	5.04014	5.09637	1.684	1.75967	1.91847	4.58611	4.7164	5.08947																				5	P=0.0049, **		19	P=0.0009, ***
		+leu			2.92001	3.40303	3.45747	4.0234	4.75243	4.90979	2.13754	2.24037	2.13244	4.34958	4.91115	5.04929																				6	P=0.0031, **		20	P=0.0072, **
		-Leu	S1042A		1.9362	2.221	2.06673	4.49016	4.57969	5.01116	1.67804	1.87973	1.79222	4.12689	4.67896	4.8038																				7	P=0.0322, *		21	P=0.0080, **
		+leu			2.13511	2.35997	2.18157	4.3737	4.83785	4.63633	1.7554	1.81935	1.82719	4.23487	4.56384	4.86431																				8	P=0.8013, ns		22	P=0.8857, ns
		-Leu	S720D/S1042A		1.90539	2.08322	2.25378	4.18924	4.71218	4.46373	1.58825	1.8126	1.97202	4.38234	5.17331	4.74253																				9	P=0.4699, ns		23	P=0.9219, ns
		+leu			2.90596	3.34098	3.19028	4.22737	4.4323	4.55404	2.26451	2.03844	2.14797	4.20301	4.96399	5.27702																				10	P=0.7296, ns		24	P=0.9517, ns
																																				11	P=0.7914, ns		25	P=0.9074, ns
	Figure 6d Relative ATP/mg protein (% of control)																																			12	P=0.8676, ns		26	P=0.4852, ns
					si-Con/Con			si-Con/KIC			si-BCAT2/Con			siBCAT2/KIC																						13	P=0.2687, ns		27	P=0.5173, ns
	-Glc	-Leu	Con		67.6214	73.158	74.7379	114.302	103.103	106.59	74.7379	67.8149	69.5178	105.182	107.457	110.076																				14	P=0.8195, ns		28	P=0.9748, ns
		+leu			97.1593	98.3007	92.8907	107.612	107.504	112.259	82.2227	88.797	80.5638	104.155	105.608	109.531																							29	P=0.0042, **
		-Leu	WT		66.6949	72.8941	75.5659	111.017	113.321	114.585	74.8612	69.6326	75.9162	115.837	106.042	114.43																							30	P=0.0003, ***
		+leu			98.339	102.017	103.649	101.624	106.852	110.39	86.5948	80.4738	83.5101	109.862	110.421	113.527
		-Leu	S1042A		71.7271	73.2398	74.7479	113.413	102.969	112.669	74.5964	68.6963	70.9205	104.238	105.2	108.007
		+leu			79.0959	77.8226	78.5347	110.472	108.773	104.242	78.0352	74.3836	72.3042	106.965	102.612	109.368				Figure 6d Relative ATP/mg protein (% of control), P-value																1	P=0.0009, ***		15	P=0.0157, *
		-Leu	S720D/S1042A		70.5857	68.6963	74.3209	105.813	105.947	100.361	70.6048	71.7271	78.0352	110.69	116.315	106.63																				2	P=0.0006, ***		16	P=0.0186, *
		+leu			97.8658	100.157	95.639	106.776	99.6545	102.392	83.8895	87.0055	80.7246	106.16	111.609	118.647																				3	P=0.0052, **		17	P=0.2183, ns
																																				4	P=0.0002, ***		18	P=0.0239, *
	Figure 6e Relative cell death (% of control)																																			5	P=0.0001, ***		19	P=0.0240, *
					si-Con/Con			si-Con/KIC			si-BCAT2/Con			siBCAT2/KIC																						6	P=0.0001, ***		20	P=0.0221, *
	-Glc	-Leu	Con		364.757	369.352	367.609	174.409	157.545	171.907	376.84	395.911	346.324	175.573	170.619	209.759																				7	P=0.0005, ***		21	P=0.0414, *
		+leu			100.876	113.515	121.609	181.854	153.759	191.85	231.592	234.51	233.403	189.934	191.155	186.027																				8	P=0.7736, ns		22	P=0.6222, ns
		-Leu	WT		380.428	359.245	366.028	191.694	156.931	186.874	348.273	350.161	350.161	174.595	182.298	181.219																				9	P=0.0720, ns		23	P=0.8111, ns
		+leu			120.611	120.611	110.964	180.751	146.037	169.771	232.399	239.759	252.732	193.932	197.184	196.141																				10	P=0.6546, ns		24	P=0.837, ns
		-Leu	S1042A		370.862	378.903	368.208	174.181	212.927	139.207	373.449	366.528	388.14	204.71	203.219	182.285																				11	P=0.7119, ns		25	P=0.8494, ns
		+leu			340.392	352.173	352.515	184	193.397	161.677	366.384	348.296	353.125	200.603	188.891	190.82																				12	P=0.6508, ns		26	P=0.0957, ns
		-Leu	S720D/S1042A		361.65	368.479	360.07	179.22	198.253	140.502	385.662	369.305	361.708	191.916	209.759	209.35																				13	P=0.1541, ns		27	P=0.2303, ns
		+leu			117.62	120.157	124.866	168.576	141.168	149.044	228.616	235.468	240.573	192.722	190.754	173.441																				14	P=0.6222, ns		28	P=0.9657, ns
																																							29	P=0.1054, ns
	Figure 6h Relative ATP/mg protein (% of control)								Figure 6i Relative cell death (% of control)																														30	P=0.0002, ***
	-Glc	-Leu	Con		70.8068	77.1724	72.0973		-Glc	-Leu	Con		276.279	308.33	300.334
		+leu			97.1386	107.436	95.4252			+leu			102.005	96.0388	101.956					Figure 6e Relative cell death (% of control), P-value																1	P<0.001, ***		15	P=0.0006, ***
		-Leu	WT		77.3932	79.3366	72.4392			-Leu	WT		310.747	292.559	301.817																					2	P<0.001, ***		16	P<0.001, ***
		+leu			95.6681	102.651	108.755			+leu			97.6477	96.0388	95.5855																					3	P=0.0090, **		17	P=0.0739, ns
		-Leu	Y52A/Y54A/ H91A		70.0239	71.7823	69.0508			-Leu	Y52A/Y54A/ H91A		280.3	292.266	308.079																					4	P<0.001, ***		18	P<0.001, ***
		+leu			105.619	95.9311	98.34			+leu			104.055	92.4218	92.6977																					5	P<0.001, ***		19	P=0.0001, ***
		-Leu	S1042A		77.8629	79.4763	76.5667			-Leu	S1042A		288.033	270.925	272.846																					6	P<0.001, ***		20	P<0.001, ***
		+leu			80.1968	69.6934	73.9308			+leu			290.493	279.935	295.714																					7	P<0.001, ***		21	P<0.001, ***
		-Leu	Y52A/Y54A/ H91A/S1042A		78.1475	76.2696	77.8429			-Leu	Y52A/Y54A/ H91A/S1042A		287.667	290.285	278.366																					8	P=0.5649, ns		22	P=0.7791, ns
		+leu			97.6607	103.13	108.453			+leu			96.8653	90.8435	103.104																					9	P=0.434, ns		23	P=0.0032, **
																																				10	P=0.8639, ns		24	P=0.7045, ns
																																				11	P=0.3542, ns		25	P=0.1009, ns
																																				12	P=0.3658, ns		26	P=0.5705, ns
																																				13	P=0.0979, ns		27	P=0.3348, ns
																																				14	P=0.8064, ns		28	P=0.3269, ns
																																							29	P=0.3225, ns
																																							30	P<0.001, ***
																				Figure 6h Relative ATP/mg protein (% of control), P-value											1	P=0.0032, **
																															2	P=0.0038, **
																															3	P=0.0006, ***
																															4	P=0.3480, ns
																															5	P=0.0013, **
																															6	P=0.0046, **
																															7	P=0.0028, **
																															8	P=0.0063, **
																				Figure 6i Relative cell death (% of control), P-value											1	P<0.001, ***
																															2	P<0.001, ***
																															3	P<0.001, ***
																															4	P=0.1836, ns
																															5	P<0.001, ***
																															6	P<0.001, ***
																															7	P<0.001, ***
																															8	P<0.001, ***
