# Supplementary material for: O-GlcNAc modification of leucyl-tRNA synthetase 1 integrates leucine and glucose availability to regulate mTORC1 and the metabolic fate of leucine
Source: Nat Commun. 2022 May 25;13:2904. doi: 10.1038/s41467-022-30696-8 (PMC9133088; doi:10.1038/s41467-022-30696-8)
Supplement: Supplementary file 4 — Source Data [file 41467_2022_30696_MOESM4_ESM.zip › 41467_2022_30696_MOESM4_ESM/Supplementary Fig. 3.xlsx]

## Sheet: Supplementary Fig. 3 Raw Data
	Supplementary Fig 3a
	LARS1 Stoichiometry
		OGT1	GalT(Y289L)
	LARS1 WT	-	-	ns
		-	+	0.0326914
		+	-	ns
		+	+	95.3628
	LARS1 S1042A	-	-	ns
		-	+	0.0329439
		+	-	ns
		+	+	0.0369697
	Supplementary Fig 3b
	(min)	LARS1 WT			LARS1 S1042A			LARS1 WT			LARS1 S1042A
	0	0	0	0	0	0	0	0	0	0	0	0	0
	1	40.4392	35.6378	34.6622	42.7212	44.9385	36.6181	44.5858	43.2495	38.2164	40.3403	42.3961	34.5774
	2	47.9435	40.6528	41.0945	51.2513	50.4156	43.9297	47.9588	41.0063	41.1075	51.2567	51.0241	43.9343
	3	63.703	63.275	59.1528	71.0933	74.2292	66.0152	70.3239	69.8005	65.3008	62.2154	61.9949	57.7715
	4	82.792	86.694	76.8783	89.2564	92.2088	82.881	89.4814	89.1533	83.0898	80.5959	84.422	74.8391
	5	100	100	100	94.8482	99.3594	94.8482	106.066	109.406	106.066	103.288	102.092	103.288
