# Supplementary material for: O-GlcNAc modification of leucyl-tRNA synthetase 1 integrates leucine and glucose availability to regulate mTORC1 and the metabolic fate of leucine
Source: Nat Commun. 2022 May 25;13:2904. doi: 10.1038/s41467-022-30696-8 (PMC9133088; doi:10.1038/s41467-022-30696-8)
Supplement: Supplementary file 4 — Source Data [file 41467_2022_30696_MOESM4_ESM.zip › 41467_2022_30696_MOESM4_ESM/Supplementary Fig. 4.xlsx]

## Sheet: Supplementary Fig. 4 Raw Data
	Supplementary Fig 4b
	Residue	LARS1-VC-Glycosylated	LARS1-VC-Sensing_On
	892	n.s	3.5443
	893	2.018	1.537
	894	0.908	1.493
	895	0.66	1.506
	896	0.585	1.46
	897	0.478	1.408
	898	0.51	1.415
	899	0.567	1.399
	900	0.535	1.423
	901	0.45	1.313
	902	0.432	1.328
	903	0.471	1.308
	904	0.418	1.28
	905	0.378	1.305
	906	0.272	1.325
	907	0.262	1.492
	908	0.218	1.543
	909	0.228	1.451
	910	0.201	1.672
	911	0.246	1.84
	912	0.269	1.776
	913	0.186	1.818
	914	0.465	2.943
	915	0.411	4.094
	916	0.502	4.196
	917	0.668	n.s
	918	0.89	n.s
	933	n.s	2.322
	934	n.s	1.324
	935	n.s	0.801
	936	0.802	0.618
	937	0.495	0.592
	938	0.451	0.559
	939	0.381	0.723
	940	0.659	0.536
	941	1.015	0.68
	942	1.297	0.684
	943	1.695	0.676
	944	1.482	0.592
	945	1.438	0.791
	946	0.911	0.691
	947	0.73	0.621
	948	0.364	0.473
	949		0.644
	950	0.997	0.535
	951	0.737	0.487
	952	0.561	0.484
	953	0.697	0.46
	954	0.675	0.627
	955	0.747	0.68
	956	1.153	0.677
	957	2.053	0.951
	958	n.s	0.919
	959	1.046	1.135
	960	1.079	1.103
	961	1.267	1.788
	962	1.737	1.957
	963	1.674	3.054
	964	1.558	2.966
	965	1.578	1.96
	966	1.136	1.418
	967	1.522	2.243
	968	1.318	2.276
	969	0.956	2.55
	970	0.986	2.343
	971	0.998	1.589
	972	0.882	1.381
	973	0.787	1.165
	974	0.931	1.219
	975	0.994	1.287
	976	0.912	1.062
	977	1.331	1.122
	978	1.699	1.304
	979	1.274	1.149
	980	1.207	1.614
	981	0.997	1.017
	982	0.763	1.183
	983	0.895	1.76
	984	1.02	1.127
	985	0.821	0.602
	986	0.636	0.467
	987	0.869	0.366
	988	0.672	0.323
	989	0.519	0.421
	990	0.517	0.362
	991	0.575	0.315
	992	0.357	0.374
	993	0.311	0.396
	994	0.477	0.378
	995	0.498	0.379
	996	0.407	0.462
	997	0.482	0.586
	998	0.683	0.875
	999	0.69	1.599
	1000	0.613	1.22
	1001	0.97	2.463
	1002	1.072	2.77
	1003	1.022	2.68
	1004	1.026	1.988
	1005	0.951	1.621
	1006	1.251	1.069
	1007	0.993	0.926
	1008	0.754	1.236
	1009	1.014	1.224
	1010	1.342	1.087
	1011	2.595	1.049
	1012	1.973	1.029
	1013	2.156	1.008
	1014	1.593	1.318
	1015	1.732	1.571
	1016	1.26	1.43
	1017	1.135	1.409
	1018	1.219	1.336
	1019	1.106	1.457
	1020	0.854	1.286
	1021	1.073	1.307
	1022	1.327	1.421
	1023	1.304	1.546
	1024	0.817	1.379
	1025	0.75	1.739
	1026	0.778	1.848
	1027	0.693	1.465
	1028	0.7	1.529
	1029	0.782	1.996
	1030	0.873	1.869
	1031	0.832	1.711
	1032	1.33	2.319
	1033	1.462	2.226
	1034	2.823	1.672
	1035	n.s	1.03
	1036	0.657	0.821
	1037	0.634	0.716
	1038	0.694	0.659
	1039	0.742	0.863
	1040	0.794	0.703
	1041	1.498	1.487
	1042	n.s	2.582
	1043	2.271	2.803
	1044	1.654	3.073
	1045	2.005	1.618
	1046	1.316	1.592
	1047	1.924	1.577
	1048	1.286	1.3
	1049	1.202	1.15
	1050	1.301	1.241
	1051	1.412	1.305
	1052	2.397	1.35
	1053	2.264	0.896
	1054	2.739	1.226
	1055	2.139	1.272
	1056	1.364	1.386
	1057	0.866	1.104
	1058	0.717	1.025
	1059	0.445	0.839
	1060	0.545	0.837
	1061	0.603	0.831
	1062	1.315	n.s
