# Supplementary material for: O-GlcNAc modification of leucyl-tRNA synthetase 1 integrates leucine and glucose availability to regulate mTORC1 and the metabolic fate of leucine
Source: Nat Commun. 2022 May 25;13:2904. doi: 10.1038/s41467-022-30696-8 (PMC9133088; doi:10.1038/s41467-022-30696-8)
Supplement: Supplementary file 4 — Source Data [file 41467_2022_30696_MOESM4_ESM.zip › 41467_2022_30696_MOESM4_ESM/Supplementary Fig. 7.xlsx]

## Sheet: Supplementary Fig. 7 Raw Data
	Supplementary Fig 7a OCR
		sgCon, -Leu			sgCon, +Leu			sgS1042A, -Leu			sgS1042A, +Leu				Supplementary Fig 7a OCR
	1.5	77.49	88.95	86.32	85.68	97.89	91.44	82.67	91.46	80.34	81.8467	94.2167	87.9533
	10.02	70.66	80.38	79.02	91.03	105.21	96.76	74.99	88.35	83.37	79.5167	90.5767	88.8433							1	P=0.0149, *
	18.53	72.04	81.16	79	80.06	98.05	85.96	74.08	84.11	81.62	77.11	89.4267	86.03							2	P=0.6272, ns
	27.16	25.41	34.54	28.27	28.65	35.78	33.46	26.72	36.95	30.89	15.9	27.69	21.17							3	P=0.0450, *
	35.67	25.42	35.07	30.82	27.36	38.58	30.91	22.48	32.56	27.94	16.76	25.11	21.48							4	P=0.0033, **
	44.18	25.07	34.45	28.47	24.47	35.48	29.06	23.94	32.54	29.51	16.6	27.5	21.05							5	P=0.6608, ns
	52.79	94.22	104.62	107.19	112.89	135.57	120.72	95.91	118.95	102.61	105.883	118.71	108.887							6	P=0.0071, **
	61.31	90.02	104.41	101.01	111.8	134.5	121.5	91.98	107.58	96.96	100.54	115.16	105.593
	69.82	89.87	103.38	100.25	111.91	130.12	115.13	87.34	98.37	93.56	93.78	107.19	101.36
	78.44	13.31	19.26	15.66	13.65	19.93	16.9	14.08	19.59	16.01	14.37	19.52	17.26
	86.95	12.44	18.07	14.35	13.03	18.81	15.99	13.28	18.67	14.27	13.85	18.59	16.4
	95.69	12.3	17.97	14.26	13.24	19.29	16.04	12.82	17.64	15.32	13.74	18.59	15.84
				Basal			FCCP
	sgCon, -Leu			70.66	80.38	79.02	90.02	104.41	101.01		Supplementary Fig 7b NADH/NAD+ ratio
	sgCon, +Leu			91.03	105.21	96.76	124.8	130.5	127.5
	sgS1042A, -Leu			74.99	88.35	83.37	91.98	107.58	96.96
	sgS1042A, +Leu			77.9	88	89.14	97.62	111.49	96.81
	Supplementary Fig 7b NADH/NAD+ ratio															1	P=0.0005, ***
				Con			KIC									2	P=0.0308, *
	sgCon, -Leu		-Glc	1.83181	1.66213	1.70387	3.75045	3.73975	3.56563							3	P=0.0026, **
	sgCon, +Leu			2.66232	2.70464	2.94251	4.13387	4.46441	4.05047							4	P=0.0192, *
	sgS1042A, -Leu			1.83483	1.70668	1.86069	3.92334	3.45381	3.63521							5	P=0.0293, *
	sgS1042A, +Leu			2.01526	2.1764	1.9746	4.21767	4.37433	4.05855							6	P=0.9971, ns
	Supplementary Fig 7c Relative ATP/mg protein (% of control)
				Con			KIC
	sgCon, -Leu		-Glc	66.2955	71.7235	73.2724	122.308	111.044	121.506
	sgCon, +Leu			112.061	101.081	104.5	119.136	117.304	112.418
	sgS1042A, -Leu			65.3872	71.4648	74.0842	115.15	107.471	110.422
	sgS1042A, +Leu			77.545	71.8037	73.2822	109.594	115.233	119.048
				Con			KIC				Supplementary Fig 7c Relative ATP/mg protein (% of control)
	sgCon, -Leu		-Glc	508.528	443.675	471.722	172.211	175.763	163.562
	sgCon, +Leu			256.05	263.724	269.442	155.911	181.078	157.362
	sgS1042A, -Leu			526.08	452.354	499.952	195.338	176.451	192.536
	sgS1042A, +Leu			435.365	384.371	412.392	166.93	158.108	188.805
																1	P=0.0008, ***
																2	P=0.2767, ns
																3	P=0.0010, ***
																4	P=0.6546, ns
																5	P=0.3656, ns
																6	P=0.6508, ns
											Supplementary Fig 7d Relative cell death (% of control)
																1	P=0.0004, ***
																2	P=0.0348, *
																3	P=0.0006, ***
																4	P=0.5560, ns
																5	P=0.1961, ns
																6	P=0.6236, ns
